# Supplementary material for: Integrative analysis of the inter-tumoral heterogeneity of triple-negative breast cancer
Source: Sci Rep. 2018 Aug 7;8:11807. doi: 10.1038/s41598-018-29992-5 (PMC6081411; doi:10.1038/s41598-018-29992-5)
Supplement: Supplementary file 2 — Table S1 [file 41598_2018_29992_MOESM2_ESM.xlsx]

## Sheet: 180 TNBC patients
Table S1: Metadata for 180 TNBC patients from TCGA
TCGA_SAMPLE	BARCODE	PAM50	PAM50lite	TNBCtype	TNBCtype_4	gender	primarysiteofdisease	neoplasm.diseasestage	pathology.T.stage	pathology.N.stage	pathology.M.stage	number.of.lymph.nodes	vitalstatus_TNBC	yearstodeath_TNBC	histologicaltype	ESTIMATE	ABSOLUTE	LUMP	IHC	CPE	CHAT.purity	NMF (Gene)	NMF (miRNA)	NMF (CNV)	SNF (gene + miRNA)	SNF (gene + miRNA + CNV)	SNF (gene + miRNA + CNV + meth)
TCGA-A1-A0SP-01	TCGA-A1-A0SP	Basal	Basal	UNC	BL1	female	breast	stage iia	t2	n0 (i-)	m0	0	0	1.6	infiltrating ductal carcinoma	0.806	0.46	0.6603	0.725	0.6913	0.58	1	1	1	1	3	1
TCGA-A2-A0YM-01	TCGA-A2-A0YM	Basal	Basal	BL1	BL1	female	breast	stage iia	t2	n0 (i-)	m0	0	0	2.64384	infiltrating ductal carcinoma	0.7678	0.58	0.7495	0.91	0.7266	0.76	3	2	2	1	1	1
TCGA-A2-A3XS-01	TCGA-A2-A3XS	Basal	Basal	BL1	BL1	female	breast	stage iiia	t1	n2a	m0	9	1	2.8274	infiltrating ductal carcinoma	0.8091	NA	0.7879	0.68	0.7855	0.69	2	4	3	1	1	1
TCGA-A2-A3XT-01	TCGA-A2-A3XT	Basal	Basal	BL1	BL1	female	breast	stage iib	t2	n1a	m0	1	0	6.91781	infiltrating ductal carcinoma	0.698	NA	0.6838	0.85	0.6632	0.57	3	1	2	1	1	1
TCGA-A2-A3XX-01	TCGA-A2-A3XX	Basal	Basal	BL1	BL1	female	breast	stage iia	t2	n0	m0	0	1	3.94247	infiltrating ductal carcinoma	0.8138	NA	0.7889	0.88	0.7868	NA	3	2	3	1	1	1
TCGA-AO-A124-01	TCGA-AO-A124	Basal	Basal	BL1	BL1	female	breast	stage iia	t2	n0 (i-)	m0	0	0	8.54795	other specify	0.9082	0.81	0.6698	0.725	0.8859	0.87	2	3	3	1	1	1
TCGA-AO-A129-01	TCGA-AO-A129	Basal	Basal	BL1	BL1	female	breast	stage iib	t2	n1a	m0	2	0	8.00822	infiltrating ductal carcinoma	0.7257	0.35	0.6455	0.725	0.6281	0.51	3	2	1	1	1	1
TCGA-AR-A256-01	TCGA-AR-A256	Basal	Basal	UNC	BL1	female	breast	stage iia	t2	n0	m0	0	1	7.81918	infiltrating ductal carcinoma	0.8485	0.73	0.6857	0.95	0.8204	0.83	2	4	2	1	1	1
TCGA-B6-A402-01	TCGA-B6-A402	Basal	Basal	BL1	BL1	female	breast	stage i	t1c	n0 (i-)	m0	0	0	4.52329	infiltrating ductal carcinoma	0.9184	NA	0.8939	0.9	0.8997	NA	2	2	3	1	1	1
TCGA-BH-A0B9-01	TCGA-BH-A0B9	Basal	Basal	IM	BL1	female	breast	stage ia	t1c	n0 (i-)	m0	0	0	4.30685	infiltrating ductal carcinoma	0.8057	0.62	0.5892	0.85	0.7243	0.56	2	1	1	1	3	1
TCGA-C8-A27B-01	TCGA-C8-A27B	Basal	Basal	BL1	BL1	female	breast	stage iib	t3	n0	m0	NA	0	0.0821918	infiltrating ductal carcinoma	0.7511	0.61	0.6656	0.9	0.7069	0.73	3	2	3	1	1	1
TCGA-D8-A1XK-01	TCGA-D8-A1XK	Basal	Basal	BL1	BL1	female	breast	stage iib	t2	n1a	mx	3	0	1.20822	infiltrating ductal carcinoma	0.8387	0.46	0.5393	0.9	0.6505	0.58	3	4	1	1	1	1
TCGA-D8-A1XQ-01	TCGA-D8-A1XQ	Basal	Basal	BL1	BL1	female	breast	stage iia	t2	n0	m0	0	0	1.36712	infiltrating ductal carcinoma	0.69	0.48	0.7135	0.9	0.6581	0.61	3	2	1	1	1	1
TCGA-E2-A1LI-01	TCGA-E2-A1LI	Basal	Basal	BL1	BL1	female	breast	stage iib	t2	n1	m0	0	0	8.55068	infiltrating ductal carcinoma	0.8356	0.37	0.5481	0.85	0.6505	NA	3	2	1	1	1	1
TCGA-E2-A1LK-01	TCGA-E2-A1LK	Basal	Basal	BL1	BL1	female	breast	stage iiic	t4b	n3a	m0	11	1	0.728767	infiltrating ductal carcinoma	0.9268	0.68	0.9268	0.9	0.8594	0.71	2	2	2	1	1	1
TCGA-E2-A573-01	TCGA-E2-A573	Basal	Basal	IM	BL1	female	breast	stage ia	t1c	n0	m0	0	0	2.90959	infiltrating ductal carcinoma	0.7231	NA	0.5552	0.7	0.6344	0.24	3	2	1	1	1	1
TCGA-EW-A1PH-01	TCGA-EW-A1PH	Basal	Basal	BL1	BL1	female	breast	stage iia	t1c	n1a	m0	1	0	1.66301	infiltrating ductal carcinoma	0.8852	0.76	0.7418	0.85	0.8229	0.76	2	3	3	1	1	1
TCGA-GM-A3XL-01	TCGA-GM-A3XL	Basal	Basal	IM	BL1	female	breast	stage iia	t2	n0 (i-)	m0	0	0	5.77534	infiltrating ductal carcinoma	0.8213	NA	0.7416	0.9	0.7311	0.66	3	2	3	1	1	1
TCGA-OL-A5D7-01	TCGA-OL-A5D7	Basal	Basal	IM	BL1	female	breast	stage iia	t2	n0	mx	NA	0	4.87671	infiltrating ductal carcinoma	0.7671	NA	NA	0.85	0.7204	0.58	3	1	2	1	1	1
TCGA-OL-A5RW-01	TCGA-OL-A5RW	Basal	Basal	BL1	BL1	female	breast	stage iia	t1c	n1	mx	1	0	3.03014	infiltrating ductal carcinoma	0.8539	NA	0.8516	0.8	0.8121	0.84	2	3	3	1	1	1
TCGA-OL-A6VO-01	TCGA-OL-A6VO	Basal	Basal	BL1	BL1	female	breast	stage ia	t1c	n0	mx	0	0	2.35068	infiltrating ductal carcinoma	0.8839	NA	0.769	0.9	0.7633	0.75	3	1	1	1	1	1
TCGA-S3-AA10-01	TCGA-S3-AA10	Basal	Basal	IM	BL1	female	breast	stage iia	t2	n0	m0	0	0	1.28219	infiltrating ductal carcinoma	0.6305	NA	NA	0.6	0.6053	0.49	3	1	2	1	1	1
TCGA-A2-A0SX-01	TCGA-A2-A0SX	Basal	Basal	IM	BL2	female	breast	stage ia	t1c	n0 (i-)	m0	0	0	4.20274	infiltrating ductal carcinoma	0.6024	0.57	0.6486	0.75	0.6626	0.53	3	4	3	1	1	1
TCGA-A7-A26I-01	TCGA-A7-A26I	Basal	Basal	BL2	BL2	female	breast	stage iia	t2	n0	m0	0	0	1.81096	infiltrating ductal carcinoma	0.7584	0.54	0.7949	0.8	0.7381	0.64	2	4	1	2	2	1
TCGA-A7-A4SE-01	TCGA-A7-A4SE	Basal	Basal	UNC	BL2	female	breast	stage iia	t2	n0	m0	0	0	1.76438	infiltrating ductal carcinoma	0.7812	NA	0.7986	0.65	0.7913	0.6	2	2	1	1	1	1
TCGA-A7-A6VW-01	TCGA-A7-A6VW	Basal	Basal	BL2	BL2	female	breast	stage iia	t2	n0	m0	0	0	0.780822	infiltrating ductal carcinoma	0.82	NA	0.8154	0.85	0.8178	0.73	2	4	1	1	1	1
TCGA-AN-A0XU-01	TCGA-AN-A0XU	Basal	Basal	BL2	BL2	female	breast	stage iia	t2	n0	m0	0	0	0.0273973	infiltrating ductal carcinoma	0.8716	0.61	0.8053	0.8	0.7875	0.75	3	1	3	1	1	1
TCGA-AR-A1AR-01	TCGA-AR-A1AR	Basal	Basal	IM	BL2	female	breast	stage iiia	t1	n2	m0	5	1	1.43562	infiltrating ductal carcinoma	0.5912	0.53	0.5952	0.9	0.6122	0.43	2	4	1	1	2	1
TCGA-E2-A1AZ-01	TCGA-E2-A1AZ	Basal	Basal	UNC	BL2	female	breast	stage iib	t2	n1a	m0	1	1	5.04384	infiltrating ductal carcinoma	0.6469	0.48	0.6883	0.8	0.6433	NA	3	4	1	1	1	1
TCGA-E2-A1LG-01	TCGA-E2-A1LG	Basal	Basal	UNC	BL2	female	breast	stage iia	t2	n0	m0	0	0	1.5726	infiltrating lobular carcinoma	0.9239	0.77	0.628	0.95	0.8421	0.81	2	1	2	1	1	1
TCGA-EW-A1P4-01	TCGA-EW-A1P4	Basal	Basal	BL2	BL2	female	breast	stage iia	t2	n0 (i-)	m0	0	0	2.48493	medullary carcinoma	0.7374	0.42	0.4967	0.8	0.6075	0.56	3	1	1	1	1	1
TCGA-EW-A1P8-01	TCGA-EW-A1P8	Basal	Basal	UNC	BL2	female	breast	stage iiic	t2	n3b	m0	14	1	0.654795	infiltrating ductal carcinoma	0.7366	0.68	0.5953	0.9	0.7303	0.67	2	4	2	1	1	1
TCGA-PL-A8LV-01	TCGA-PL-A8LV	Basal	Basal	BL2	BL2	female	breast	stage iiib	t4	n0	m0	NA	0	0	medullary carcinoma	0.8077	NA	NA	0.8	0.7256	0.65	3	1	1	1	1	1
TCGA-AO-A1KR-01	TCGA-AO-A1KR	Basal	Basal	UNC	LAR	female	breast	stage iia	t2	n0	m0	0	0	5.86575	infiltrating ductal carcinoma	0.9107	0.41	0.6715	0.9	0.7423	0.59	2	4	3	1	1	1
TCGA-BH-A0B3-01	TCGA-BH-A0B3	LumA	Non-basal	UNC	LAR	female	breast	stage iib	t2	n1a	m0	2	0	3.29589	infiltrating ductal carcinoma	0.7084	0.47	0.696	0.7	0.646	0.53	3	3	1	1	1	1
TCGA-BH-A0E0-01	TCGA-BH-A0E0	LumA	Non-basal	LAR	LAR	female	breast	stage iiic	t3	n3a	m0	10	0	0.367123	infiltrating ductal carcinoma	0.9013	0.57	0.7391	0.875	0.7486	0.71	2	4	1	1	1	1
TCGA-BH-A1F6-01	TCGA-BH-A1F6	LumA	Non-basal	MSL	LAR	female	breast	NA	t4d	n2a	mx	6	1	8.12329	infiltrating ductal carcinoma	0.7299	0.44	0.6465	0.8	0.6316	0.54	3	1	3	1	1	1
TCGA-BH-A1FC-01	TCGA-BH-A1FC	LumA	Non-basal	MSL	LAR	female	breast	stage iia	t1c	n1b	m0	1	1	9.51233	medullary carcinoma	0.7615	0.49	0.6693	0.9	0.6517	0.63	3	1	2	1	1	1
TCGA-A2-A0T0-01	TCGA-A2-A0T0	Basal	Basal	M	M	female	breast	stage iib	t2	n1	m0	2	0	1.46027	infiltrating ductal carcinoma	0.807	0.57	0.7	0.75	0.7259	0.79	2	1	3	1	1	1
TCGA-A2-A0T2-01	TCGA-A2-A0T2	Basal	Basal	M	M	female	breast	stage iv	t3	n3	m1	10	1	0.69863	infiltrating ductal carcinoma	0.8286	0.82	0.858	0.825	0.8631	0.94	2	3	1	1	1	1
TCGA-A2-A3XU-01	TCGA-A2-A3XU	Basal	Basal	M	M	female	breast	stage iib	t2	n1mi	m0	3	1	2.49863	infiltrating ductal carcinoma	0.9695	NA	0.8062	0.9	0.807	0.91	2	1	3	1	1	1
TCGA-A7-A5ZV-01	TCGA-A7-A5ZV	Basal	Basal	M	M	female	breast	stage iia	t2	n0	m0	0	0	1.00822	infiltrating carcinoma nos	0.8507	NA	0.8126	0.7	0.8146	0.82	2	2	2	1	1	1
TCGA-A7-A6VV-01	TCGA-A7-A6VV	Basal	Basal	M	M	female	breast	stage iia	t2	n0	m0	0	0	0.857534	infiltrating ductal carcinoma	0.7001	NA	0.7295	0.85	0.6841	0.62	3	4	3	1	1	1
TCGA-AR-A1AY-01	TCGA-AR-A1AY	Basal	Basal	M	M	female	breast	stage i	t1	n0	m0	0	0	2.81096	infiltrating ductal carcinoma	0.8809	0.79	0.8585	0.8	0.8587	0.72	2	1	1	1	1	1
TCGA-B6-A0RE-01	TCGA-B6-A0RE	Basal	Basal	M	M	female	breast	stage x	tx	n0 (i-)	m0	0	0	17.6301	infiltrating ductal carcinoma	0.8821	0.64	0.779	0.8	0.7943	0.76	2	1	2	1	1	1
TCGA-BH-A0WA-01	TCGA-BH-A0WA	Basal	Basal	M	M	female	breast	stage i	t1c	n0 (i-)	m0	0	0	1.92055	NA	0.8395	0.6	0.8241	0.9	0.7925	0.68	2	2	3	1	1	1
TCGA-C8-A1HJ-01	TCGA-C8-A1HJ	Basal	Basal	M	M	female	breast	stage iia	t2	n0	m0	NA	0	0.0136986	infiltrating ductal carcinoma	0.8965	0.76	0.809	0.95	0.8699	0.74	1	2	1	3	1	1
TCGA-D8-A27F-01	TCGA-D8-A27F	Basal	Basal	M	M	female	breast	stage iia	t2	n0	m0	0	0	1.33699	infiltrating ductal carcinoma	0.8205	0.77	0.7686	0.7	0.8014	NA	2	1	2	1	1	1
TCGA-D8-A27H-01	TCGA-D8-A27H	Basal	Basal	M	M	female	breast	stage iia	t2	n0	m0	NA	0	1.08767	infiltrating ductal carcinoma	0.7931	0.75	0.8021	0.94	0.7659	NA	1	3	3	1	1	1
TCGA-E2-A574-01	TCGA-E2-A574	Basal	Basal	M	M	female	breast	stage iia	t2	n0	m0	0	0	2.2137	infiltrating ductal carcinoma	0.9739	NA	0.8418	0.7	0.8488	0.89	2	3	2	1	1	1
TCGA-E9-A244-01	TCGA-E9-A244	Basal	Basal	M	M	female	breast	stage iia	t2	n0 (i-)	m0	0	0	0.0575342	infiltrating ductal carcinoma	0.8787	0.46	0.7071	0.6	0.6448	0.6	3	4	3	1	1	1
TCGA-EW-A1OW-01	TCGA-EW-A1OW	Basal	Basal	M	M	female	breast	stage iia	t2	n0	mx	0	0	1.90137	infiltrating ductal carcinoma	0.7943	0.66	0.7515	0.85	0.7657	NA	1	1	1	1	1	1
TCGA-GI-A2C9-01	TCGA-GI-A2C9	Normal	Non-basal	MSL	M	female	breast	stage iib	t3	n0	mx	0	0	9.15616	infiltrating ductal carcinoma	0.8062	0.51	0.8386	0.8	0.6969	0.73	2	2	1	1	1	1
TCGA-LL-A73Y-01	TCGA-LL-A73Y	Normal	Non-basal	M	M	female	breast	stage ia	t1c	n0	mx	0	0	1.30685	infiltrating ductal carcinoma	0.7191	NA	0.6323	0.8	0.629	0.54	1	3	3	1	1	1
TCGA-E9-A22G-01	TCGA-E9-A22G	Basal	Basal	BL1	BL1	female	breast	stage iia	t2	n0	m0	0	0	1.9589	infiltrating ductal carcinoma	0.9314	0.9	0.9413	0.85	0.9416	NA	2	1	1	3	3	2
TCGA-HN-A2NL-01	TCGA-HN-A2NL	Basal	Basal	BL1	BL1	female	breast	stage iia	t2	n0	m0	0	0	0.216438	other specify	0.8976	0.89	0.9024	0.8	0.8957	0.86	1	1	2	3	3	2
TCGA-A1-A0SK-01	TCGA-A1-A0SK	Basal	Basal	M	M	female	breast	stage iia	t2	n0 (i-)	m0	0	1	2.64932	other specify	0.9902	0.95	0.8516	0.85	0.9288	0.97	1	1	3	3	3	2
TCGA-A1-A0SO-01	TCGA-A1-A0SO	Basal	Basal	M	M	female	breast	stage iib	t2	n1	m0	1	0	2.33425	infiltrating ductal carcinoma	0.9647	0.78	0.9776	0.9	0.9325	0.92	1	2	3	3	3	2
TCGA-AC-A2BK-01	TCGA-AC-A2BK	Basal	Basal	M	M	female	breast	stage iiia	t2	n2a	mx	6	0	3.21096	infiltrating ductal carcinoma	0.9739	0.86	0.9785	0.95	0.9767	0.87	1	3	1	3	3	2
TCGA-AQ-A54N-01	TCGA-AQ-A54N	Basal	Basal	M	M	female	breast	stage iia	t2	n0	m0	0	0	0.213699	infiltrating ductal carcinoma	0.9545	NA	0.8917	0.95	0.9075	0.92	2	4	2	3	3	2
TCGA-AR-A0TP-01	TCGA-AR-A0TP	Basal	Basal	M	M	female	breast	stage iia	t2	n0	m0	0	0	9.27671	infiltrating ductal carcinoma	0.9453	0.93	1	0.8	0.9681	0.95	1	1	3	3	3	2
TCGA-AR-A2LR-01	TCGA-AR-A2LR	Basal	Basal	M	M	female	breast	stage i	t1	n0	m0	0	0	1.69863	other specify	0.8108	0.77	0.8507	0.6	0.87	0.78	1	1	3	3	3	2
TCGA-E9-A1N8-01	TCGA-E9-A1N8	Basal	Basal	M	M	female	breast	stage iia	t2	n0	m0	0	0	1	infiltrating ductal carcinoma	0.9422	0.95	0.9048	0.8	0.9275	0.92	1	1	3	3	3	2
TCGA-E2-A1B6-01	TCGA-E2-A1B6	Basal	Basal	IM	BL1	female	breast	stage iia	t2	n0	m0	0	0	2.37534	infiltrating ductal carcinoma	0.5796	NA	0.2868	0.6	0.4396	0.99	3	1	1	1	2	3
TCGA-A7-A26F-01	TCGA-A7-A26F	Basal	Basal	BL2	BL2	female	breast	stage ia	t1	n0	m0	0	0	2.02192	other specify	0.6582	0.48	0.6677	0.8	0.6312	0.43	4	4	1	2	2	3
TCGA-AC-A2QJ-01	TCGA-AC-A2QJ	Basal	Basal	UNC	BL2	female	breast	stage iiib	t4b	n0	m0	0	0	0.189041	other specify	0.5263	0.44	0.457	0.9	0.4884	0.7	2	4	1	2	2	3
TCGA-AO-A03U-01	TCGA-AO-A03U	Normal	Non-basal	BL2	BL2	female	breast	stage i	t1c	n0 (i-)	m0	0	1	4.91233	other specify	0.5567	0.58	0.6704	0.7	0.6747	0.79	4	4	1	2	2	3
TCGA-AR-A1AO-01	TCGA-AR-A1AO	Normal	Non-basal	IM	BL2	female	breast	stage iia	t1	n1	m0	2	0	3.63014	infiltrating ductal carcinoma	0.39	NA	0.525	0.8	0.4766	0.9	4	3	1	2	2	3
TCGA-E2-A1LL-01	TCGA-E2-A1LL	Basal	Basal	BL2	BL2	female	breast	stage iiia	t3	n2a	mx	5	0	3.5863	infiltrating ductal carcinoma	0.9162	0.47	0.6721	0.75	0.6533	0.61	4	3	3	2	2	3
TCGA-E9-A5FL-01	TCGA-E9-A5FL	Basal	Basal	BL2	BL2	female	breast	stage iib	t3	n0	m0	0	0	0.0657534	metaplastic carcinoma	0.7987	NA	NA	0.7	0.7866	0.28	2	4	1	2	2	3
TCGA-S3-AA15-01	TCGA-S3-AA15	Basal	Basal	MSL	BL2	female	breast	stage iib	t2	n1a	cm0 (i+)	2	0	1.15342	infiltrating ductal carcinoma	0.4665	NA	NA	0.6	0.5387	0.96	3	4	1	2	2	3
TCGA-A2-A1G6-01	TCGA-A2-A1G6	LumA	Non-basal	MSL	LAR	female	breast	stage iiia	t2	n2a	m0	4	0	1.3726	infiltrating ductal carcinoma	0.7849	NA	0.8725	0.75	0.7913	0.11	4	4	1	2	2	3
TCGA-AR-A2LH-01	TCGA-AR-A2LH	LumA	Non-basal	LAR	LAR	female	breast	stage iii	t3	n3	m0	29	1	1.68767	infiltrating lobular carcinoma	0.6017	NA	0.5028	0.8	0.4697	0.74	4	4	1	2	2	3
TCGA-B6-A0RS-01	TCGA-B6-A0RS	Her2	Non-basal	LAR	LAR	female	breast	stage iia	t2	n0 (i-)	m0	0	1	8.39178	infiltrating ductal carcinoma	0.7637	0.51	0.7575	0.885	0.7197	0.68	4	4	3	2	2	3
TCGA-BH-A42U-01	TCGA-BH-A42U	LumA	Non-basal	MSL	LAR	female	breast	stage ia	t1a	n0	mx	NA	0	9.10685	infiltrating ductal carcinoma	0.6933	NA	0.7128	0.7	0.6973	0.82	4	4	1	2	2	3
TCGA-C8-A26Y-01	TCGA-C8-A26Y	Her2	Non-basal	LAR	LAR	female	breast	stage iia	t2	n0	m0	NA	0	0.0356164	infiltrating ductal carcinoma	0.886	0.47	0.6938	0.8	0.7554	NA	4	3	1	2	2	3
TCGA-C8-A3M7-01	TCGA-C8-A3M7	LumA	Non-basal	LAR	LAR	female	breast	stage iiib	t4b	n0	m0	0	0	0.00273973	infiltrating lobular carcinoma	0.7643	0.42	0.721	0.8	0.6962	0.37	4	4	1	2	2	3
TCGA-D8-A1JF-01	TCGA-D8-A1JF	LumB	Non-basal	LAR	LAR	female	breast	stage iiia	t1c	n2a	m0	8	0	1.00274	infiltrating ductal carcinoma	0.7625	0.49	0.7533	0.95	0.7164	0.62	4	4	1	2	2	3
TCGA-E2-A1L7-01	TCGA-E2-A1L7	Normal	Non-basal	MSL	LAR	female	breast	stage iiia	t2	n2	m0	7	0	2.28493	infiltrating ductal carcinoma	0.7314	0.78	0.826	0.6	0.8555	0.75	4	1	3	2	2	3
TCGA-E9-A1RH-01	TCGA-E9-A1RH	LumA	Non-basal	MSL	LAR	female	breast	stage iia	t2	n0	m0	0	0	2.88219	infiltrating ductal carcinoma	0.8384	0.33	0.8275	0.85	0.8116	0.44	4	3	3	2	2	3
TCGA-GM-A2DB-01	TCGA-GM-A2DB	Her2	Non-basal	LAR	LAR	female	breast	stage iia	t2	n0 (i-)	m0	0	0	6.59178	infiltrating ductal carcinoma	0.8471	0.32	0.5805	0.75	0.6723	NA	4	4	1	2	2	3
TCGA-GM-A2DH-01	TCGA-GM-A2DH	LumB	Non-basal	IM	LAR	female	breast	stage i	t1c	n0 (i+)	m0	0	0	6.00822	infiltrating ductal carcinoma	0.7515	0.38	0.672	0.8	0.6612	NA	4	4	1	2	2	3
TCGA-LL-A740-01	TCGA-LL-A740	LumA	Non-basal	LAR	LAR	female	breast	stage ia	t1c	n0 (i-)	mx	0	0	1.20822	infiltrating ductal carcinoma	0.7304	NA	0.8217	0.6	0.8253	0.9	4	4	1	2	2	3
TCGA-OL-A5D6-01	TCGA-OL-A5D6	LumA	Non-basal	LAR	LAR	female	breast	stage iia	t2	n0	mx	NA	1	3.02466	infiltrating ductal carcinoma	0.7329	NA	NA	0.8	0.6749	0.34	4	4	1	2	2	3
TCGA-OL-A97C-01	TCGA-OL-A97C	LumA	Non-basal	MSL	LAR	female	breast	stage iib	t3	n0	m0	0	0	0.742466	other specify	0.768	NA	NA	0.65	0.7434	0.7	4	1	1	2	2	3
TCGA-AC-A2QH-01	TCGA-AC-A2QH	Basal	Basal	M	M	female	breast	stage iib	t3	n0	mx	0	0	2.75342	other specify	0.8091	0.81	0.8333	0.9	0.7951	0.92	1	3	3	2	2	3
TCGA-B6-A0RU-01	TCGA-B6-A0RU	Basal	Basal	M	M	female	breast	stage ia	t1c	n0 (i-)	m0	0	0	10.9342	other specify	0.8751	0.51	0.8701	0.725	0.8273	0.47	1	1	3	2	2	3
TCGA-A2-A04T-01	TCGA-A2-A04T	Basal	Basal	BL1	BL1	female	breast	stage iia	t2	n0 (i-)	m0	0	0	6.15342	infiltrating ductal carcinoma	0.8114	0.61	NA	0.825	0.7466	0.74	1	1	3	3	3	NA
TCGA-A2-A0CM-01	TCGA-A2-A0CM	Basal	Basal	IM	BL1	female	breast	stage iia	t2	n0 (i-)	m0	0	1	2.06575	infiltrating ductal carcinoma	0.6607	0.37	NA	0.775	0.5497	0.61	3	1	1	1	1	NA
TCGA-A2-A0D0-01	TCGA-A2-A0D0	Basal	Basal	UNC	BL1	female	breast	stage iia	t2	n0 (i-)	m0	0	0	1.76164	infiltrating ductal carcinoma	0.8812	0.69	NA	0.875	0.8171	0.8	2	2	3	1	1	NA
TCGA-A2-A0D2-01	TCGA-A2-A0D2	Basal	Basal	BL1	BL1	female	breast	stage iia	t2	n0 (i+)	m0	0	0	2.8137	infiltrating ductal carcinoma	0.7801	0.53	NA	0.825	0.712	0.46	3	3	1	1	1	NA
TCGA-A8-A07C-01	TCGA-A8-A07C	Basal	Basal	BL1	BL1	female	breast	stage iia	t2	n0	m0	NA	0	2.83288	infiltrating ductal carcinoma	0.8005	0.45	NA	0.825	0.7396	NA	1	1	1	3	3	NA
TCGA-A8-A07O-01	TCGA-A8-A07O	Basal	Basal	BL1	BL1	female	breast	stage iia	t2	n0	m0	NA	0	0.832877	infiltrating ductal carcinoma	0.8387	0.55	NA	0.9	0.7915	0.54	2	1	2	1	1	NA
TCGA-A8-A07R-01	TCGA-A8-A07R	Basal	Basal	BL1	BL1	female	breast	stage iiic	t2	n3a	m0	NA	0	0.747945	infiltrating ductal carcinoma	0.9235	0.77	NA	0.725	0.893	0.83	2	2	2	1	1	NA
TCGA-A8-A08R-01	TCGA-A8-A08R	Basal	Basal	BL1	BL1	female	breast	stage iib	t2	n1a	m0	NA	0	0.0821918	infiltrating ductal carcinoma	0.6988	0.29	NA	0.7	0.6015	0.58	3	2	3	1	1	NA
TCGA-AC-A6IW-01	TCGA-AC-A6IW	Basal	Basal	IM	BL1	female	breast	stage iia	t2	n0 (i-)	mx	0	0	1.13151	infiltrating ductal carcinoma	0.6552	NA	0.5345	0.6	0.5423	0.37	NA	NA	NA	NA	NA	NA
TCGA-AC-A8OQ-01	TCGA-AC-A8OQ	Basal	Basal	MSL	BL1	female	breast	stage iib	t2	n1a	mx	1	0	0.0931507	infiltrating ductal carcinoma	0.6534	NA	NA	0.82	0.5986	0.28	NA	NA	NA	NA	NA	NA
TCGA-AN-A04D-01	TCGA-AN-A04D	Basal	Basal	UNC	BL1	female	breast	stage iib	t2	n1	m0	2	0	0.142466	infiltrating ductal carcinoma	0.9701	0.91	NA	0.925	0.9699	0.88	1	1	3	3	3	NA
TCGA-AN-A0AT-01	TCGA-AN-A0AT	Basal	Basal	BL1	BL1	female	breast	stage iia	t2	n0	m0	0	0	0.0273973	infiltrating ductal carcinoma	0.8875	0.65	NA	0.725	0.7913	0.64	3	3	3	1	1	NA
TCGA-AO-A0J4-01	TCGA-AO-A0J4	Basal	Basal	BL1	BL1	female	breast	stage ia	t1c	n0 (i-)	m0	0	0	4.34795	infiltrating ductal carcinoma	0.7426	0.36	NA	0.7	0.661	0.57	3	1	3	1	1	NA
TCGA-AO-A0J6-01	TCGA-AO-A0J6	Basal	Basal	IM	BL1	female	breast	stage iia	t2	n0 (i-)	m0	0	0	3.12329	infiltrating ductal carcinoma	0.8287	0.66	NA	0.95	0.7779	0.62	2	1	2	1	1	NA
TCGA-AO-A128-01	TCGA-AO-A128	Basal	Basal	IM	BL1	female	breast	stage iia	t2	n0 (i-)	m0	0	0	8.89863	infiltrating ductal carcinoma	0.4731	0.27	0.4619	0.915	0.4024	0.29	NA	NA	NA	NA	NA	NA
TCGA-AQ-A04J-01	TCGA-AQ-A04J	Basal	Basal	MSL	BL1	female	breast	stage iia	t2	n0 (i+)	m0	0	0	2.24384	infiltrating ductal carcinoma	0.6055	0.46	NA	0.725	0.5991	0.41	NA	NA	NA	NA	NA	NA
TCGA-AR-A0TS-01	TCGA-AR-A0TS	Basal	Basal	BL1	BL1	female	breast	stage iib	t2	n1	m0	2	0	6.23288	infiltrating ductal carcinoma	0.5986	0.19	NA	0.6	0.4654	0.2	NA	NA	NA	NA	NA	NA
TCGA-AR-A0TU-01	TCGA-AR-A0TU	Basal	Basal	BL1	BL1	female	breast	stage iia	t2	n0	m0	0	0	1.14247	infiltrating ductal carcinoma	0.8463	0.74	0.7177	0.93	0.8189	NA	1	NA	1	NA	NA	NA
TCGA-AR-A0U0-01	TCGA-AR-A0U0	Basal	Basal	IM	BL1	female	breast	stage iib	t2	n1	m0	0	0	5.44658	infiltrating ductal carcinoma	0.7105	0.4	0.6092	0.775	0.5965	0.47	NA	NA	NA	NA	NA	NA
TCGA-AR-A0U4-01	TCGA-AR-A0U4	Basal	Basal	IM	BL1	female	breast	stage iia	t2	n0	m0	0	0	7.16438	infiltrating ductal carcinoma	0.5923	0.26	0.5037	0.775	0.4542	0.3	NA	NA	NA	NA	NA	NA
TCGA-AR-A1AI-01	TCGA-AR-A1AI	Basal	Basal	IM	BL1	female	breast	stage iia	t2	n0	m0	0	0	5.15342	medullary carcinoma	0.7447	0.38	0.4858	0.95	0.5233	0.36	NA	NA	NA	NA	NA	NA
TCGA-AR-A1AQ-01	TCGA-AR-A1AQ	Basal	Basal	IM	BL1	female	breast	stage iia	t2	n0	m0	0	0	3.58904	infiltrating ductal carcinoma	0.6595	0.46	0.5729	0.93	0.5404	0.26	NA	NA	NA	NA	NA	NA
TCGA-B6-A0I2-01	TCGA-B6-A0I2	Basal	Basal	IM	BL1	female	breast	stage ia	t1c	n0 (i-)	m0	0	0	11.9479	infiltrating ductal carcinoma	0.7361	0.46	NA	0.875	0.6522	0.48	3	4	3	1	1	NA
TCGA-B6-A0RT-01	TCGA-B6-A0RT	Basal	Basal	IM	BL1	female	breast	stage iiia	t3	n1	m0	1	0	7.45479	infiltrating ductal carcinoma	0.4189	0.23	0.3112	0.725	0.3032	0.12	NA	NA	NA	NA	NA	NA
TCGA-BH-A0BG-01	TCGA-BH-A0BG	Basal	Basal	BL1	BL1	female	breast	stage i	t1	n0	m0	0	0	2.07123	infiltrating ductal carcinoma	0.737	0.54	NA	0.575	0.6749	0.83	3	3	3	1	1	NA
TCGA-BH-A18T-01	TCGA-BH-A18T	Basal	Basal	BL1	BL1	female	breast	stage iia	t2	n0	m0	NA	1	0.613699	infiltrating ductal carcinoma	0.8791	0.7	NA	0.95	0.8266	0.76	2	2	3	1	1	NA
TCGA-C8-A12K-01	TCGA-C8-A12K	Basal	Basal	IM	BL1	female	breast	stage iib	t2	n1	m0	1	0	0	infiltrating ductal carcinoma	0.5874	0.53	NA	0.775	0.5578	0.25	NA	NA	NA	NA	NA	NA
TCGA-C8-A12V-01	TCGA-C8-A12V	Basal	Basal	IM	BL1	female	breast	stage iia	t2	n0	m0	0	0	1.05479	infiltrating ductal carcinoma	0.4706	0.36	NA	0.8	0.5043	0.12	NA	NA	NA	NA	NA	NA
TCGA-C8-A134-01	TCGA-C8-A134	Basal	Basal	BL1	BL1	female	breast	stage iia	t2	n0	m0	NA	0	0.0931507	infiltrating ductal carcinoma	0.7905	0.65	NA	0.475	0.7792	0.63	3	1	2	1	1	NA
TCGA-D8-A147-01	TCGA-D8-A147	Basal	Basal	BL1	BL1	female	breast	NA	t2	n0	m0	0	0	1.6	infiltrating ductal carcinoma	0.8151	0.57	NA	0.775	0.7595	0.72	2	2	1	1	1	NA
TCGA-E2-A14N-01	TCGA-E2-A14N	Basal	Basal	BL1	BL1	female	breast	stage iib	t2	n1	m0	1	0	3.92877	infiltrating ductal carcinoma	0.8671	0.21	0.623	0.9	0.4769	0.25	NA	NA	NA	NA	NA	NA
TCGA-E2-A14R-01	TCGA-E2-A14R	Basal	Basal	BL1	BL1	female	breast	stage iia	t2	n0	m0	0	0	3.21644	infiltrating ductal carcinoma	0.8035	0.79	NA	0.8	0.7437	0.87	3	1	1	1	1	NA
TCGA-GM-A2DF-01	TCGA-GM-A2DF	Basal	Basal	BL1	BL1	female	breast	stage iia	t1c	n1a	m0	1	0	5.90411	infiltrating ductal carcinoma	0.6636	0.36	0.5373	0.95	0.529	NA	NA	NA	NA	NA	NA	NA
TCGA-OL-A66I-01	TCGA-OL-A66I	Basal	Basal	IM	BL1	female	breast	stage iia	t1c	n1mi	mx	0	0	1.95616	infiltrating ductal carcinoma	0.4829	NA	0.5449	0.75	0.4999	0.24	NA	NA	NA	NA	NA	NA
TCGA-A7-A26G-01	TCGA-A7-A26G	Basal	Basal	MSL	BL2	female	breast	stage iia	t2	n0 (i+)	m0	0	0	1.97808	other specify	0.5802	0.39	0.5481	0.6	0.5182	0.59	NA	NA	NA	NA	NA	NA
TCGA-A7-A4SD-01	TCGA-A7-A4SD	Basal	Basal	BL2	BL2	female	breast	stage iia	t2	n0	m0	0	0	1.20822	infiltrating ductal carcinoma	0.7124	NA	0.5356	0.95	0.4889	0.55	NA	NA	NA	NA	NA	NA
TCGA-A7-A6VY-01	TCGA-A7-A6VY	Basal	Basal	BL2	BL2	female	breast	stage iib	t2	n1	m0	2	0	0.728767	infiltrating ductal carcinoma	0.6964	NA	0.626	0.9	0.5982	0.53	NA	NA	NA	NA	NA	NA
TCGA-AN-A0AL-01	TCGA-AN-A0AL	Basal	Basal	MSL	BL2	female	breast	stage iiib	t4	n0	m0	0	0	0.542466	infiltrating ductal carcinoma	0.6957	0.78	NA	0.8	0.6126	0.71	3	3	1	2	2	NA
TCGA-AR-A1AJ-01	TCGA-AR-A1AJ	Basal	Basal	IM	BL2	female	breast	stage i	t1	n0	m0	0	0	4.39726	infiltrating ductal carcinoma	0.4576	0.32	0.4204	0.65	0.41	0.19	NA	NA	NA	NA	NA	NA
TCGA-AR-A5QQ-01	TCGA-AR-A5QQ	Basal	Basal	BL2	BL2	female	breast	stage iiia	t3	n1	m0	1	1	0.882192	other specify	0.6173	NA	0.436	0.9	0.4909	0.14	NA	NA	NA	NA	NA	NA
TCGA-BH-A0BL-01	TCGA-BH-A0BL	Basal	Basal	BL2	BL2	female	breast	stage i	t1c	n0	m0	0	0	3.67123	infiltrating ductal carcinoma	0.5546	NA	NA	0.525	0.5873	0.39	NA	NA	NA	NA	NA	NA
TCGA-C8-A131-01	TCGA-C8-A131	Basal	Basal	BL2	BL2	female	breast	stage iiia	t2	n2	m0	4	0	0.186301	infiltrating ductal carcinoma	0.7731	0.27	NA	0.6	0.7024	0.91	4	4	3	2	2	NA
TCGA-D8-A13Z-01	TCGA-D8-A13Z	Her2	Non-basal	BL2	BL2	female	breast	NA	t2	n2a	m0	9	0	1.73973	infiltrating ductal carcinoma	0.7234	0.38	NA	0.75	0.6349	0.67	4	4	3	2	2	NA
TCGA-D8-A1JL-01	TCGA-D8-A1JL	Basal	Basal	IM	BL2	female	breast	stage iia	t2	n0	m0	0	0	1.67397	infiltrating ductal carcinoma	0.618	0.42	0.5139	0.85	0.4777	0.43	NA	NA	NA	NA	NA	NA
TCGA-D8-A27M-01	TCGA-D8-A27M	Basal	Basal	IM	BL2	female	breast	stage ia	t1c	n0	m0	NA	0	1.12329	infiltrating ductal carcinoma	0.5652	0.45	0.5446	0.7	0.5446	NA	NA	NA	NA	NA	NA	NA
TCGA-E2-A150-01	TCGA-E2-A150	Basal	Basal	BL2	BL2	female	breast	stage iia	t2	n0	m0	0	0	2.11781	infiltrating ductal carcinoma	0.7454	0.54	NA	0.9	0.6648	0.67	2	3	3	1	1	NA
TCGA-E2-A159-01	TCGA-E2-A159	Her2	Non-basal	BL2	BL2	female	breast	stage iia	t2	n0	m0	0	0	2.08767	infiltrating ductal carcinoma	0.6662	0.49	NA	0.8	0.6275	0.23	4	4	1	2	2	NA
TCGA-EW-A1P7-01	TCGA-EW-A1P7	Normal	Non-basal	IM	BL2	female	breast	stage iia	t2	n0 (i-)	m0	0	0	2.50685	infiltrating ductal carcinoma	0.469	0.3	0.2754	0.7	0.3684	0.54	NA	NA	NA	NA	NA	NA
TCGA-EW-A1PB-01	TCGA-EW-A1PB	Basal	Basal	IM	BL2	female	breast	stage iiia	t3	n1a	mx	2	0	1.66575	infiltrating ductal carcinoma	0.6185	0.52	0.4851	0.9	0.4611	0.27	NA	NA	NA	NA	NA	NA
TCGA-PL-A8LZ-01	TCGA-PL-A8LZ	Basal	Basal	IM	BL2	female	breast	stage iiib	t4b	n2	m0	NA	0	0.827397	infiltrating ductal carcinoma	0.5602	NA	0.5261	0.8	0.4779	0.25	NA	NA	NA	NA	NA	NA
TCGA-A2-A04P-01	TCGA-A2-A04P	Basal	Basal	UNC	LAR	female	breast	stage iiic	t2	n3c	m0	18	1	1.50137	infiltrating ductal carcinoma	0.748	0.6	NA	0.8	0.7001	0.73	2	4	3	3	3	NA
TCGA-A2-A0EQ-01	TCGA-A2-A0EQ	Her2	Non-basal	IM	LAR	female	breast	stage iia	t2	n0 (i-)	m0	0	0	6.64658	infiltrating ductal carcinoma	0.6259	0.23	NA	0.825	0.5025	0.44	NA	NA	NA	NA	NA	NA
TCGA-A7-A0CE-01	TCGA-A7-A0CE	LumA	Non-basal	MSL	LAR	female	breast	stage iia	t2	n0 (i-)	m0	0	0	2.94247	infiltrating ductal carcinoma	0.9035	0.73	NA	0.835	0.8551	0.79	2	1	3	1	1	NA
TCGA-AO-A0J2-01	TCGA-AO-A0J2	Her2	Non-basal	LAR	LAR	female	breast	stage ia	t1c	n0 (i-)	m0	0	0	2.73151	infiltrating ductal carcinoma	0.8156	0.66	NA	0.875	0.7887	0.81	4	4	2	2	2	NA
TCGA-B6-A0IE-01	TCGA-B6-A0IE	LumA	Non-basal	LAR	LAR	female	breast	stage tis	tx	n1b	m0	6	1	5.47671	mixed histology (please specify)	0.8776	0.59	NA	0.75	0.8136	0.54	4	4	1	2	2	NA
TCGA-BH-A18Q-01	TCGA-BH-A18Q	LumA	Non-basal	MSL	LAR	female	breast	stage iib	t2	n1b	m0	2	1	4.63562	infiltrating ductal carcinoma	0.8117	0.73	NA	0.9	0.836	0.83	1	1	1	3	3	NA
TCGA-BH-A18V-01	TCGA-BH-A18V	LumA	Non-basal	MSL	LAR	female	breast	stage iib	t2	n1b	m0	0	1	4.26301	infiltrating ductal carcinoma	0.6941	0.56	NA	0.75	NA	0.72	3	3	3	1	1	NA
TCGA-BH-A1EW-01	TCGA-BH-A1EW	LumA	Non-basal	MSL	LAR	female	breast	stage iia	t2	n1b	m0	1	1	4.6411	infiltrating ductal carcinoma	0.7571	0.37	0.7537	0.8	0.5972	0.44	NA	NA	NA	NA	NA	NA
TCGA-C8-A26X-01	TCGA-C8-A26X	Her2	Non-basal	LAR	LAR	female	breast	stage iia	t1	n1	m0	NA	0	0.030137	infiltrating ductal carcinoma	0.5413	0.27	0.5867	0.9	0.484	NA	NA	NA	NA	NA	NA	NA
TCGA-D8-A143-01	TCGA-D8-A143	Basal	Basal	LAR	LAR	female	breast	stage iia	t2	n0	m0	0	0	1.18082	infiltrating ductal carcinoma	0.8679	0.72	NA	0.8	0.8311	0.78	4	3	3	2	2	NA
TCGA-D8-A1JG-01	TCGA-D8-A1JG	Her2	Non-basal	LAR	LAR	female	breast	stage iia	t2	n0	m0	0	0	1.00274	infiltrating ductal carcinoma	0.6786	0.43	0.6223	0.9	0.5724	0.29	NA	NA	NA	NA	NA	NA
TCGA-E2-A1LH-01	TCGA-E2-A1LH	LumA	Non-basal	LAR	LAR	female	breast	stage i	t1c	n0	m0	0	0	8.89589	infiltrating ductal carcinoma	0.5948	0.32	0.5637	0.8	0.4633	0.32	NA	NA	NA	NA	NA	NA
TCGA-E9-A1ND-01	TCGA-E9-A1ND	Normal	Non-basal	MSL	LAR	female	breast	stage iib	t2	n1	m0	1	0	1.04932	infiltrating ductal carcinoma	0.5928	0.37	0.5402	0.9	0.5041	0.44	NA	NA	NA	NA	NA	NA
TCGA-EW-A1OV-01	TCGA-EW-A1OV	Her2	Non-basal	IM	LAR	female	breast	stage iib	t2	n1mi	mx	0	0	2.16164	infiltrating ductal carcinoma	0.4928	0.31	0.5401	0.8	0.4756	0.45	NA	NA	NA	NA	NA	NA
TCGA-EW-A1P1-01	TCGA-EW-A1P1	Normal	Non-basal	MSL	LAR	female	breast	stage iiic	t2	n3b	mx	11	0	3.31507	infiltrating ductal carcinoma	0.5631	0.18	0.6842	0.65	0.5404	0.11	NA	NA	NA	NA	NA	NA
TCGA-GM-A2DD-01	TCGA-GM-A2DD	Her2	Non-basal	LAR	LAR	female	breast	stage i	t1c	n0 (i-)	m0	0	0	3.5863	infiltrating ductal carcinoma	0.5105	0.29	0.6721	0.75	0.5437	NA	NA	NA	NA	NA	NA	NA
TCGA-GM-A2DI-01	TCGA-GM-A2DI	LumA	Non-basal	IM	LAR	female	breast	stage i	t1c	n0 (i+)	m0	0	0	7.09589	infiltrating ductal carcinoma	0.4423	0.22	0.4623	0.8	0.3872	0.17	NA	NA	NA	NA	NA	NA
TCGA-LL-A5YO-01	TCGA-LL-A5YO	Her2	Non-basal	IM	LAR	female	breast	stage ia	t1b	n0	mx	0	0	1.20548	infiltrating ductal carcinoma	0.494	NA	0.4047	0.65	0.3351	0.12	NA	NA	NA	NA	NA	NA
TCGA-OL-A66P-01	TCGA-OL-A66P	Her2	Non-basal	LAR	LAR	female	breast	stage iia	t2	n0	mx	NA	0	1.1726	infiltrating ductal carcinoma	0.4537	NA	0.498	0.6	0.4448	0.2	NA	NA	NA	NA	NA	NA
TCGA-A2-A04U-01	TCGA-A2-A04U	Basal	Basal	M	M	female	breast	stage iia	t2	n0 (i+)	m0	0	0	1.83836	infiltrating ductal carcinoma	0.9071	NA	NA	0.65	0.8602	0.81	1	4	3	3	3	NA
TCGA-A2-A0YE-01	TCGA-A2-A0YE	Basal	Basal	M	M	female	breast	stage iib	t2	n1a	m0	1	0	1.51781	infiltrating ductal carcinoma	0.8864	0.66	0.7686	0.8	0.8224	0.77	2	NA	1	NA	NA	NA
TCGA-A2-A3XY-01	TCGA-A2-A3XY	Basal	Basal	MSL	M	female	breast	stage iib	t2	n1a	m0	3	0	2.91507	infiltrating ductal carcinoma	0.6294	NA	0.5956	0.7	0.5595	NA	NA	NA	NA	NA	NA	NA
TCGA-A7-A0DA-01	TCGA-A7-A0DA	Basal	Basal	M	M	female	breast	stage iia	t2	n0 (i-)	m0	0	0	2.9726	infiltrating ductal carcinoma	0.8388	0.54	NA	0.75	0.7466	0.67	2	4	1	1	1	NA
TCGA-AN-A0AR-01	TCGA-AN-A0AR	Basal	Basal	M	M	female	breast	stage iia	t2	n0	m0	0	0	0.0273973	infiltrating ductal carcinoma	0.9478	0.92	NA	0.9	0.9397	0.87	2	3	3	3	3	NA
TCGA-AN-A0FJ-01	TCGA-AN-A0FJ	Basal	Basal	M	M	female	breast	stage iv	t2	n2	m1	8	0	0.663014	infiltrating ductal carcinoma	0.8581	0.81	NA	0.8	0.8179	0.8	1	1	1	3	3	NA
TCGA-AN-A0FL-01	TCGA-AN-A0FL	Basal	Basal	M	M	female	breast	stage iia	t2	n0	m0	0	0	0.632877	infiltrating ductal carcinoma	0.9271	0.94	NA	0.825	0.9115	0.94	2	4	1	3	3	NA
TCGA-AN-A0FX-01	TCGA-AN-A0FX	Normal	Non-basal	M	M	female	breast	stage iia	t2	n0	m0	0	0	0.0273973	infiltrating ductal carcinoma	0.8662	0.51	NA	0.75	0.8136	0.65	1	4	2	3	1	NA
TCGA-AN-A0G0-01	TCGA-AN-A0G0	Basal	Basal	M	M	female	breast	stage iia	t2	n0	m0	0	0	0.0438356	infiltrating ductal carcinoma	0.8707	NA	NA	0.875	0.8131	0.72	1	3	1	3	3	NA
TCGA-AO-A12F-01	TCGA-AO-A12F	Basal	Basal	M	M	female	breast	stage iia	t2	n0 (i-)	m0	0	0	4.03014	infiltrating ductal carcinoma	0.8433	0.77	NA	0.825	0.7978	0.93	1	2	1	3	3	NA
TCGA-AR-A1AH-01	TCGA-AR-A1AH	Basal	Basal	M	M	female	breast	stage iib	t2	n1	m0	1	0	6.29589	infiltrating ductal carcinoma	0.9263	0.85	NA	0.95	0.9104	0.86	2	1	1	3	3	NA
TCGA-B6-A0I6-01	TCGA-B6-A0I6	Basal	Basal	M	M	female	breast	stage iia	t1c	n1	m0	6	1	2.73151	infiltrating ductal carcinoma	0.8551	0.77	NA	0.825	0.8137	0.69	1	1	1	3	3	NA
TCGA-B6-A0IQ-01	TCGA-B6-A0IQ	Basal	Basal	M	M	female	breast	stage iiia	t3	n1b	m0	1	0	11.7397	infiltrating ductal carcinoma	0.8977	0.54	NA	0.825	0.7019	0.66	3	1	1	3	3	NA
TCGA-B6-A0WX-01	TCGA-B6-A0WX	Normal	Non-basal	M	M	female	breast	stage iiia	t3	n1b	m0	9	1	1.78904	other specify	0.7083	0.34	0.7596	0.75	0.5499	0.33	NA	NA	NA	NA	NA	NA
TCGA-BH-A0AV-01	TCGA-BH-A0AV	Basal	Basal	M	M	female	breast	stage i	t1c	n0	m0	0	0	3.23288	infiltrating ductal carcinoma	0.7137	0.55	NA	0.65	0.6844	0.3	1	2	3	1	1	NA
TCGA-BH-A0E6-01	TCGA-BH-A0E6	Basal	Basal	M	M	female	breast	stage ia	t1c	n0 (i-)	m0	0	0	0.80274	infiltrating ductal carcinoma	0.8168	0.36	NA	0.825	0.7617	0.21	3	1	1	1	1	NA
TCGA-BH-A18G-01	TCGA-BH-A18G	Basal	Basal	M	M	female	breast	stage ia	t1c	n0	m0	0	0	0.167123	infiltrating ductal carcinoma	0.8279	0.79	NA	0.9	0.912	0.66	2	4	1	3	2	NA
TCGA-D8-A142-01	TCGA-D8-A142	Basal	Basal	M	M	female	breast	stage iib	t3	n0	m0	0	0	1.16438	infiltrating ductal carcinoma	0.7178	0.33	NA	0.65	0.6273	0.51	3	3	3	2	1	NA
TCGA-E2-A158-01	TCGA-E2-A158	Normal	Non-basal	MSL	M	female	breast	stage iia	t1c	n1mi	m0	1	0	1.23288	infiltrating ductal carcinoma	0.9534	NA	NA	0.8	0.7799	0.89	2	1	3	3	3	NA
TCGA-E2-A1LS-01	TCGA-E2-A1LS	Normal	Non-basal	MSL	M	female	breast	stage ia	t1c	n0	m0	0	0	1.28767	infiltrating ductal carcinoma	0.9125	NA	0.9116	0.8	0.8917	NA	2	4	NA	3	NA	NA
TCGA-A2-A0ST-01	TCGA-A2-A0ST	Normal	Non-basal	IM	UNC	female	breast	stage iia	t1c	n1a	m0	3	0	8.26575	infiltrating ductal carcinoma	0.4785	0.17	0.2972	0.875	0.3132	0.13	NA	NA	NA	NA	NA	NA
TCGA-BH-A0BW-01	TCGA-BH-A0BW	Normal	Non-basal	UNC	UNC	female	breast	stage i	t1c	n0	m0	0	0	0.972603	infiltrating ductal carcinoma	0.6784	0.54	NA	0.6	0.6749	0.51	3	3	3	1	1	NA
TCGA-EW-A3U0-01	TCGA-EW-A3U0	Basal	Basal	IM	UNC	female	breast	stage iiia	t3	n1a	m0	1	0	1.45753	infiltrating ductal carcinoma	0.4819	0.41	0.4478	0.8	0.4688	0.34	NA	NA	NA	NA	NA	NA
TCGA-LL-A441-01	TCGA-LL-A441	Normal	Non-basal	IM	UNC	female	breast	stage ia	t1c	n0	mx	0	0	0.953425	infiltrating ductal carcinoma	0.6189	NA	0.5019	0.75	0.493	0.19	NA	NA	NA	NA	NA	NA
