# Supplementary material for: Integrative analysis of the inter-tumoral heterogeneity of triple-negative breast cancer
Source: Sci Rep. 2018 Aug 7;8:11807. doi: 10.1038/s41598-018-29992-5 (PMC6081411; doi:10.1038/s41598-018-29992-5)
Supplement: Supplementary file 3 — Table S2 [file 41598_2018_29992_MOESM3_ESM.xlsx]

## Sheet: Sheet1
Table S2: Internal validation metrics for single-data clusters
		NMF cluster validation tests
Clustering type	Distance	RMSD	r-squared	SD Index
Gene-based	Kullback-Leibler	84.8	0.124	3.76
Gene-based	Euclidean	84.7	0.127	3.71
miRNA-based	Kullback-Leibler	21.4	0.092	3.75
miRNA-based	Euclidean	18.76	0.118	3.67
CNV-based	Kullback-Leibler	22.8	0.078	3.32
CNV-based	Euclidean	22.7	0.076	3.23
