# Supplementary material for: Integrative analysis of the inter-tumoral heterogeneity of triple-negative breast cancer
Source: Sci Rep. 2018 Aug 7;8:11807. doi: 10.1038/s41598-018-29992-5 (PMC6081411; doi:10.1038/s41598-018-29992-5)
Supplement: Supplementary file 4 — Table S3 [file 41598_2018_29992_MOESM4_ESM.xlsx]

## Sheet: gene NMI ranks
Table S3A: NMI scores and ranks for genes as determined from SNF method
gene_id	gene_symbol	NMI_score	NMI_rank
ENSG00000109452.11	INPP4B	0.399698	1
ENSG00000072858.9	SIDT1	0.395631	2
ENSG00000255471.1	RP11-736K20.5	0.354303	3
ENSG00000150540.12	HNMT	0.350815	4
ENSG00000261175.4	CTD-2015G9.2	0.331203	5
ENSG00000157514.15	TSC22D3	0.313924	6
ENSG00000092068.17	SLC7A8	0.289023	7
ENSG00000196800.5	SPINK14	0.286748	8
ENSG00000255178.1	RP11-686G23.2	0.2864	9
ENSG00000145703.14	IQGAP2	0.276793	10
ENSG00000103528.15	SYT17	0.275372	11
ENSG00000115112.7	TFCP2L1	0.273651	12
ENSG00000156049.6	GNA14	0.267627	13
ENSG00000164626.8	KCNK5	0.267203	14
ENSG00000163064.6	EN1	0.264378	15
ENSG00000011465.15	DCN	0.261441	16
ENSG00000050405.12	LIMA1	0.261441	17
ENSG00000173726.9	TOMM20	0.259701	18
ENSG00000131831.16	RAI2	0.257968	19
ENSG00000164574.14	GALNT10	0.257819	20
ENSG00000227695.4	DNMBP-AS1	0.253876	21
ENSG00000200991.1	SNORA25	0.253567	22
ENSG00000021300.12	PLEKHB1	0.252163	23
ENSG00000166780.9	C16orf45	0.252163	24
ENSG00000280339.1	RP11-736K20.4	0.252163	25
ENSG00000139990.16	DCAF5	0.250718	26
ENSG00000143452.14	HORMAD1	0.250718	27
ENSG00000249736.1	RP11-83M16.5	0.246946	28
ENSG00000081985.9	IL12RB2	0.245828	29
ENSG00000281663.1	AL031681.1	0.245075	30
ENSG00000138449.9	SLC40A1	0.244073	31
ENSG00000237555.1	RP5-862K6.4	0.243616	32
ENSG00000108846.14	ABCC3	0.240479	33
ENSG00000069020.17	MAST4	0.236235	34
ENSG00000254996.4	ANKHD1-EIF4EBP3	0.236235	35
ENSG00000071677.1	PRLH	0.232524	36
ENSG00000102935.10	ZNF423	0.232186	37
ENSG00000104133.13	SPG11	0.230181	38
ENSG00000163159.10	VPS72	0.230018	39
ENSG00000225526.4	MKRN2OS	0.228636	40
ENSG00000263588.1	RP11-595B24.2	0.227758	41
ENSG00000224717.1	RP11-576D8.4	0.226182	42
ENSG00000254811.4	RP11-680E19.1	0.22553	43
ENSG00000014257.14	ACPP	0.224991	44
ENSG00000120149.8	MSX2	0.224173	45
ENSG00000114861.17	FOXP1	0.223295	46
ENSG00000143674.9	MLK4	0.223295	47
ENSG00000201431.1	RNU6-1277P	0.22314	48
ENSG00000248705.1	AC114812.10	0.22314	49
ENSG00000264542.1	AP001282.1	0.22314	50
ENSG00000119699.6	TGFB3	0.221265	51
ENSG00000254814.1	RP11-535A19.1	0.221265	52
ENSG00000280916.1	FOXCUT	0.221265	53
ENSG00000146281.5	PM20D2	0.219486	54
ENSG00000264175.1	MIR3189	0.219222	55
ENSG00000154262.11	ABCA6	0.217449	56
ENSG00000138801.7	PAPSS1	0.216588	57
ENSG00000182952.4	HMGN4	0.216588	58
ENSG00000119865.7	CNRIP1	0.216424	59
ENSG00000179348.10	GATA2	0.216424	60
ENSG00000162599.14	NFIA	0.216141	61
ENSG00000166548.14	TK2	0.216141	62
ENSG00000155666.10	KDM8	0.214108	63
ENSG00000164695.4	CHMP4C	0.213408	64
ENSG00000116016.12	EPAS1	0.211134	65
ENSG00000128918.13	ALDH1A2	0.210051	66
ENSG00000151136.13	BTBD11	0.208923	67
ENSG00000170381.11	SEMA3E	0.208923	68
ENSG00000185634.10	SHC4	0.208923	69
ENSG00000137266.13	SLC22A23	0.207638	70
ENSG00000162804.12	SNED1	0.207462	71
ENSG00000047346.11	FAM214A	0.203678	72
ENSG00000050438.15	SLC4A8	0.203678	73
ENSG00000116525.12	TRIM62	0.203678	74
ENSG00000150995.16	ITPR1	0.203678	75
ENSG00000196872.9	KIAA1211L	0.203678	76
ENSG00000260963.1	RP11-297L17.2	0.202952	77
ENSG00000120647.8	CCDC77	0.202294	78
ENSG00000250488.1	RP11-6C14.1	0.202269	79
ENSG00000107554.14	DNMBP	0.201659	80
ENSG00000115507.8	OTX1	0.201659	81
ENSG00000179066.7	CTD-2527I21.15	0.201642	82
ENSG00000176219.2	OR11H6	0.200737	83
ENSG00000216179.1	MIR541	0.200737	84
ENSG00000250200.1	RP13-577H12.3	0.200737	85
ENSG00000171428.12	NAT1	0.200399	86
ENSG00000187147.16	RNF220	0.200399	87
ENSG00000272369.1	RP11-446N19.1	0.200399	88
ENSG00000260681.1	CTA-363E6.5	0.200263	89
ENSG00000105176.16	URI1	0.19946	90
ENSG00000116729.12	WLS	0.19922	91
ENSG00000144749.12	LRIG1	0.19922	92
ENSG00000232598.2	RP1-90K10.4	0.196516	93
ENSG00000260228.4	RP11-483P21.2	0.194619	94
ENSG00000078399.14	HOXA9	0.193828	95
ENSG00000131089.12	ARHGEF9	0.193828	96
ENSG00000229124.5	VIM-AS1	0.193828	97
ENSG00000169026.11	MFSD7	0.193822	98
ENSG00000258910.2	RP11-19E11.1	0.191817	99
ENSG00000102243.11	VGLL1	0.19139	100
ENSG00000174804.3	FZD4	0.19139	101
ENSG00000182463.14	TSHZ2	0.19139	102
ENSG00000236231.1	AC017048.2	0.191351	103
ENSG00000163661.3	PTX3	0.188782	104
ENSG00000255007.1	CTD-2589M5.4	0.188782	105
ENSG00000072041.15	SLC6A15	0.187792	106
ENSG00000166086.11	JAM3	0.187792	107
ENSG00000196542.7	SPTSSB	0.187792	108
ENSG00000261468.1	RP11-1024P17.1	0.187792	109
ENSG00000008853.15	RHOBTB2	0.187433	110
ENSG00000103534.15	TMC5	0.187433	111
ENSG00000164758.6	MED30	0.187433	112
ENSG00000200385.1	SNORA42	0.187223	113
ENSG00000107937.17	GTPBP4	0.186618	114
ENSG00000225208.1	RP11-107I14.2	0.186368	115
ENSG00000112238.11	PRDM13	0.186337	116
ENSG00000151883.15	PARP8	0.18615	117
ENSG00000080546.12	SESN1	0.185463	118
ENSG00000124713.5	GNMT	0.185463	119
ENSG00000205002.3	AARD	0.185463	120
ENSG00000217165.1	ANKRD18EP	0.185463	121
ENSG00000273472.1	RP11-102N12.3	0.185463	122
ENSG00000156219.15	ART3	0.184886	123
ENSG00000134352.18	IL6ST	0.18466	124
ENSG00000227038.2	AC005077.12	0.18466	125
ENSG00000103355.11	PRSS33	0.184008	126
ENSG00000163947.10	ARHGEF3	0.184008	127
ENSG00000205502.3	C2CD4B	0.184008	128
ENSG00000148604.12	RGR	0.183335	129
ENSG00000242134.2	RPL5P13	0.183335	130
ENSG00000279903.1	RP11-349F21.5	0.183335	131
ENSG00000249238.1	BCL9P1	0.182883	132
ENSG00000112130.15	RNF8	0.181325	133
ENSG00000154645.12	CHODL	0.181325	134
ENSG00000186141.7	POLR3C	0.181325	135
ENSG00000070669.15	ASNS	0.181207	136
ENSG00000079102.15	RUNX1T1	0.181207	137
ENSG00000123572.15	NRK	0.181207	138
ENSG00000169851.14	PCDH7	0.181207	139
ENSG00000249459.7	ZNF286B	0.181207	140
ENSG00000277959.1	RP11-45A17.2	0.181207	141
ENSG00000061455.10	PRDM6	0.181168	142
ENSG00000131759.16	RARA	0.181168	143
ENSG00000141639.10	MAPK4	0.181168	144
ENSG00000144681.9	STAC	0.181168	145
ENSG00000144852.15	NR1I2	0.181168	146
ENSG00000154310.15	TNIK	0.181168	147
ENSG00000254607.2	RP11-115C10.1	0.181168	148
ENSG00000263586.1	HID1-AS1	0.181168	149
ENSG00000255274.7	TMPRSS4-AS1	0.181134	150
ENSG00000228445.1	UGT1A2P	0.18059	151
ENSG00000253509.1	CTD-3080F16.3	0.180515	152
ENSG00000147041.10	SYTL5	0.179672	153
ENSG00000182175.12	RGMA	0.179672	154
ENSG00000229960.1	RP11-278H7.4	0.179519	155
ENSG00000145708.9	CRHBP	0.178373	156
ENSG00000204338.7	CYP21A1P	0.178373	157
ENSG00000231755.1	CHODL-AS1	0.178373	158
ENSG00000251526.1	RP11-381N20.1	0.178021	159
ENSG00000115255.9	REEP6	0.177887	160
ENSG00000178935.5	ZNF552	0.177887	161
ENSG00000259925.1	CTA-363E6.2	0.177887	162
ENSG00000112039.3	FANCE	0.177736	163
ENSG00000120254.14	MTHFD1L	0.177736	164
ENSG00000183943.5	PRKX	0.177736	165
ENSG00000198865.8	CCDC152	0.177736	166
ENSG00000278921.2	EPB41L4A-AS2	0.177736	167
ENSG00000200112.1	SNORD56	0.177632	168
ENSG00000202191.1	SNORD113-1	0.177632	169
ENSG00000221392.1	Z73964.1	0.177632	170
ENSG00000222974.1	RN7SKP228	0.177632	171
ENSG00000225359.1	RP11-540K16.2	0.177632	172
ENSG00000237831.1	RP11-499O7.4	0.177632	173
ENSG00000250013.1	RP11-456A14.1	0.177632	174
ENSG00000255531.1	NDUFS5P6	0.177632	175
ENSG00000264634.1	RP11-659F24.1	0.177632	176
ENSG00000265503.1	MIR1269B	0.177632	177
ENSG00000265583.1	AC011994.1	0.177632	178
ENSG00000266673.1	RP11-822E23.3	0.177632	179
ENSG00000279116.1	OR8D2	0.177632	180
ENSG00000280319.1	RP11-897M7.3	0.177632	181
ENSG00000215110.6	RP11-790I12.1	0.176766	182
ENSG00000254051.1	RP11-403D15.1	0.176766	183
ENSG00000257183.1	RP11-274M17.3	0.176766	184
ENSG00000260201.2	RP11-143N13.2	0.176766	185
ENSG00000124571.16	XPO5	0.176699	186
ENSG00000135374.8	ELF5	0.176699	187
ENSG00000135723.12	FHOD1	0.176699	188
ENSG00000135828.10	RNASEL	0.176699	189
ENSG00000213064.8	SFT2D2	0.176699	190
ENSG00000224853.1	LINC00393	0.175453	191
ENSG00000167840.12	ZNF232	0.175143	192
ENSG00000169083.14	AR	0.175143	193
ENSG00000132854.17	KANK4	0.174736	194
ENSG00000141384.10	TAF4B	0.174736	195
ENSG00000166033.10	HTRA1	0.174736	196
ENSG00000204231.9	RXRB	0.174736	197
ENSG00000255507.4	RP11-535A19.2	0.174736	198
ENSG00000232936.4	RP11-80H5.2	0.174198	199
ENSG00000163637.10	PRICKLE2	0.174011	200
ENSG00000250786.1	SNHG18	0.174011	201
ENSG00000165424.6	ZCCHC24	0.171034	202
ENSG00000206931.1	RNU6-1042P	0.171034	203
ENSG00000257743.7	RP11-1220K2.2	0.171034	204
ENSG00000256276.1	RP5-916L7.2	0.170144	205
ENSG00000113742.11	CPEB4	0.169936	206
ENSG00000239453.1	SIDT1-AS1	0.169936	207
ENSG00000081803.14	CADPS2	0.169647	208
ENSG00000166446.13	CDYL2	0.169647	209
ENSG00000169085.10	C8orf46	0.169647	210
ENSG00000185519.8	FAM131C	0.169647	211
ENSG00000229056.2	AC020571.3	0.169647	212
ENSG00000169291.8	SHE	0.169232	213
ENSG00000224389.7	C4B	0.169232	214
ENSG00000225556.1	C2CD4D	0.169232	215
ENSG00000226200.5	SGMS1-AS1	0.169232	216
ENSG00000188883.4	KLRG2	0.169087	217
ENSG00000234008.5	PPP1R2P2	0.169087	218
ENSG00000112578.8	BYSL	0.168487	219
ENSG00000115290.8	GRB14	0.168487	220
ENSG00000117525.12	F3	0.168487	221
ENSG00000125378.14	BMP4	0.168487	222
ENSG00000257829.1	RP11-845M18.6	0.168487	223
ENSG00000106003.11	LFNG	0.168475	224
ENSG00000174514.11	MFSD4	0.168475	225
ENSG00000215369.3	RPL37P3	0.167944	226
ENSG00000234692.1	RP11-445L6.3	0.167928	227
ENSG00000154839.8	SKA1	0.167911	228
ENSG00000243822.1	RP11-2G17.1	0.167766	229
ENSG00000258162.2	RP11-315E17.1	0.167766	230
ENSG00000267432.4	RP11-559N14.5	0.167227	231
ENSG00000230229.1	RP11-90J7.4	0.166252	232
ENSG00000233765.1	RP11-154P18.2	0.166252	233
ENSG00000106554.10	CHCHD3	0.165489	234
ENSG00000148840.9	PPRC1	0.165489	235
ENSG00000175879.8	HOXD8	0.165489	236
ENSG00000077238.12	IL4R	0.164543	237
ENSG00000100302.6	RASD2	0.164543	238
ENSG00000125848.9	FLRT3	0.164543	239
ENSG00000139865.15	TTC6	0.164543	240
ENSG00000148835.10	TAF5	0.164543	241
ENSG00000159763.3	PIP	0.164543	242
ENSG00000167614.12	TTYH1	0.164543	243
ENSG00000168306.11	ACOX2	0.164543	244
ENSG00000204103.3	MAFB	0.164543	245
ENSG00000139197.9	PEX5	0.164243	246
ENSG00000177359.16	RP11-551L14.1	0.164243	247
ENSG00000261294.1	RP11-616M22.3	0.164165	248
ENSG00000258611.2	RP11-368J22.2	0.164018	249
ENSG00000103647.11	CORO2B	0.164013	250
ENSG00000102362.14	SYTL4	0.163468	251
ENSG00000112079.8	STK38	0.163468	252
ENSG00000114547.8	ROPN1B	0.163468	253
ENSG00000114993.14	RTKN	0.163468	254
ENSG00000143321.17	HDGF	0.163468	255
ENSG00000152049.6	KCNE4	0.163468	256
ENSG00000165379.12	LRFN5	0.163468	257
ENSG00000119866.19	BCL11A	0.163165	258
ENSG00000204356.10	NELFE	0.163165	259
ENSG00000090539.14	CHRD	0.163058	260
ENSG00000109436.7	TBC1D9	0.162839	261
ENSG00000129514.5	FOXA1	0.162839	262
ENSG00000224531.5	SMIM13	0.162839	263
ENSG00000023734.9	STRAP	0.162414	264
ENSG00000117643.13	MAN1C1	0.162414	265
ENSG00000137975.7	CLCA2	0.162414	266
ENSG00000196503.2	ARL9	0.162414	267
ENSG00000244731.6	C4A	0.162414	268
ENSG00000001617.10	SEMA3F	0.161881	269
ENSG00000164125.14	FAM198B	0.161881	270
ENSG00000280527.1	AL031587.1	0.161881	271
ENSG00000221385.1	AL354984.2	0.159724	272
ENSG00000226653.2	OR13Z1P	0.159724	273
ENSG00000259530.1	RP11-259A24.1	0.159724	274
ENSG00000165181.15	C9orf84	0.158312	275
ENSG00000107815.6	C10orf2	0.158252	276
ENSG00000214708.4	AC090616.2	0.158252	277
ENSG00000263011.1	RP11-473M20.11	0.158252	278
ENSG00000145934.14	TENM2	0.158059	279
ENSG00000162949.15	CAPN13	0.158059	280
ENSG00000074416.12	MGLL	0.157846	281
ENSG00000113356.9	POLR3G	0.157846	282
ENSG00000141294.8	LRRC46	0.157846	283
ENSG00000258940.2	RP11-407N17.5	0.157846	284
ENSG00000271776.1	RP11-52L5.6	0.157846	285
ENSG00000054598.6	FOXC1	0.156507	286
ENSG00000077063.9	CTTNBP2	0.156507	287
ENSG00000117472.8	TSPAN1	0.156507	288
ENSG00000130513.6	GDF15	0.156507	289
ENSG00000133321.9	RARRES3	0.156507	290
ENSG00000146013.9	GFRA3	0.156507	291
ENSG00000169252.5	ADRB2	0.156507	292
ENSG00000120875.7	DUSP4	0.156262	293
ENSG00000144824.18	PHLDB2	0.156216	294
ENSG00000230882.1	AC005077.14	0.156216	295
ENSG00000274021.1	RP11-823E8.3	0.156216	296
ENSG00000201228.1	Y_RNA	0.154637	297
ENSG00000222960.1	RNU6-272P	0.154637	298
ENSG00000258167.1	RP11-115F18.1	0.154637	299
ENSG00000010292.11	NCAPD2	0.154184	300
ENSG00000163798.12	SLC4A1AP	0.154184	301
ENSG00000234817.2	RP3-400B16.1	0.154184	302
ENSG00000261538.1	RP11-3M1.1	0.154184	303
ENSG00000117036.10	ETV3	0.154129	304
ENSG00000121057.11	AKAP1	0.154129	305
ENSG00000137309.18	HMGA1	0.154129	306
ENSG00000237649.6	KIFC1	0.154129	307
ENSG00000199197.1	RN7SKP72	0.153483	308
ENSG00000199735.1	RNU6-227P	0.153483	309
ENSG00000200367.1	SNORD113-8	0.153483	310
ENSG00000200480.1	SNORD114-28	0.153483	311
ENSG00000201021.1	RNU6-743P	0.153483	312
ENSG00000201557.1	SNORD114-15	0.153483	313
ENSG00000201737.1	RNU1-133P	0.153483	314
ENSG00000206724.1	RNU6-756P	0.153483	315
ENSG00000207156.1	RNU6-505P	0.153483	316
ENSG00000207754.2	MIR487B	0.153483	317
ENSG00000221210.1	AP001137.1	0.153483	318
ENSG00000221614.1	MIR1185-2	0.153483	319
ENSG00000222302.1	RNA5SP371	0.153483	320
ENSG00000222343.1	RN7SKP139	0.153483	321
ENSG00000223516.1	AFF2-IT1	0.153483	322
ENSG00000228707.1	RP11-787B4.2	0.153483	323
ENSG00000229060.4	RP11-20P5.2	0.153483	324
ENSG00000230192.1	AC073387.2	0.153483	325
ENSG00000233211.2	GRPEL2P1	0.153483	326
ENSG00000234611.1	OR2AT2P	0.153483	327
ENSG00000238845.1	Y_RNA	0.153483	328
ENSG00000239560.3	RN7SL479P	0.153483	329
ENSG00000242385.1	LINC00901	0.153483	330
ENSG00000248393.1	CTD-2015A6.1	0.153483	331
ENSG00000251714.1	RN7SKP67	0.153483	332
ENSG00000252237.1	RNU4-54P	0.153483	333
ENSG00000253401.1	VTA1P2	0.153483	334
ENSG00000254430.1	OR6M3P	0.153483	335
ENSG00000255116.2	SLC5A4P1	0.153483	336
ENSG00000256138.1	ZKSCAN7P1	0.153483	337
ENSG00000257503.1	CYB5AP5	0.153483	338
ENSG00000259832.1	CYP4A26P	0.153483	339
ENSG00000260864.1	FAM108A8P	0.153483	340
ENSG00000263748.1	EXOGP1	0.153483	341
ENSG00000271302.1	RP11-647P12.2	0.153483	342
ENSG00000271624.1	RP11-651K21.1	0.153483	343
ENSG00000272020.1	U1	0.153483	344
ENSG00000275961.1	Metazoa_SRP	0.153483	345
ENSG00000276331.1	AC092275.1	0.153483	346
ENSG00000276352.1	AL132709.5	0.153483	347
ENSG00000276514.1	uc_338	0.153483	348
ENSG00000280760.1	AL355795.1	0.153483	349
ENSG00000281301.1	AC079121.1	0.153483	350
ENSG00000281544.1	U6	0.153483	351
ENSG00000281574.1	Metazoa_SRP	0.153483	352
ENSG00000281869.1	Clostridiales-1	0.153483	353
ENSG00000255065.1	RP11-680E19.2	0.153234	354
ENSG00000113924.10	HGD	0.152564	355
ENSG00000184697.6	CLDN6	0.152564	356
ENSG00000082781.10	ITGB5	0.152358	357
ENSG00000152402.9	GUCY1A2	0.152358	358
ENSG00000176769.9	TCERG1L	0.152358	359
ENSG00000168907.12	PLA2G4F	0.152151	360
ENSG00000181007.8	ZFP82	0.152151	361
ENSG00000197046.10	SIGLEC15	0.152151	362
ENSG00000227392.1	HPN-AS1	0.152151	363
ENSG00000164893.7	SLC7A13	0.151461	364
ENSG00000185739.12	SRL	0.151461	365
ENSG00000234964.4	FABP5P7	0.151461	366
ENSG00000234273.1	AC073071.1	0.151185	367
ENSG00000248105.1	CTD-2218K11.3	0.151185	368
ENSG00000248335.1	RP11-102N12.2	0.151185	369
ENSG00000166575.15	TMEM135	0.150928	370
ENSG00000167861.14	HID1	0.150928	371
ENSG00000199751.1	Y_RNA	0.150928	372
ENSG00000143393.15	PI4KB	0.150761	373
ENSG00000152284.4	TCF7L1	0.150761	374
ENSG00000169744.11	LDB2	0.150761	375
ENSG00000174607.9	UGT8	0.150761	376
ENSG00000183814.14	LIN9	0.150761	377
ENSG00000203688.4	RP11-351J23.1	0.150761	378
ENSG00000223723.1	BX842568.2	0.150761	379
ENSG00000253348.1	CTC-455F18.1	0.150761	380
ENSG00000050130.16	JKAMP	0.150356	381
ENSG00000254235.4	RP11-115J16.1	0.150356	382
ENSG00000101425.11	BPI	0.149903	383
ENSG00000132676.14	DAP3	0.149903	384
ENSG00000137501.15	SYTL2	0.149903	385
ENSG00000151617.14	EDNRA	0.149903	386
ENSG00000158220.12	ESYT3	0.149903	387
ENSG00000172244.7	C5orf34	0.149903	388
ENSG00000179715.11	PCED1B	0.149903	389
ENSG00000239282.6	GATSL3	0.149903	390
ENSG00000281406.1	BLACAT1	0.149865	391
ENSG00000279847.2	C8orf87	0.149787	392
ENSG00000128891.14	C15orf57	0.149521	393
ENSG00000160808.8	MYL3	0.149521	394
ENSG00000277829.1	RP5-1054A22.4	0.149521	395
ENSG00000178826.9	TMEM139	0.149313	396
ENSG00000165621.7	OXGR1	0.147478	397
ENSG00000173210.18	ABLIM3	0.147478	398
ENSG00000091482.5	SMPX	0.147206	399
ENSG00000065371.16	ROPN1	0.147001	400
ENSG00000123240.15	OPTN	0.147001	401
ENSG00000133740.9	E2F5	0.147001	402
ENSG00000156113.19	KCNMA1	0.147001	403
ENSG00000166197.15	NOLC1	0.147001	404
ENSG00000243943.8	ZNF512	0.147001	405
ENSG00000254208.1	RP11-219B4.3	0.146989	406
ENSG00000259109.1	RP4-687K1.2	0.146989	407
ENSG00000137574.9	TGS1	0.146822	408
ENSG00000187889.11	C1orf168	0.146822	409
ENSG00000238117.1	AP004372.1	0.146822	410
ENSG00000259517.2	RP11-324D17.1	0.146822	411
ENSG00000115252.17	PDE1A	0.146232	412
ENSG00000135912.9	TTLL4	0.146232	413
ENSG00000137094.13	DNAJB5	0.146232	414
ENSG00000196511.12	TPK1	0.146232	415
ENSG00000204248.9	COL11A2	0.146232	416
ENSG00000237222.3	AC090505.6	0.145662	417
ENSG00000270800.1	RPS10-NUDT3	0.145432	418
ENSG00000106069.19	CHN2	0.145167	419
ENSG00000175356.11	SCUBE2	0.145167	420
ENSG00000180667.9	YOD1	0.145167	421
ENSG00000196449.3	YRDC	0.145167	422
ENSG00000204574.11	ABCF1	0.145167	423
ENSG00000224577.1	LINC01117	0.145167	424
ENSG00000244625.4	MIATNB	0.145167	425
ENSG00000166035.9	LIPC	0.144953	426
ENSG00000260602.2	HMGN2P40	0.144953	427
ENSG00000214376.5	VSTM5	0.144576	428
ENSG00000082556.9	OPRK1	0.144078	429
ENSG00000120526.9	NUDCD1	0.144078	430
ENSG00000141569.9	TRIM65	0.144078	431
ENSG00000196711.7	FAM150A	0.144078	432
ENSG00000163145.11	C1QTNF7	0.143809	433
ENSG00000073060.14	SCARB1	0.143753	434
ENSG00000133943.19	C14orf159	0.143753	435
ENSG00000162407.8	PPAP2B	0.143753	436
ENSG00000255455.2	RP11-890B15.3	0.143753	437
ENSG00000257271.1	KIRREL3-AS1	0.143753	438
ENSG00000258955.1	LINC00519	0.143753	439
ENSG00000102854.13	MSLN	0.143067	440
ENSG00000111581.8	NUP107	0.143067	441
ENSG00000159423.15	ALDH4A1	0.143067	442
ENSG00000187775.15	DNAH17	0.143067	443
ENSG00000198121.12	LPAR1	0.143067	444
ENSG00000198169.7	ZNF251	0.143067	445
ENSG00000259759.1	RP11-324D17.2	0.142665	446
ENSG00000223652.2	AC106786.1	0.142493	447
ENSG00000170935.6	NCBP2L	0.141849	448
ENSG00000235194.7	PPP1R3E	0.141849	449
ENSG00000235623.2	OR7E110P	0.141849	450
ENSG00000258616.4	RP11-369C8.1	0.141849	451
ENSG00000105186.13	ANKRD27	0.141767	452
ENSG00000120549.14	KIAA1217	0.141767	453
ENSG00000148516.20	ZEB1	0.141767	454
ENSG00000163686.12	ABHD6	0.141767	455
ENSG00000234899.8	SOX9-AS1	0.141767	456
ENSG00000104691.13	UBXN8	0.141184	457
ENSG00000237138.1	HUNK-AS1	0.140954	458
ENSG00000252621.1	Y_RNA	0.140954	459
ENSG00000089289.14	IGBP1	0.140487	460
ENSG00000106078.16	COBL	0.140487	461
ENSG00000111605.15	CPSF6	0.140487	462
ENSG00000148154.8	UGCG	0.140487	463
ENSG00000166508.16	MCM7	0.140487	464
ENSG00000204366.3	ZBTB12	0.140487	465
ENSG00000236145.1	AC079988.3	0.140487	466
ENSG00000130528.10	HRC	0.140142	467
ENSG00000169214.3	OR6F1	0.140142	468
ENSG00000113763.9	UNC5A	0.139774	469
ENSG00000130383.7	FUT5	0.139774	470
ENSG00000177679.15	SRRM3	0.139774	471
ENSG00000179409.9	GEMIN4	0.139774	472
ENSG00000278621.1	CTD-2033D15.3	0.139774	473
ENSG00000095370.18	SH2D3C	0.13972	474
ENSG00000164303.9	ENPP6	0.13972	475
ENSG00000170412.15	GPRC5C	0.13972	476
ENSG00000204371.10	EHMT2	0.13972	477
ENSG00000256043.2	CTSO	0.13972	478
ENSG00000161905.11	ALOX15	0.139318	479
ENSG00000185686.16	PRAME	0.139318	480
ENSG00000217746.1	RP1-303A1.1	0.138874	481
ENSG00000225478.2	RP1-8B22.2	0.138874	482
ENSG00000251685.3	RP11-813N20.1	0.138874	483
ENSG00000281347.1	NF1P2	0.138874	484
ENSG00000120328.6	PCDHB12	0.137801	485
ENSG00000164933.10	SLC25A32	0.137801	486
ENSG00000165533.17	TTC8	0.137801	487
ENSG00000183401.10	CCDC159	0.137801	488
ENSG00000232284.6	GNG12-AS1	0.137801	489
ENSG00000235545.1	RP11-230B22.1	0.137801	490
ENSG00000253768.1	CTB-33O18.1	0.137801	491
ENSG00000272333.4	KMT2B	0.137801	492
ENSG00000003989.15	SLC7A2	0.137606	493
ENSG00000139926.14	FRMD6	0.137606	494
ENSG00000143401.13	ANP32E	0.137606	495
ENSG00000163364.8	LINC01116	0.137606	496
ENSG00000166897.13	ELFN2	0.137606	497
ENSG00000090534.16	THPO	0.137495	498
ENSG00000124782.18	RREB1	0.137495	499
ENSG00000170017.11	ALCAM	0.137495	500
ENSG00000188763.4	FZD9	0.137495	501
ENSG00000188959.9	C9orf152	0.137495	502
ENSG00000071539.12	TRIP13	0.136841	503
ENSG00000118564.13	FBXL5	0.136841	504
ENSG00000139146.12	FAM60A	0.136841	505
ENSG00000167721.9	TSR1	0.136841	506
ENSG00000171236.9	LRG1	0.136841	507
ENSG00000183044.10	ABAT	0.136841	508
ENSG00000184428.11	TOP1MT	0.136841	509
ENSG00000196954.11	CASP4	0.136841	510
ENSG00000245213.5	RP11-10K16.1	0.136841	511
ENSG00000275258.1	AC004832.1	0.136841	512
ENSG00000133069.13	TMCC2	0.136653	513
ENSG00000143878.9	RHOB	0.136653	514
ENSG00000259374.2	RP11-736N17.4	0.136653	515
ENSG00000272841.1	RP3-428L16.2	0.136653	516
ENSG00000101280.7	ANGPT4	0.13651	517
ENSG00000154655.13	L3MBTL4	0.13651	518
ENSG00000196739.13	COL27A1	0.13651	519
ENSG00000095627.8	TDRD1	0.135948	520
ENSG00000109181.10	UGT2B10	0.135948	521
ENSG00000173237.4	C11orf86	0.135948	522
ENSG00000250696.4	RP11-704M14.1	0.135948	523
ENSG00000259457.1	RP11-279F6.2	0.135948	524
ENSG00000261210.4	CLEC19A	0.135948	525
ENSG00000276531.1	RP11-205A8.3	0.135646	526
ENSG00000152953.11	STK32B	0.135325	527
ENSG00000139679.14	LPAR6	0.134908	528
ENSG00000163491.15	NEK10	0.134908	529
ENSG00000188051.6	TMEM221	0.134908	530
ENSG00000204576.10	PRR3	0.134908	531
ENSG00000277954.1	RP11-679B19.1	0.134908	532
ENSG00000139974.14	SLC38A6	0.134413	533
ENSG00000147687.15	TATDN1	0.134413	534
ENSG00000160321.13	ZNF208	0.134413	535
ENSG00000172159.14	FRMD3	0.134413	536
ENSG00000178573.6	MAF	0.134413	537
ENSG00000199059.2	MIR135B	0.134413	538
ENSG00000277782.1	RP11-775C24.5	0.134413	539
ENSG00000235009.1	AC093822.1	0.134234	540
ENSG00000269590.1	CTD-2192J16.24	0.134155	541
ENSG00000211448.10	DIO2	0.133547	542
ENSG00000279798.1	RP11-528M18.2	0.133547	543
ENSG00000139629.14	GALNT6	0.133519	544
ENSG00000165138.15	ANKS6	0.132942	545
ENSG00000094755.15	GABRP	0.132813	546
ENSG00000112118.16	MCM3	0.132672	547
ENSG00000140522.10	RLBP1	0.132424	548
ENSG00000270071.1	AP001172.2	0.132424	549
ENSG00000222185.1	SNORD113	0.132115	550
ENSG00000231132.1	RP11-40C11.2	0.132115	551
ENSG00000242545.1	RP11-719N22.2	0.132115	552
ENSG00000250566.1	UGT2B29P	0.132115	553
ENSG00000258829.1	CTD-2243E23.1	0.132115	554
ENSG00000259435.2	OR4N3P	0.132115	555
ENSG00000272480.1	OR13Z3P	0.132115	556
ENSG00000003400.13	CASP10	0.132038	557
ENSG00000050393.10	MCUR1	0.132038	558
ENSG00000070193.4	FGF10	0.132038	559
ENSG00000082196.19	C1QTNF3	0.132038	560
ENSG00000108244.15	KRT23	0.132038	561
ENSG00000120820.11	GLT8D2	0.132038	562
ENSG00000122733.12	KIAA1045	0.132038	563
ENSG00000128652.10	HOXD3	0.132038	564
ENSG00000128655.15	PDE11A	0.132038	565
ENSG00000139160.12	METTL20	0.132038	566
ENSG00000141391.12	SLMO1	0.132038	567
ENSG00000178401.13	DNAJC22	0.132038	568
ENSG00000278748.1	AC021037.2	0.132038	569
ENSG00000073282.11	TP63	0.131654	570
ENSG00000150527.15	CTAGE5	0.131654	571
ENSG00000156697.11	UTP14A	0.131654	572
ENSG00000101446.7	SPINT3	0.131424	573
ENSG00000248505.1	RP11-319E12.1	0.131424	574
ENSG00000249514.1	CTD-2266L18.1	0.131424	575
ENSG00000279932.1	RP11-349F21.2	0.131424	576
ENSG00000058056.7	USP13	0.131162	577
ENSG00000099337.4	KCNK6	0.131162	578
ENSG00000109929.8	SC5D	0.131162	579
ENSG00000149557.11	FEZ1	0.131162	580
ENSG00000153879.7	CEBPG	0.131162	581
ENSG00000158887.14	MPZ	0.131162	582
ENSG00000250722.4	SEPP1	0.131162	583
ENSG00000275004.2	ZNF280B	0.131162	584
ENSG00000008441.15	NFIX	0.130831	585
ENSG00000114473.12	IQCG	0.130831	586
ENSG00000117791.14	2017-03-02	0.130831	587
ENSG00000128606.11	LRRC17	0.130831	588
ENSG00000136856.16	SLC2A8	0.130831	589
ENSG00000171604.10	CXXC5	0.130831	590
ENSG00000174136.10	RGMB	0.130831	591
ENSG00000188064.8	WNT7B	0.130831	592
ENSG00000198952.8	SMG5	0.130831	593
ENSG00000204209.9	DAXX	0.130831	594
ENSG00000277481.1	PKD1L3	0.130831	595
ENSG00000144834.11	TAGLN3	0.129661	596
ENSG00000176654.11	NANOGP1	0.129661	597
ENSG00000227802.1	DNAJB3	0.129661	598
ENSG00000241358.1	RP11-758I14.3	0.129661	599
ENSG00000275212.1	RP3-446N13.5	0.129661	600
ENSG00000078053.15	AMPH	0.129541	601
ENSG00000105185.10	PDCD5	0.129541	602
ENSG00000171403.8	KRT9	0.129541	603
ENSG00000184675.8	AMER1	0.129541	604
ENSG00000073111.12	MCM2	0.129487	605
ENSG00000100139.12	MICALL1	0.129487	606
ENSG00000104312.7	RIPK2	0.129487	607
ENSG00000105173.12	CCNE1	0.129487	608
ENSG00000125630.14	POLR1B	0.129487	609
ENSG00000134121.8	CHL1	0.129487	610
ENSG00000135116.8	HRK	0.129487	611
ENSG00000140025.14	EFCAB11	0.129487	612
ENSG00000152192.7	POU4F1	0.129487	613
ENSG00000165092.11	ALDH1A1	0.129487	614
ENSG00000186417.12	GLDN	0.129487	615
ENSG00000198189.9	HSD17B11	0.129487	616
ENSG00000246763.5	RGMB-AS1	0.129487	617
ENSG00000271614.1	LINC00936	0.129487	618
ENSG00000058799.12	YIPF1	0.129241	619
ENSG00000119938.8	PPP1R3C	0.129241	620
ENSG00000137054.14	POLR1E	0.129241	621
ENSG00000160803.7	UBQLN4	0.129241	622
ENSG00000163975.10	MFI2	0.129241	623
ENSG00000186185.12	KIF18B	0.129241	624
ENSG00000227057.6	WDR46	0.129241	625
ENSG00000242110.6	AMACR	0.129241	626
ENSG00000248429.4	RP11-597D13.9	0.129241	627
ENSG00000268869.4	ESPNP	0.129241	628
ENSG00000150867.12	PIP4K2A	0.129133	629
ENSG00000273044.1	RP4-569D19.8	0.129133	630
ENSG00000157131.10	C8A	0.128286	631
ENSG00000070526.13	ST6GALNAC1	0.12811	632
ENSG00000109472.12	CPE	0.12811	633
ENSG00000117013.13	KCNQ4	0.12811	634
ENSG00000226446.1	NOTCH2P1	0.128068	635
ENSG00000262983.1	AF001550.7	0.128068	636
ENSG00000162727.3	OR2M5	0.12772	637
ENSG00000172519.8	OR10H5	0.12772	638
ENSG00000177693.3	OR4F4	0.12772	639
ENSG00000182974.3	OR4M2	0.12772	640
ENSG00000198982.3	AL132709.2	0.12772	641
ENSG00000199020.2	MIR381	0.12772	642
ENSG00000199069.2	MIR323A	0.12772	643
ENSG00000199109.3	MIR411	0.12772	644
ENSG00000199151.2	MIR337	0.12772	645
ENSG00000199440.1	Y_RNA	0.12772	646
ENSG00000199640.1	RN7SKP294	0.12772	647
ENSG00000199798.1	SNORD114-5	0.12772	648
ENSG00000199831.1	RN7SKP291	0.12772	649
ENSG00000199942.1	SNORD114-19	0.12772	650
ENSG00000200216.2	RNU6-745P	0.12772	651
ENSG00000200224.2	RNU6-626P	0.12772	652
ENSG00000200427.1	Y_RNA	0.12772	653
ENSG00000200475.1	RN7SKP162	0.12772	654
ENSG00000200687.1	RNA5SP335	0.12772	655
ENSG00000201036.1	SNORD113	0.12772	656
ENSG00000201240.1	SNORD114-9	0.12772	657
ENSG00000201318.1	SNORD114-30	0.12772	658
ENSG00000201569.1	SNORD114-17	0.12772	659
ENSG00000201922.1	RNU1-43P	0.12772	660
ENSG00000201954.1	RNU6-673P	0.12772	661
ENSG00000202189.1	SNORA30	0.12772	662
ENSG00000202560.3	MIR539	0.12772	663
ENSG00000207190.1	RNU6-809P	0.12772	664
ENSG00000207191.1	SNORD116-5	0.12772	665
ENSG00000207322.1	RNU1-89P	0.12772	666
ENSG00000207345.1	RNU6-1222P	0.12772	667
ENSG00000207365.1	Y_RNA	0.12772	668
ENSG00000207587.1	MIR544A	0.12772	669
ENSG00000207619.1	MIR585	0.12772	670
ENSG00000207749.3	MIR299	0.12772	671
ENSG00000207762.1	MIR329-2	0.12772	672
ENSG00000207989.2	MIR493	0.12772	673
ENSG00000208004.2	MIR323B	0.12772	674
ENSG00000208022.1	MIR618	0.12772	675
ENSG00000208027.3	MIR485	0.12772	676
ENSG00000211582.1	MIR758	0.12772	677
ENSG00000215939.2	MIR873	0.12772	678
ENSG00000216169.1	AC098650.1	0.12772	679
ENSG00000220831.4	NDUFA5P9	0.12772	680
ENSG00000221036.4	MIR1193	0.12772	681
ENSG00000221227.1	MIR1305	0.12772	682
ENSG00000221415.1	AC118282.1	0.12772	683
ENSG00000221463.2	MIR1277	0.12772	684
ENSG00000222161.1	Z97356.1	0.12772	685
ENSG00000222413.1	RN7SKP125	0.12772	686
ENSG00000222451.1	RN7SKP143	0.12772	687
ENSG00000222626.1	RNU2-48P	0.12772	688
ENSG00000222721.1	RN7SKP188	0.12772	689
ENSG00000222740.1	RNA5SP328	0.12772	690
ENSG00000222982.1	RN7SKP216	0.12772	691
ENSG00000223245.1	RNU4-63P	0.12772	692
ENSG00000223539.4	AC011431.1	0.12772	693
ENSG00000224622.1	OR9R1P	0.12772	694
ENSG00000224942.1	RP11-51C14.1	0.12772	695
ENSG00000225387.1	RP11-422P22.1	0.12772	696
ENSG00000225856.2	PCNPP2	0.12772	697
ENSG00000226112.1	FCF1P4	0.12772	698
ENSG00000226285.1	AC091813.2	0.12772	699
ENSG00000227249.1	AC000374.1	0.12772	700
ENSG00000227940.1	RP11-372M18.1	0.12772	701
ENSG00000228806.1	AC092628.3	0.12772	702
ENSG00000229483.2	LINC00362	0.12772	703
ENSG00000230820.2	AC000362.1	0.12772	704
ENSG00000230879.1	RBMX2P4	0.12772	705
ENSG00000230973.1	RP1-154J13.2	0.12772	706
ENSG00000233128.1	AC007317.1	0.12772	707
ENSG00000233299.1	HIGD1AP4	0.12772	708
ENSG00000233807.1	RP11-268G12.2	0.12772	709
ENSG00000234480.1	AC073869.8	0.12772	710
ENSG00000235778.1	AC130360.8	0.12772	711
ENSG00000236414.1	AC004535.2	0.12772	712
ENSG00000236550.1	RP4-673D20.5	0.12772	713
ENSG00000237321.1	RP11-374A22.1	0.12772	714
ENSG00000238448.1	AL121652.2	0.12772	715
ENSG00000238803.1	AL732479.1	0.12772	716
ENSG00000239679.3	RN7SL193P	0.12772	717
ENSG00000239748.3	RN7SL795P	0.12772	718
ENSG00000240393.1	RP11-768G7.1	0.12772	719
ENSG00000241203.1	HMGN2P26	0.12772	720
ENSG00000242989.3	RN7SL332P	0.12772	721
ENSG00000248366.1	TRAJ51	0.12772	722
ENSG00000248627.1	RP11-428L21.1	0.12772	723
ENSG00000248709.1	CTC-505O3.2	0.12772	724
ENSG00000249114.1	RP11-5N11.3	0.12772	725
ENSG00000249579.2	RP11-586E1.1	0.12772	726
ENSG00000249580.1	RP11-52L11.6	0.12772	727
ENSG00000249688.1	RP11-5N11.7	0.12772	728
ENSG00000250092.2	RP11-556G22.3	0.12772	729
ENSG00000250630.1	RP11-52L11.4	0.12772	730
ENSG00000250806.2	CTC-293G12.1	0.12772	731
ENSG00000250819.1	RP11-576E20.1	0.12772	732
ENSG00000250993.1	RP11-404J23.1	0.12772	733
ENSG00000251395.1	FTH1P9	0.12772	734
ENSG00000251424.1	RP11-468N14.3	0.12772	735
ENSG00000252068.1	RNU6-390P	0.12772	736
ENSG00000252170.2	SNORD112	0.12772	737
ENSG00000252204.1	SNORA25	0.12772	738
ENSG00000252292.1	RN7SKP238	0.12772	739
ENSG00000252330.2	AC023380.1	0.12772	740
ENSG00000252386.1	RNU6-1018P	0.12772	741
ENSG00000252580.1	SNORA31	0.12772	742
ENSG00000253386.1	IGHVII-49-1	0.12772	743
ENSG00000254625.1	GS1-24F4.3	0.12772	744
ENSG00000254836.1	RP1-17K7.3	0.12772	745
ENSG00000255132.1	RP11-63C8.1	0.12772	746
ENSG00000258436.1	RNASE12	0.12772	747
ENSG00000258662.1	RP11-588P7.2	0.12772	748
ENSG00000258855.1	OR11J2P	0.12772	749
ENSG00000259060.5	RNASE11	0.12772	750
ENSG00000259864.1	RP11-370P15.1	0.12772	751
ENSG00000261047.1	AC137527.2	0.12772	752
ENSG00000261196.1	CYP4A43P	0.12772	753
ENSG00000261277.2	OR4H6P	0.12772	754
ENSG00000263795.1	MIR5100	0.12772	755
ENSG00000263828.1	MIR4439	0.12772	756
ENSG00000263861.1	MIR3927	0.12772	757
ENSG00000264564.1	RP11-61D1.2	0.12772	758
ENSG00000264638.1	MIR3152	0.12772	759
ENSG00000265057.1	MIR4765	0.12772	760
ENSG00000266270.1	MIR5096	0.12772	761
ENSG00000266287.1	MIR3683	0.12772	762
ENSG00000266591.1	AC022537.1	0.12772	763
ENSG00000266617.1	MIR3692	0.12772	764
ENSG00000266690.1	MIR4274	0.12772	765
ENSG00000268580.1	RP11-514A9.1	0.12772	766
ENSG00000270234.1	RP11-575N15.1	0.12772	767
ENSG00000270812.1	CTA-326K9.1	0.12772	768
ENSG00000271026.1	KATNBL1P1	0.12772	769
ENSG00000272113.2	Y_RNA	0.12772	770
ENSG00000274067.1	ABC12-47964100C23.1	0.12772	771
ENSG00000274335.1	AC004984.1	0.12772	772
ENSG00000275129.1	CH17-219N22.1	0.12772	773
ENSG00000275337.1	Metazoa_SRP	0.12772	774
ENSG00000275948.1	mascRNA-menRNA	0.12772	775
ENSG00000276205.1	RP11-529O20.2	0.12772	776
ENSG00000276782.1	Metazoa_SRP	0.12772	777
ENSG00000277466.1	RP11-349F21.1	0.12772	778
ENSG00000277780.1	MIR376B	0.12772	779
ENSG00000277803.1	RP11-747E23.1	0.12772	780
ENSG00000279099.1	RP11-595O22.1	0.12772	781
ENSG00000279486.2	OR2AG1	0.12772	782
ENSG00000281045.1	AC005599.1	0.12772	783
ENSG00000281341.1	AC093859.1	0.12772	784
ENSG00000207155.1	RNY1P14	0.127135	785
ENSG00000062822.11	POLD1	0.126992	786
ENSG00000134830.5	C5AR2	0.126992	787
ENSG00000172345.12	STARD5	0.126992	788
ENSG00000005100.11	DHX33	0.126765	789
ENSG00000104044.14	OCA2	0.126765	790
ENSG00000111052.6	LIN7A	0.126765	791
ENSG00000133422.11	MORC2	0.126765	792
ENSG00000088247.14	KHSRP	0.126546	793
ENSG00000164985.13	PSIP1	0.126546	794
ENSG00000006282.18	SPATA20	0.126455	795
ENSG00000006377.10	DLX6	0.126455	796
ENSG00000060709.12	RIMBP2	0.126455	797
ENSG00000132749.9	MTL5	0.126455	798
ENSG00000157734.12	SNX22	0.126455	799
ENSG00000175745.10	NR2F1	0.126455	800
ENSG00000233487.6	AC011322.1	0.126455	801
ENSG00000245468.3	RP11-367J11.3	0.126455	802
ENSG00000250073.2	RP11-677M14.3	0.126455	803
ENSG00000255271.1	RP4-594L9.2	0.126455	804
ENSG00000255690.2	TRIL	0.126455	805
ENSG00000267325.1	LINC01415	0.126455	806
ENSG00000244402.3	RN7SL314P	0.126377	807
ENSG00000162738.5	VANGL2	0.126351	808
ENSG00000237282.3	LINC00851	0.125961	809
ENSG00000159784.16	FAM131B	0.125356	810
ENSG00000123505.13	AMD1	0.125066	811
ENSG00000142875.18	PRKACB	0.125066	812
ENSG00000154511.10	FAM69A	0.125066	813
ENSG00000162607.11	USP1	0.125066	814
ENSG00000175938.6	ORAI3	0.125066	815
ENSG00000213463.4	SYNJ2BP	0.125066	816
ENSG00000008323.14	PLEKHG6	0.125027	817
ENSG00000066651.16	TRMT11	0.125027	818
ENSG00000102098.16	SCML2	0.125027	819
ENSG00000113761.10	ZNF346	0.125027	820
ENSG00000114541.13	FRMD4B	0.125027	821
ENSG00000143436.9	MRPL9	0.125027	822
ENSG00000147145.11	LPAR4	0.125027	823
ENSG00000150687.10	PRSS23	0.125027	824
ENSG00000154217.13	PITPNC1	0.125027	825
ENSG00000171385.8	KCND3	0.125027	826
ENSG00000182580.2	EPHB3	0.125027	827
ENSG00000197882.3	OR7E13P	0.125027	828
ENSG00000234546.2	RP3-510D11.2	0.125027	829
ENSG00000257261.4	RP11-96H19.1	0.125027	830
ENSG00000133328.3	HRASLS2	0.124653	831
ENSG00000003436.13	TFPI	0.124218	832
ENSG00000004948.12	CALCR	0.124218	833
ENSG00000087053.17	MTMR2	0.124218	834
ENSG00000100142.13	POLR2F	0.124218	835
ENSG00000103196.10	CRISPLD2	0.124218	836
ENSG00000107833.9	NPM3	0.124218	837
ENSG00000107863.15	ARHGAP21	0.124218	838
ENSG00000115145.8	STAM2	0.124218	839
ENSG00000117597.16	DIEXF	0.124218	840
ENSG00000119408.15	NEK6	0.124218	841
ENSG00000120262.9	CCDC170	0.124218	842
ENSG00000121297.6	TSHZ3	0.124218	843
ENSG00000134480.12	CCNH	0.124218	844
ENSG00000160767.19	FAM189B	0.124218	845
ENSG00000166741.6	NNMT	0.124218	846
ENSG00000169184.5	MN1	0.124218	847
ENSG00000171227.6	TMEM37	0.124218	848
ENSG00000176532.3	PRR15	0.124218	849
ENSG00000179195.14	ZNF664	0.124218	850
ENSG00000064692.17	SNCAIP	0.124199	851
ENSG00000103966.8	EHD4	0.124199	852
ENSG00000119787.12	ATL2	0.124199	853
ENSG00000151117.7	TMEM86A	0.124199	854
ENSG00000155760.2	FZD7	0.124199	855
ENSG00000181418.7	DDN	0.124199	856
ENSG00000204394.11	VARS	0.124199	857
ENSG00000228639.5	AC005152.3	0.124199	858
ENSG00000225708.5	RP13-379L11.1	0.123537	859
ENSG00000228626.1	RP11-495P10.9	0.123537	860
ENSG00000249425.1	RP11-502M1.2	0.123537	861
ENSG00000273321.1	RP11-621L6.3	0.123493	862
ENSG00000235269.1	AL162759.1	0.123092	863
ENSG00000235491.1	AC097499.1	0.123092	864
ENSG00000275186.1	RP11-196B3.3	0.123092	865
ENSG00000076003.4	MCM6	0.122881	866
ENSG00000104231.9	ZFAND1	0.122881	867
ENSG00000162437.13	RAVER2	0.122881	868
ENSG00000163106.9	HPGDS	0.122881	869
ENSG00000178409.12	BEND3	0.122881	870
ENSG00000183580.9	FBXL7	0.122881	871
ENSG00000188501.10	LCTL	0.122881	872
ENSG00000239926.1	PRDX3P4	0.122881	873
ENSG00000148396.17	SEC16A	0.121983	874
ENSG00000204469.11	PRRC2A	0.121983	875
ENSG00000207146.1	Y_RNA	0.121983	876
ENSG00000281903.1	AF127936.7	0.121983	877
ENSG00000057608.15	GDI2	0.121961	878
ENSG00000091127.12	PUS7	0.121043	879
ENSG00000115053.14	NCL	0.121043	880
ENSG00000127399.13	LRRC61	0.121043	881
ENSG00000134107.4	BHLHE40	0.121043	882
ENSG00000135316.16	SYNCRIP	0.121043	883
ENSG00000144891.16	AGTR1	0.121043	884
ENSG00000174282.10	ZBTB4	0.121043	885
ENSG00000179094.12	PER1	0.121043	886
ENSG00000179954.13	SSC5D	0.121043	887
ENSG00000204463.11	BAG6	0.121043	888
ENSG00000205025.7	OR5G5P	0.121043	889
ENSG00000247626.4	MARS2	0.121043	890
ENSG00000257621.6	PSMA3-AS1	0.121043	891
ENSG00000259616.2	RP11-507B12.2	0.121043	892
ENSG00000261824.5	LINC00662	0.121043	893
ENSG00000104368.16	PLAT	0.120333	894
ENSG00000111206.11	FOXM1	0.120333	895
ENSG00000159131.15	GART	0.120333	896
ENSG00000167470.11	MIDN	0.120333	897
ENSG00000196591.10	HDAC2	0.120333	898
ENSG00000213024.9	NUP62	0.120333	899
ENSG00000234753.4	FOXP4-AS1	0.120333	900
ENSG00000236040.1	CHIAP1	0.120333	901
ENSG00000259305.4	ZHX1-C8orf76	0.120333	902
ENSG00000269190.4	FBXO17	0.120333	903
ENSG00000165633.11	VSTM4	0.120097	904
ENSG00000166012.13	TAF1D	0.120097	905
ENSG00000278908.1	RP11-523J2.1	0.120097	906
ENSG00000187481.2	HSD3BP1	0.119709	907
ENSG00000254799.1	SLC25A47P1	0.119709	908
ENSG00000100596.5	SPTLC2	0.119419	909
ENSG00000104332.10	SFRP1	0.119419	910
ENSG00000111666.9	CHPT1	0.119419	911
ENSG00000116191.16	RALGPS2	0.119419	912
ENSG00000118971.6	CCND2	0.119419	913
ENSG00000134453.14	RBM17	0.119419	914
ENSG00000143390.16	RFX5	0.119419	915
ENSG00000150672.15	DLG2	0.119419	916
ENSG00000166272.15	WBP1L	0.119419	917
ENSG00000168589.13	DYNLRB2	0.119419	918
ENSG00000171492.13	LRRC8D	0.119419	919
ENSG00000221818.7	EBF2	0.119419	920
ENSG00000227375.4	DLG1-AS1	0.119419	921
ENSG00000238062.4	SPATA3-AS1	0.119419	922
ENSG00000221102.1	SNORA11B	0.119319	923
ENSG00000236520.2	GPC6-AS1	0.119319	924
ENSG00000080608.9	KIAA0020	0.11928	925
ENSG00000115648.12	MLPH	0.11928	926
ENSG00000148057.14	IDNK	0.11928	927
ENSG00000168350.7	DEGS2	0.11928	928
ENSG00000169084.11	DHRSX	0.11928	929
ENSG00000172197.10	MBOAT1	0.11928	930
ENSG00000173598.12	NUDT4	0.11928	931
ENSG00000185261.12	KIAA0825	0.11928	932
ENSG00000216781.2	RP1-290I10.2	0.11928	933
ENSG00000249885.1	ARHGEF38-IT1	0.11928	934
ENSG00000264067.1	RP11-401O9.3	0.11928	935
ENSG00000280111.1	CTA-292E10.9	0.11928	936
ENSG00000041353.8	RAB27B	0.119196	937
ENSG00000089094.15	KDM2B	0.119196	938
ENSG00000109586.10	GALNT7	0.119196	939
ENSG00000119723.14	COQ6	0.119196	940
ENSG00000124097.7	HMGB1P1	0.119196	941
ENSG00000125319.13	C17orf53	0.119196	942
ENSG00000128602.8	SMO	0.119196	943
ENSG00000156414.17	TDRD9	0.119196	944
ENSG00000164038.13	SLC9B2	0.119196	945
ENSG00000165898.12	ISCA2	0.119196	946
ENSG00000180537.11	RNF182	0.119196	947
ENSG00000182165.16	TP53TG1	0.119196	948
ENSG00000259134.4	LINC00924	0.119196	949
ENSG00000005884.16	ITGA3	0.119095	950
ENSG00000131686.13	CA6	0.119095	951
ENSG00000139508.13	SLC46A3	0.119095	952
ENSG00000141542.9	RAB40B	0.119095	953
ENSG00000143294.13	PRCC	0.119095	954
ENSG00000143379.11	SETDB1	0.119095	955
ENSG00000144802.10	NFKBIZ	0.119095	956
ENSG00000152700.12	SAR1B	0.119095	957
ENSG00000160179.17	ABCG1	0.119095	958
ENSG00000163239.11	TDRD10	0.119095	959
ENSG00000166347.17	CYB5A	0.119095	960
ENSG00000172137.17	CALB2	0.119095	961
ENSG00000185565.10	LSAMP	0.119095	962
ENSG00000259687.1	LINC01220	0.119095	963
ENSG00000260401.1	RP11-800A3.4	0.119095	964
ENSG00000062282.13	DGAT2	0.11896	965
ENSG00000111249.12	CUX2	0.11896	966
ENSG00000176678.5	FOXL1	0.11896	967
ENSG00000235687.7	LINC00993	0.11896	968
ENSG00000143815.13	LBR	0.118164	969
ENSG00000147789.14	ZNF7	0.118164	970
ENSG00000183722.7	LHFP	0.118164	971
ENSG00000203664.6	OR2W5	0.118	972
ENSG00000216077.2	MIR887	0.118	973
ENSG00000222732.1	AC008671.1	0.118	974
ENSG00000248114.1	AC114812.9	0.118	975
ENSG00000253584.1	CTD-2374C24.1	0.118	976
ENSG00000261733.1	RP11-80F22.8	0.118	977
ENSG00000263572.2	MIR7853	0.118	978
ENSG00000266664.1	RP11-160E2.21	0.118	979
ENSG00000281281.1	BX284613.1	0.118	980
ENSG00000167916.4	KRT24	0.117734	981
ENSG00000260498.4	RP4-536B24.4	0.117734	982
ENSG00000138613.12	APH1B	0.117632	983
ENSG00000048471.12	SNX29	0.117303	984
ENSG00000065491.8	TBC1D22B	0.117303	985
ENSG00000133627.16	ACTR3B	0.117303	986
ENSG00000143228.11	NUF2	0.117303	987
ENSG00000196968.9	FUT11	0.117303	988
ENSG00000207037.1	RNU6-339P	0.117303	989
ENSG00000244300.2	GATA2-AS1	0.117303	990
ENSG00000245275.6	SAP30L-AS1	0.117303	991
ENSG00000150990.6	DHX37	0.117087	992
ENSG00000233682.3	RP11-13P5.2	0.117087	993
ENSG00000257252.4	RP11-486A14.2	0.117087	994
ENSG00000128016.5	ZFP36	0.116913	995
ENSG00000081923.9	ATP8B1	0.116512	996
ENSG00000085415.14	SEH1L	0.116512	997
ENSG00000099256.17	PRTFDC1	0.116512	998
ENSG00000111319.11	SCNN1A	0.116512	999
ENSG00000186007.8	LEMD1	0.116512	1000
ENSG00000204438.9	GPANK1	0.116512	1001
ENSG00000227398.3	KIF9-AS1	0.116512	1002
ENSG00000104356.9	POP1	0.115797	1003
ENSG00000105357.14	MYH14	0.115797	1004
ENSG00000122644.11	ARL4A	0.115797	1005
ENSG00000133083.13	DCLK1	0.115797	1006
ENSG00000138639.16	ARHGAP24	0.115797	1007
ENSG00000143179.11	UCK2	0.115797	1008
ENSG00000145439.10	CBR4	0.115797	1009
ENSG00000150630.3	VEGFC	0.115797	1010
ENSG00000160801.12	PTH1R	0.115797	1011
ENSG00000164199.14	GPR98	0.115797	1012
ENSG00000166450.11	PRTG	0.115797	1013
ENSG00000173376.12	NDNF	0.115797	1014
ENSG00000175544.12	CABP4	0.115797	1015
ENSG00000196151.9	WDSUB1	0.115797	1016
ENSG00000215452.3	ZNF663P	0.115797	1017
ENSG00000234699.1	RP11-225H22.4	0.115797	1018
ENSG00000276529.1	AP001505.10	0.115797	1019
ENSG00000111713.2	GYS2	0.115677	1020
ENSG00000112812.14	PRSS16	0.114508	1021
ENSG00000151575.13	TEX9	0.114508	1022
ENSG00000156374.13	PCGF6	0.114508	1023
ENSG00000168785.6	TSPAN5	0.114508	1024
ENSG00000064999.13	ANKS1A	0.114482	1025
ENSG00000120075.5	HOXB5	0.114482	1026
ENSG00000137807.12	KIF23	0.114482	1027
ENSG00000149292.15	TTC12	0.114482	1028
ENSG00000180660.7	MAB21L1	0.114482	1029
ENSG00000184185.8	KCNJ12	0.114482	1030
ENSG00000204560.8	DHX16	0.114482	1031
ENSG00000002586.16	CD99	0.114367	1032
ENSG00000111716.11	LDHB	0.114367	1033
ENSG00000139549.2	DHH	0.114367	1034
ENSG00000145781.7	COMMD10	0.114367	1035
ENSG00000146090.14	RASGEF1C	0.114367	1036
ENSG00000156127.6	BATF	0.114367	1037
ENSG00000179163.11	FUCA1	0.114367	1038
ENSG00000185104.18	FAF1	0.114367	1039
ENSG00000198221.8	MLLT4-AS1	0.114367	1040
ENSG00000198598.5	MMP17	0.114367	1041
ENSG00000225652.1	KCNMA1-AS3	0.114367	1042
ENSG00000100448.3	CTSG	0.114112	1043
ENSG00000112218.8	GPR63	0.114112	1044
ENSG00000117362.11	APH1A	0.114112	1045
ENSG00000126746.16	ZNF384	0.114112	1046
ENSG00000131724.9	IL13RA1	0.114112	1047
ENSG00000142973.11	CYP4B1	0.114112	1048
ENSG00000143499.12	SMYD2	0.114112	1049
ENSG00000157613.9	CREB3L1	0.114112	1050
ENSG00000164035.8	EMCN	0.114112	1051
ENSG00000164054.14	SHISA5	0.114112	1052
ENSG00000167261.12	DPEP2	0.114112	1053
ENSG00000167771.5	RCOR2	0.114112	1054
ENSG00000174951.9	FUT1	0.114112	1055
ENSG00000179950.12	PUF60	0.114112	1056
ENSG00000187634.9	SAMD11	0.114112	1057
ENSG00000197776.6	KLHDC1	0.114112	1058
ENSG00000197852.9	FAM212B	0.114112	1059
ENSG00000204175.5	GPRIN2	0.114112	1060
ENSG00000272666.1	CTA-384D8.35	0.114112	1061
ENSG00000047648.20	ARHGAP6	0.113998	1062
ENSG00000109846.6	CRYAB	0.113998	1063
ENSG00000185761.9	ADAMTSL5	0.113998	1064
ENSG00000189157.12	FAM47E	0.113998	1065
ENSG00000197565.14	COL4A6	0.113998	1066
ENSG00000198570.5	RD3	0.113998	1067
ENSG00000204860.4	FAM201A	0.113998	1068
ENSG00000029725.15	RABEP1	0.11354	1069
ENSG00000089775.10	ZBTB25	0.11354	1070
ENSG00000108559.10	NUP88	0.11354	1071
ENSG00000135801.8	TAF5L	0.11354	1072
ENSG00000151465.12	CDC123	0.11354	1073
ENSG00000161956.11	SENP3	0.11354	1074
ENSG00000169507.8	SLC38A11	0.11354	1075
ENSG00000171456.15	ASXL1	0.11354	1076
ENSG00000171659.12	GPR34	0.11354	1077
ENSG00000198729.4	PPP1R14C	0.11354	1078
ENSG00000260912.1	RP11-363E7.4	0.11354	1079
ENSG00000278202.1	RP11-152F13.8	0.11354	1080
ENSG00000105550.7	FGF21	0.113527	1081
ENSG00000125879.4	OTOR	0.113527	1082
ENSG00000141568.18	FOXK2	0.113527	1083
ENSG00000167419.9	LPO	0.113527	1084
ENSG00000180233.10	ZNRF2	0.113527	1085
ENSG00000181619.11	GPR135	0.113527	1086
ENSG00000185201.15	IFITM2	0.113527	1087
ENSG00000232906.1	RP11-746P2.3	0.113527	1088
ENSG00000249231.6	CASC16	0.113527	1089
ENSG00000249493.1	ANKRD20A18P	0.113527	1090
ENSG00000225882.1	LINC01456	0.113477	1091
ENSG00000236972.2	FABP5P1	0.113477	1092
ENSG00000250166.2	RP11-268P4.5	0.113477	1093
ENSG00000280265.1	CTA-363E6.3	0.113477	1094
ENSG00000166816.12	LDHD	0.113361	1095
ENSG00000064886.12	CHI3L2	0.112721	1096
ENSG00000119638.11	NEK9	0.112721	1097
ENSG00000140557.10	ST8SIA2	0.112721	1098
ENSG00000153714.5	LURAP1L	0.112721	1099
ENSG00000159459.10	UBR1	0.112721	1100
ENSG00000196196.2	HRCT1	0.112721	1101
ENSG00000249661.1	TNRC18P1	0.112721	1102
ENSG00000226759.6	DAB1-AS1	0.112687	1103
ENSG00000272431.1	RP11-281O15.8	0.112687	1104
ENSG00000199687.1	RNU1-38P	0.111869	1105
ENSG00000217083.1	RP1-245M18.2	0.111869	1106
ENSG00000223189.1	RNU6-177P	0.111869	1107
ENSG00000225680.1	AL163953.2	0.111869	1108
ENSG00000249439.1	HMGN1P14	0.111869	1109
ENSG00000250344.1	RP11-647P12.1	0.111869	1110
ENSG00000258637.1	RP11-242P2.1	0.111869	1111
ENSG00000269653.1	CTB-102L5.7	0.111869	1112
ENSG00000270280.1	RP11-265D20.1	0.111869	1113
ENSG00000150753.10	CCT5	0.111339	1114
ENSG00000236313.1	VN1R53P	0.111339	1115
ENSG00000188739.13	RBM34	0.110967	1116
ENSG00000012660.12	ELOVL5	0.110708	1117
ENSG00000017427.14	IGF1	0.110708	1118
ENSG00000117906.12	RCN2	0.110708	1119
ENSG00000122176.10	FMOD	0.110708	1120
ENSG00000138166.5	DUSP5	0.110708	1121
ENSG00000140287.9	HDC	0.110708	1122
ENSG00000180900.15	SCRIB	0.110708	1123
ENSG00000170423.11	KRT78	0.110482	1124
ENSG00000196660.9	SLC30A10	0.110482	1125
ENSG00000230710.1	LINC00332	0.110482	1126
ENSG00000241635.6	UGT1A1	0.110482	1127
ENSG00000250256.1	RP11-267A15.3	0.110482	1128
ENSG00000254306.1	RP11-150O12.4	0.110482	1129
ENSG00000269846.1	RP4-621N11.2	0.110482	1130
ENSG00000122254.6	HS3ST2	0.110416	1131
ENSG00000125965.7	GDF5	0.110416	1132
ENSG00000146858.7	ZC3HAV1L	0.110416	1133
ENSG00000164385.7	C6orf195	0.110416	1134
ENSG00000171951.4	SCG2	0.110416	1135
ENSG00000237440.7	ZNF737	0.110416	1136
ENSG00000128346.9	C22orf23	0.110133	1137
ENSG00000173226.15	IQCB1	0.110133	1138
ENSG00000277402.1	MIR6891	0.109961	1139
ENSG00000134216.17	CHIA	0.10994	1140
ENSG00000186458.4	DEFB132	0.10994	1141
ENSG00000248347.3	RP11-1134I14.2	0.10994	1142
ENSG00000267723.1	CTD-2189E23.1	0.10994	1143
ENSG00000005469.10	CROT	0.109799	1144
ENSG00000027075.12	PRKCH	0.109799	1145
ENSG00000112167.8	SAYSD1	0.109799	1146
ENSG00000115594.10	IL1R1	0.109799	1147
ENSG00000120093.10	HOXB3	0.109799	1148
ENSG00000163156.10	SCNM1	0.109799	1149
ENSG00000164330.15	EBF1	0.109799	1150
ENSG00000172167.6	MTBP	0.109799	1151
ENSG00000182636.5	NDN	0.109799	1152
ENSG00000186642.14	PDE2A	0.109799	1153
ENSG00000199676.1	Y_RNA	0.109799	1154
ENSG00000246820.2	RP11-379P15.1	0.109799	1155
ENSG00000141425.16	RPRD1A	0.109659	1156
ENSG00000238145.2	RP11-346M5.1	0.109659	1157
ENSG00000101981.9	F9	0.109499	1158
ENSG00000206944.1	RNU6-708P	0.109499	1159
ENSG00000227721.1	RPSAP64	0.109499	1160
ENSG00000233099.1	RP11-375A5.1	0.109499	1161
ENSG00000233720.1	LL22NC03-30E12.11	0.109499	1162
ENSG00000234931.1	MARK2P15	0.109499	1163
ENSG00000241697.4	TMEFF1	0.109499	1164
ENSG00000248762.2	RP11-31K23.2	0.109499	1165
ENSG00000276403.1	RP11-1151B14.1	0.109499	1166
ENSG00000112902.10	SEMA5A	0.109357	1167
ENSG00000255133.1	RP11-646J21.2	0.109357	1168
ENSG00000207334.1	RNU6-12P	0.109287	1169
ENSG00000216588.7	IGSF23	0.109287	1170
ENSG00000219653.1	GCNT1P4	0.109287	1171
ENSG00000249956.3	RP11-790I12.2	0.109287	1172
ENSG00000250324.2	MRPL22P1	0.109287	1173
ENSG00000259164.1	RP11-463C8.4	0.109287	1174
ENSG00000266278.1	RP11-41O4.2	0.109287	1175
ENSG00000104738.15	MCM4	0.109264	1176
ENSG00000127329.13	PTPRB	0.109264	1177
ENSG00000129353.13	SLC44A2	0.109264	1178
ENSG00000136270.12	TBRG4	0.109264	1179
ENSG00000149633.10	KIAA1755	0.109264	1180
ENSG00000158457.5	TSPAN33	0.109264	1181
ENSG00000160678.10	S100A1	0.109264	1182
ENSG00000163746.10	PLSCR2	0.109264	1183
ENSG00000163820.13	FYCO1	0.109264	1184
ENSG00000178053.16	MLF1	0.109264	1185
ENSG00000184575.10	XPOT	0.109264	1186
ENSG00000186994.10	KANK3	0.109264	1187
ENSG00000257298.1	RP3-405J10.3	0.109264	1188
ENSG00000276116.2	FUT8-AS1	0.109264	1189
ENSG00000199187.1	MIR365B	0.109051	1190
ENSG00000199792.1	RNU6-1233P	0.109051	1191
ENSG00000201023.1	RNY3P11	0.109051	1192
ENSG00000201070.1	RNU4-84P	0.109051	1193
ENSG00000212319.1	Y_RNA	0.109051	1194
ENSG00000212359.1	RNU6-550P	0.109051	1195
ENSG00000212424.1	RNU1-119P	0.109051	1196
ENSG00000214581.4	RP11-80F22.10	0.109051	1197
ENSG00000221091.1	MIR1302-5	0.109051	1198
ENSG00000221772.3	AL353141.1	0.109051	1199
ENSG00000221799.1	AC132068.1	0.109051	1200
ENSG00000224257.1	VWC2L-IT1	0.109051	1201
ENSG00000229434.1	AC017048.1	0.109051	1202
ENSG00000231216.1	GS1-600G8.3	0.109051	1203
ENSG00000231814.2	LINC00210	0.109051	1204
ENSG00000236359.1	OR51B8P	0.109051	1205
ENSG00000236877.2	RP11-443K8.2	0.109051	1206
ENSG00000240205.3	RN7SL865P	0.109051	1207
ENSG00000241261.1	RPL17P19	0.109051	1208
ENSG00000242119.1	RP11-312P21.2	0.109051	1209
ENSG00000251933.1	AL596330.1	0.109051	1210
ENSG00000252324.1	AL163193.1	0.109051	1211
ENSG00000252960.1	RN7SKP258	0.109051	1212
ENSG00000253949.1	RP11-790J24.1	0.109051	1213
ENSG00000255246.1	RP11-179A16.2	0.109051	1214
ENSG00000259817.1	RP11-53L24.1	0.109051	1215
ENSG00000265032.2	AL132709.3	0.109051	1216
ENSG00000266449.1	MIR3713	0.109051	1217
ENSG00000266570.1	MIR5579	0.109051	1218
ENSG00000272015.1	SNORA62	0.109051	1219
ENSG00000277506.1	Metazoa_SRP	0.109051	1220
ENSG00000279256.1	RP11-5P15.1	0.109051	1221
ENSG00000279575.1	RP11-271F18.3	0.109051	1222
ENSG00000006283.16	CACNA1G	0.108756	1223
ENSG00000065978.16	YBX1	0.108756	1224
ENSG00000079337.14	RAPGEF3	0.108756	1225
ENSG00000112941.11	PAPD7	0.108756	1226
ENSG00000135763.8	URB2	0.108756	1227
ENSG00000137547.7	MRPL15	0.108756	1228
ENSG00000142449.11	FBN3	0.108756	1229
ENSG00000149451.16	ADAM33	0.108756	1230
ENSG00000160208.12	RRP1B	0.108756	1231
ENSG00000165996.12	PTPLA	0.108756	1232
ENSG00000169436.15	COL22A1	0.108756	1233
ENSG00000173917.10	HOXB2	0.108756	1234
ENSG00000187097.11	ENTPD5	0.108756	1235
ENSG00000257060.5	RP11-266O8.1	0.108756	1236
ENSG00000272250.1	RP11-346C20.4	0.108756	1237
ENSG00000278918.1	CTD-2267D19.1	0.108756	1238
ENSG00000108100.16	CCNY	0.108636	1239
ENSG00000134802.16	SLC43A3	0.108636	1240
ENSG00000141682.11	PMAIP1	0.108636	1241
ENSG00000150433.8	TMEM218	0.108636	1242
ENSG00000223945.2	RP11-458I7.1	0.108636	1243
ENSG00000231609.4	AC009501.4	0.108636	1244
ENSG00000171119.2	NRTN	0.108235	1245
ENSG00000184599.12	FAM19A3	0.108235	1246
ENSG00000213130.3	EEF1DP5	0.108235	1247
ENSG00000236675.1	MTX1P1	0.108235	1248
ENSG00000259459.4	RP11-321G12.1	0.108235	1249
ENSG00000099875.13	MKNK2	0.108087	1250
ENSG00000103056.10	SMPD3	0.108087	1251
ENSG00000108021.18	FAM208B	0.108087	1252
ENSG00000132383.10	RPA1	0.108087	1253
ENSG00000136114.14	THSD1	0.108087	1254
ENSG00000140511.10	HAPLN3	0.108087	1255
ENSG00000144649.7	FAM198A	0.108087	1256
ENSG00000158270.11	COLEC12	0.108087	1257
ENSG00000164627.16	KIF6	0.108087	1258
ENSG00000165140.8	FBP1	0.108087	1259
ENSG00000173207.11	CKS1B	0.108087	1260
ENSG00000176907.4	C8orf4	0.108087	1261
ENSG00000237166.1	AC007163.3	0.108087	1262
ENSG00000237187.7	NR2F1-AS1	0.108087	1263
ENSG00000259845.1	HERC2P10	0.108087	1264
ENSG00000261857.5	MIA	0.108087	1265
ENSG00000241207.1	RP11-344N17.3	0.107653	1266
ENSG00000241532.1	AGGF1P3	0.107653	1267
ENSG00000197437.3	OR13G1	0.107626	1268
ENSG00000224763.1	FDPSP8	0.107626	1269
ENSG00000239959.1	ENPP7P2	0.107626	1270
ENSG00000272071.1	RP11-332J15.4	0.107626	1271
ENSG00000119900.7	OGFRL1	0.107262	1272
ENSG00000140463.12	BBS4	0.107262	1273
ENSG00000169116.10	PARM1	0.107262	1274
ENSG00000171798.16	KNDC1	0.107262	1275
ENSG00000182307.11	C8orf33	0.107262	1276
ENSG00000185043.9	CIB1	0.107262	1277
ENSG00000215357.2	HSPD1P8	0.106024	1278
ENSG00000249869.1	RP11-93K22.7	0.106024	1279
ENSG00000252271.1	RNU6-1110P	0.106024	1280
ENSG00000136982.5	DSCC1	0.105833	1281
ENSG00000164754.11	RAD21	0.105833	1282
ENSG00000232810.3	TNF	0.105833	1283
ENSG00000259087.4	RP11-356O9.2	0.105833	1284
ENSG00000004809.12	SLC22A16	0.10577	1285
ENSG00000100312.9	ACR	0.10577	1286
ENSG00000100583.4	SAMD15	0.10577	1287
ENSG00000110169.9	HPX	0.10577	1288
ENSG00000115602.15	IL1RL1	0.10577	1289
ENSG00000119688.19	ABCD4	0.10577	1290
ENSG00000136928.4	GABBR2	0.10577	1291
ENSG00000137880.5	GCHFR	0.10577	1292
ENSG00000145365.10	TIFA	0.10577	1293
ENSG00000153574.8	RPIA	0.10577	1294
ENSG00000159208.14	CIART	0.10577	1295
ENSG00000168497.4	SDPR	0.10577	1296
ENSG00000213759.7	UGT2B11	0.10577	1297
ENSG00000218418.2	RP11-296E7.1	0.10577	1298
ENSG00000224689.6	ZNF812	0.10577	1299
ENSG00000226823.1	SUGT1P	0.10577	1300
ENSG00000232445.1	RP11-132A1.4	0.10577	1301
ENSG00000258824.2	CTD-2555O16.2	0.10577	1302
ENSG00000270062.1	RP11-248J18.3	0.10577	1303
ENSG00000005513.9	SOX8	0.105227	1304
ENSG00000106605.9	BLVRA	0.105227	1305
ENSG00000129521.12	EGLN3	0.105227	1306
ENSG00000147059.8	SPIN2A	0.105227	1307
ENSG00000172262.10	ZNF131	0.105227	1308
ENSG00000176153.11	GPX2	0.105227	1309
ENSG00000187372.11	PCDHB13	0.105227	1310
ENSG00000070961.13	ATP2B1	0.104855	1311
ENSG00000101846.6	STS	0.104855	1312
ENSG00000107614.20	TRDMT1	0.104855	1313
ENSG00000148734.7	NPFFR1	0.104855	1314
ENSG00000136688.9	IL36G	0.104612	1315
ENSG00000199961.1	SNORD1B	0.104612	1316
ENSG00000237970.1	TMEM161BP1	0.104612	1317
ENSG00000242317.1	RP11-875H7.5	0.104612	1318
ENSG00000106927.10	AMBP	0.104579	1319
ENSG00000142621.18	FHAD1	0.104579	1320
ENSG00000166734.17	CASC4	0.104579	1321
ENSG00000175216.13	CKAP5	0.104579	1322
ENSG00000181135.14	ZNF707	0.104579	1323
ENSG00000021645.16	NRXN3	0.104545	1324
ENSG00000033170.15	FUT8	0.104545	1325
ENSG00000046889.17	PREX2	0.104545	1326
ENSG00000078246.14	TULP3	0.104545	1327
ENSG00000080031.8	PTPRH	0.104545	1328
ENSG00000109814.10	UGDH	0.104545	1329
ENSG00000116584.16	ARHGEF2	0.104545	1330
ENSG00000127954.11	STEAP4	0.104545	1331
ENSG00000136156.11	ITM2B	0.104545	1332
ENSG00000137168.7	PPIL1	0.104545	1333
ENSG00000141338.12	ABCA8	0.104545	1334
ENSG00000143363.14	PRUNE	0.104545	1335
ENSG00000143374.13	TARS2	0.104545	1336
ENSG00000148400.9	NOTCH1	0.104545	1337
ENSG00000156990.13	RPUSD3	0.104545	1338
ENSG00000158571.9	PFKFB1	0.104545	1339
ENSG00000162377.5	COA7	0.104545	1340
ENSG00000165861.12	ZFYVE1	0.104545	1341
ENSG00000172794.18	RAB37	0.104545	1342
ENSG00000196628.12	TCF4	0.104545	1343
ENSG00000205084.9	TMEM231	0.104545	1344
ENSG00000207652.1	MIR621	0.104545	1345
ENSG00000214548.13	MEG3	0.104545	1346
ENSG00000249346.5	LINC01016	0.104545	1347
ENSG00000261236.4	BOP1	0.104545	1348
ENSG00000155719.15	OTOA	0.103841	1349
ENSG00000164237.7	CMBL	0.103841	1350
ENSG00000227687.1	RP4-681L3.2	0.103841	1351
ENSG00000108511.9	HOXB6	0.103684	1352
ENSG00000118402.5	ELOVL4	0.103684	1353
ENSG00000118985.13	ELL2	0.103684	1354
ENSG00000123545.5	NDUFAF4	0.103684	1355
ENSG00000124019.9	FAM124B	0.103684	1356
ENSG00000126878.11	AIF1L	0.103684	1357
ENSG00000130270.15	ATP8B3	0.103684	1358
ENSG00000130402.10	ACTN4	0.103684	1359
ENSG00000134909.17	ARHGAP32	0.103684	1360
ENSG00000143013.11	LMO4	0.103684	1361
ENSG00000168118.10	RAB4A	0.103684	1362
ENSG00000171954.11	CYP4F22	0.103684	1363
ENSG00000197479.6	PCDHB11	0.103684	1364
ENSG00000225194.2	LINC00092	0.103684	1365
ENSG00000246228.5	CASC8	0.103684	1366
ENSG00000178055.11	PRSS42	0.103354	1367
ENSG00000053770.10	AP5M1	0.103126	1368
ENSG00000081791.7	KIAA0141	0.103126	1369
ENSG00000100626.15	GALNT16	0.103126	1370
ENSG00000112208.11	BAG2	0.103126	1371
ENSG00000143442.20	POGZ	0.103126	1372
ENSG00000154258.15	ABCA9	0.103126	1373
ENSG00000160214.11	RRP1	0.103126	1374
ENSG00000165475.12	CRYL1	0.103126	1375
ENSG00000166016.5	ABTB2	0.103126	1376
ENSG00000166482.10	MFAP4	0.103126	1377
ENSG00000172935.8	MRGPRF	0.103126	1378
ENSG00000173068.16	BNC2	0.103126	1379
ENSG00000175455.13	CCDC14	0.103126	1380
ENSG00000175806.13	MSRA	0.103126	1381
ENSG00000178607.14	ERN1	0.103126	1382
ENSG00000196372.11	ASB13	0.103126	1383
ENSG00000224982.3	TMEM233	0.103126	1384
ENSG00000276075.1	CTD-2012K14.8	0.103126	1385
ENSG00000279468.1	AC114494.1	0.103126	1386
ENSG00000139318.7	DUSP6	0.102842	1387
ENSG00000164056.9	SPRY1	0.102842	1388
ENSG00000236281.1	AC093106.5	0.102842	1389
ENSG00000248846.2	CTD-2016O11.1	0.102842	1390
ENSG00000043039.6	BARX2	0.102828	1391
ENSG00000058804.11	NDC1	0.102828	1392
ENSG00000085872.13	CHERP	0.102828	1393
ENSG00000103460.15	TOX3	0.102828	1394
ENSG00000115207.12	GTF3C2	0.102828	1395
ENSG00000120451.9	SNX19	0.102828	1396
ENSG00000129595.11	EPB41L4A	0.102828	1397
ENSG00000135372.7	NAT10	0.102828	1398
ENSG00000141447.15	OSBPL1A	0.102828	1399
ENSG00000143178.11	TBX19	0.102828	1400
ENSG00000154654.13	NCAM2	0.102828	1401
ENSG00000155100.9	OTUD6B	0.102828	1402
ENSG00000156787.15	TBC1D31	0.102828	1403
ENSG00000165733.7	BMS1	0.102828	1404
ENSG00000172260.12	NEGR1	0.102828	1405
ENSG00000176853.14	FAM91A1	0.102828	1406
ENSG00000186615.9	KTN1-AS1	0.102828	1407
ENSG00000203697.10	CAPN8	0.102828	1408
ENSG00000204531.14	POU5F1	0.102828	1409
ENSG00000213493.3	ACTN4P1	0.102828	1410
ENSG00000248441.5	LINC01197	0.102828	1411
ENSG00000250215.1	CIR1P2	0.102828	1412
ENSG00000255946.1	RP11-173P15.7	0.102828	1413
ENSG00000269516.5	CYP4F23P	0.102828	1414
ENSG00000173065.12	FAM222B	0.102247	1415
ENSG00000265121.1	RP11-285E9.5	0.102211	1416
ENSG00000268975.1	MIA-RAB4B	0.102211	1417
ENSG00000238243.3	OR2W3	0.102106	1418
ENSG00000271347.1	RP11-701H24.7	0.102106	1419
ENSG00000149657.18	LSM14B	0.102104	1420
ENSG00000168792.4	ABHD15	0.102104	1421
ENSG00000198182.11	ZNF607	0.102104	1422
ENSG00000262117.4	BCAR4	0.102104	1423
ENSG00000266242.1	GRAMD4P7	0.102104	1424
ENSG00000128294.14	TPST2	0.101605	1425
ENSG00000170802.14	FOXN2	0.101605	1426
ENSG00000006757.10	PNPLA4	0.101282	1427
ENSG00000021776.9	AQR	0.101282	1428
ENSG00000137672.11	TRPC6	0.101282	1429
ENSG00000142453.10	CARM1	0.101282	1430
ENSG00000143147.13	GPR161	0.101282	1431
ENSG00000150907.6	FOXO1	0.101282	1432
ENSG00000187720.13	THSD4	0.101282	1433
ENSG00000233309.1	RPS6P12	0.101282	1434
ENSG00000064102.13	ASUN	0.100978	1435
ENSG00000073737.15	DHRS9	0.100978	1436
ENSG00000081692.11	JMJD4	0.100978	1437
ENSG00000101331.14	CCM2L	0.100978	1438
ENSG00000105792.18	CFAP69	0.100978	1439
ENSG00000112742.8	TTK	0.100978	1440
ENSG00000119636.14	CCDC176	0.100978	1441
ENSG00000125447.15	GGA3	0.100978	1442
ENSG00000130035.5	GALNT8	0.100978	1443
ENSG00000133665.11	DYDC2	0.100978	1444
ENSG00000136854.16	STXBP1	0.100978	1445
ENSG00000141576.13	RNF157	0.100978	1446
ENSG00000152380.8	FAM151B	0.100978	1447
ENSG00000160679.11	CHTOP	0.100978	1448
ENSG00000166394.13	CYB5R2	0.100978	1449
ENSG00000171045.13	TSNARE1	0.100978	1450
ENSG00000173011.11	TADA2B	0.100978	1451
ENSG00000185760.14	KCNQ5	0.100978	1452
ENSG00000187595.13	ZNF385C	0.100978	1453
ENSG00000196782.11	MAML3	0.100978	1454
ENSG00000203799.9	CCDC162P	0.100978	1455
ENSG00000261373.1	VPS9D1-AS1	0.100978	1456
ENSG00000267414.1	RP11-456K23.1	0.100978	1457
ENSG00000271871.1	AC005740.6	0.100978	1458
ENSG00000278948.1	RP5-1039K5.12	0.100978	1459
ENSG00000280047.1	CTC-463A16.1	0.100978	1460
ENSG00000281706.1	LINC01012	0.100978	1461
ENSG00000226383.4	AC093375.1	0.10087	1462
ENSG00000236110.1	OR2AM1P	0.10087	1463
ENSG00000244020.2	MT1HL1	0.10087	1464
ENSG00000259660.2	DNM1P47	0.10087	1465
ENSG00000036448.8	MYOM2	0.100762	1466
ENSG00000104369.4	JPH1	0.100762	1467
ENSG00000108840.14	HDAC5	0.100762	1468
ENSG00000163812.12	ZDHHC3	0.100762	1469
ENSG00000166821.7	PEX11A	0.100762	1470
ENSG00000175946.8	KLHL38	0.100762	1471
ENSG00000185189.14	NRBP2	0.100762	1472
ENSG00000233388.2	RP4-569D19.5	0.100762	1473
ENSG00000267746.1	RP11-379L18.1	0.100762	1474
ENSG00000278396.1	RP11-120E11.2	0.100762	1475
ENSG00000100439.9	ABHD4	0.0999506	1476
ENSG00000111665.10	CDCA3	0.0999506	1477
ENSG00000117069.13	ST6GALNAC5	0.0999506	1478
ENSG00000179588.7	ZFPM1	0.0999506	1479
ENSG00000198719.8	DLL1	0.0999506	1480
ENSG00000206075.12	SERPINB5	0.0999506	1481
ENSG00000230499.1	AC108463.1	0.0999506	1482
ENSG00000232211.1	RP11-395D3.1	0.0999506	1483
ENSG00000246985.6	SOCS2-AS1	0.0999506	1484
ENSG00000271850.1	RP11-16D22.2	0.0999506	1485
ENSG00000273409.1	RP11-480C22.1	0.0999506	1486
ENSG00000278156.1	TSC22D1-AS1	0.0999506	1487
ENSG00000221491.2	SNORA34	0.0995606	1488
ENSG00000226286.1	RP1-163G9.2	0.0995606	1489
ENSG00000253673.1	CTC-436K13.1	0.0995606	1490
ENSG00000280860.1	AC063957.1	0.0995606	1491
ENSG00000280913.1	CTSLP2	0.0995606	1492
ENSG00000147885.4	IFNA16	0.0992603	1493
ENSG00000182854.6	OR4F15	0.0992603	1494
ENSG00000186513.2	OR9Q2	0.0992603	1495
ENSG00000195024.2	RNU1-15P	0.0992603	1496
ENSG00000199015.3	MIR377	0.0992603	1497
ENSG00000199088.4	MIR379	0.0992603	1498
ENSG00000199224.1	Y_RNA	0.0992603	1499
ENSG00000199395.1	RNA5SP93	0.0992603	1500
ENSG00000199475.1	RN7SKP104	0.0992603	1501
ENSG00000199622.1	RN7SKP20	0.0992603	1502
ENSG00000199773.1	RNU1-76P	0.0992603	1503
ENSG00000199814.1	RNU6-1260P	0.0992603	1504
ENSG00000199949.2	Y_RNA	0.0992603	1505
ENSG00000200085.1	Y_RNA	0.0992603	1506
ENSG00000200150.1	SNORD113	0.0992603	1507
ENSG00000200198.1	RN7SKP211	0.0992603	1508
ENSG00000200215.3	SNORD113-6	0.0992603	1509
ENSG00000200238.1	RNA5SP133	0.0992603	1510
ENSG00000200379.1	RN7SKP45	0.0992603	1511
ENSG00000200545.2	U3	0.0992603	1512
ENSG00000200570.1	RNU6-829P	0.0992603	1513
ENSG00000200612.1	SNORD114-25	0.0992603	1514
ENSG00000200636.1	SNORD114-27	0.0992603	1515
ENSG00000200673.1	RN7SKP174	0.0992603	1516
ENSG00000201291.1	RNU1-34P	0.0992603	1517
ENSG00000201467.1	SNORA16	0.0992603	1518
ENSG00000201500.1	SNORD113	0.0992603	1519
ENSG00000201583.1	RN7SKP191	0.0992603	1520
ENSG00000201665.1	RN7SKP6	0.0992603	1521
ENSG00000201666.1	SNORD74	0.0992603	1522
ENSG00000201679.1	SNORD115-15	0.0992603	1523
ENSG00000201689.1	SNORD114-29	0.0992603	1524
ENSG00000201711.1	RNU6-1303P	0.0992603	1525
ENSG00000201885.1	Y_RNA	0.0992603	1526
ENSG00000202048.1	SNORD114-20	0.0992603	1527
ENSG00000202250.1	RNU6-443P	0.0992603	1528
ENSG00000202261.1	SNORD115-44	0.0992603	1529
ENSG00000202293.1	SNORD114-22	0.0992603	1530
ENSG00000202433.1	RNU6-54P	0.0992603	1531
ENSG00000202499.1	SNORD115-36	0.0992603	1532
ENSG00000204697.3	OR2U1P	0.0992603	1533
ENSG00000206744.1	RNU6-620P	0.0992603	1534
ENSG00000206917.1	RNU1-52P	0.0992603	1535
ENSG00000207183.1	RNU6-843P	0.0992603	1536
ENSG00000207204.1	RNU6-393P	0.0992603	1537
ENSG00000207218.1	Y_RNA	0.0992603	1538
ENSG00000207269.1	RN7SKP62	0.0992603	1539
ENSG00000207287.1	RNU6-1274P	0.0992603	1540
ENSG00000207407.1	SNORA1	0.0992603	1541
ENSG00000207428.1	RNU6-95P	0.0992603	1542
ENSG00000207492.1	RNU6-713P	0.0992603	1543
ENSG00000207558.2	MIR487A	0.0992603	1544
ENSG00000207646.1	MIR655	0.0992603	1545
ENSG00000207758.1	MIR532	0.0992603	1546
ENSG00000207972.1	MIR638	0.0992603	1547
ENSG00000207978.1	MIR154	0.0992603	1548
ENSG00000207994.1	MIR100	0.0992603	1549
ENSG00000211538.1	MIR501	0.0992603	1550
ENSG00000212032.2	AC007486.1	0.0992603	1551
ENSG00000212199.1	RNU6-127P	0.0992603	1552
ENSG00000212383.1	SNORA48	0.0992603	1553
ENSG00000212473.1	RNU1-101P	0.0992603	1554
ENSG00000212545.1	RNU6-337P	0.0992603	1555
ENSG00000212586.1	SNORA8	0.0992603	1556
ENSG00000212609.1	RNU1-139P	0.0992603	1557
ENSG00000213451.2	OR6C69P	0.0992603	1558
ENSG00000214254.3	AC136896.2	0.0992603	1559
ENSG00000216099.2	MIR889	0.0992603	1560
ENSG00000216265.1	FABP12P1	0.0992603	1561
ENSG00000219297.1	MRPL42P3	0.0992603	1562
ENSG00000219592.2	NCSTNP1	0.0992603	1563
ENSG00000221018.1	AC136365.1	0.0992603	1564
ENSG00000221021.1	AL035697.1	0.0992603	1565
ENSG00000221134.1	AC007339.1	0.0992603	1566
ENSG00000221372.1	AC010739.1	0.0992603	1567
ENSG00000221437.1	AC068058.1	0.0992603	1568
ENSG00000221524.1	AC074391.2	0.0992603	1569
ENSG00000221612.1	AC106775.1	0.0992603	1570
ENSG00000221617.1	AC138123.1	0.0992603	1571
ENSG00000221768.1	AL356309.1	0.0992603	1572
ENSG00000222095.1	SNORD113	0.0992603	1573
ENSG00000222096.1	AC019051.1	0.0992603	1574
ENSG00000222308.1	RNA5SP198	0.0992603	1575
ENSG00000222500.1	RNA5SP475	0.0992603	1576
ENSG00000222514.1	RN7SKP223	0.0992603	1577
ENSG00000222613.1	Y_RNA	0.0992603	1578
ENSG00000222704.1	RN7SKP182	0.0992603	1579
ENSG00000222774.1	RN7SKP121	0.0992603	1580
ENSG00000222778.1	RNA5SP144	0.0992603	1581
ENSG00000223118.1	RN7SKP102	0.0992603	1582
ENSG00000223142.1	RN7SKP252	0.0992603	1583
ENSG00000223710.1	CRYGGP	0.0992603	1584
ENSG00000223817.1	CDH23-AS1	0.0992603	1585
ENSG00000223874.1	AC007557.1	0.0992603	1586
ENSG00000223995.2	RPL32P35	0.0992603	1587
ENSG00000224314.1	RP3-378P9.2	0.0992603	1588
ENSG00000224556.2	RP11-485B17.3	0.0992603	1589
ENSG00000224630.2	RP1-169P22.2	0.0992603	1590
ENSG00000224836.1	RP11-341G2.3	0.0992603	1591
ENSG00000225341.1	AC013269.4	0.0992603	1592
ENSG00000225685.1	TSPY5P	0.0992603	1593
ENSG00000225878.1	SERBP1P2	0.0992603	1594
ENSG00000227585.2	RP11-103C3.2	0.0992603	1595
ENSG00000227846.1	UGT1A11P	0.0992603	1596
ENSG00000227851.1	RP11-381K7.1	0.0992603	1597
ENSG00000227979.1	AC002127.2	0.0992603	1598
ENSG00000228480.1	AC130464.1	0.0992603	1599
ENSG00000228999.1	AC068490.1	0.0992603	1600
ENSG00000230120.1	RP1-90G24.8	0.0992603	1601
ENSG00000230418.2	ARL2BPP7	0.0992603	1602
ENSG00000230851.1	AP006294.2	0.0992603	1603
ENSG00000231399.1	SNRPEP8	0.0992603	1604
ENSG00000231810.1	RPL36AP35	0.0992603	1605
ENSG00000232590.1	RP11-128I7.1	0.0992603	1606
ENSG00000233944.1	LINC00265-3P	0.0992603	1607
ENSG00000234901.1	MTND6P13	0.0992603	1608
ENSG00000235061.3	UBE2V1P7	0.0992603	1609
ENSG00000237207.2	RBM17P3	0.0992603	1610
ENSG00000237358.1	AC007064.25	0.0992603	1611
ENSG00000237500.1	RP11-526P5.1	0.0992603	1612
ENSG00000237824.2	AC010747.2	0.0992603	1613
ENSG00000238092.1	CEACAMP6	0.0992603	1614
ENSG00000238411.1	CR381670.1	0.0992603	1615
ENSG00000238503.1	SNORD18	0.0992603	1616
ENSG00000238797.1	Y_RNA	0.0992603	1617
ENSG00000238819.1	SNORD11	0.0992603	1618
ENSG00000238912.1	Y_RNA	0.0992603	1619
ENSG00000239057.1	MIR500B	0.0992603	1620
ENSG00000239545.3	RN7SL822P	0.0992603	1621
ENSG00000239708.3	RN7SL782P	0.0992603	1622
ENSG00000240215.4	TRBV25OR9-2	0.0992603	1623
ENSG00000240341.2	AL162853.1	0.0992603	1624
ENSG00000240639.3	RN7SL666P	0.0992603	1625
ENSG00000241227.3	RN7SL553P	0.0992603	1626
ENSG00000241778.1	AC005077.9	0.0992603	1627
ENSG00000241964.3	RN7SL135P	0.0992603	1628
ENSG00000242863.3	RN7SL677P	0.0992603	1629
ENSG00000243993.1	RP11-14D22.2	0.0992603	1630
ENSG00000244652.1	RP11-93B21.1	0.0992603	1631
ENSG00000248660.1	SRIP1	0.0992603	1632
ENSG00000248838.2	PGAM1P13	0.0992603	1633
ENSG00000248891.2	CTD-2335O3.2	0.0992603	1634
ENSG00000248950.1	LDHBP3	0.0992603	1635
ENSG00000249127.1	MTND3P3	0.0992603	1636
ENSG00000249270.1	KATNBL1P4	0.0992603	1637
ENSG00000249472.1	RP11-1267H10.2	0.0992603	1638
ENSG00000249722.1	CTC-430J12.2	0.0992603	1639
ENSG00000249843.1	RP11-45H22.2	0.0992603	1640
ENSG00000250213.2	RP11-488I4.2	0.0992603	1641
ENSG00000250418.1	RP11-503D12.1	0.0992603	1642
ENSG00000250828.1	RP11-790I12.3	0.0992603	1643
ENSG00000251113.2	RP11-68D16.2	0.0992603	1644
ENSG00000251776.1	RN7SKP242	0.0992603	1645
ENSG00000251842.1	RNU6-732P	0.0992603	1646
ENSG00000251919.1	RNU7-105P	0.0992603	1647
ENSG00000252036.1	RN7SKP288	0.0992603	1648
ENSG00000252049.1	SNORA40	0.0992603	1649
ENSG00000252084.1	RN7SKP12	0.0992603	1650
ENSG00000252169.1	RNA5SP200	0.0992603	1651
ENSG00000252428.1	RNA5SP285	0.0992603	1652
ENSG00000252437.1	RNA5SP459	0.0992603	1653
ENSG00000252487.1	RNY4P20	0.0992603	1654
ENSG00000252508.1	RNU4ATAC3P	0.0992603	1655
ENSG00000252560.1	RNU4-18P	0.0992603	1656
ENSG00000252582.1	SNORA31	0.0992603	1657
ENSG00000252696.1	RNA5SP34	0.0992603	1658
ENSG00000252721.1	RNU6-798P	0.0992603	1659
ENSG00000252828.1	RNA5SP135	0.0992603	1660
ENSG00000252855.1	AC134878.1	0.0992603	1661
ENSG00000252983.1	RNU7-35P	0.0992603	1662
ENSG00000252987.1	RNA5SP66	0.0992603	1663
ENSG00000252998.1	RNU6-889P	0.0992603	1664
ENSG00000253000.1	RNU1-45P	0.0992603	1665
ENSG00000253049.1	SNORA43	0.0992603	1666
ENSG00000253089.1	RNU1-104P	0.0992603	1667
ENSG00000253104.1	RP11-855C21.1	0.0992603	1668
ENSG00000253242.1	IGLVIV-64	0.0992603	1669
ENSG00000253538.1	CTB-32P11.1	0.0992603	1670
ENSG00000253779.1	IGLVVI-25-1	0.0992603	1671
ENSG00000254255.1	CTD-2008O4.1	0.0992603	1672
ENSG00000254292.1	IGKV2D-14	0.0992603	1673
ENSG00000254355.1	IGLVI-68	0.0992603	1674
ENSG00000254541.1	RP11-583F24.6	0.0992603	1675
ENSG00000254613.1	OR6M2P	0.0992603	1676
ENSG00000254725.1	RP11-111A24.1	0.0992603	1677
ENSG00000255076.2	CTD-2023J5.1	0.0992603	1678
ENSG00000255127.1	RP11-676F20.2	0.0992603	1679
ENSG00000255244.1	RP11-583F24.8	0.0992603	1680
ENSG00000255365.1	RP11-776K3.1	0.0992603	1681
ENSG00000255466.1	OR5AL2P	0.0992603	1682
ENSG00000255489.1	CTC-830E23.1	0.0992603	1683
ENSG00000256353.1	RP11-686N4.1	0.0992603	1684
ENSG00000257254.1	RP11-210L7.1	0.0992603	1685
ENSG00000257614.1	RP11-116N8.2	0.0992603	1686
ENSG00000257897.1	RP11-812D23.1	0.0992603	1687
ENSG00000258557.1	AE000659.41	0.0992603	1688
ENSG00000258622.2	RP11-90P16.2	0.0992603	1689
ENSG00000258723.1	RP11-332E19.2	0.0992603	1690
ENSG00000258866.1	RP11-991C1.2	0.0992603	1691
ENSG00000259180.1	RP11-420M1.2	0.0992603	1692
ENSG00000259427.2	DPPA5P2	0.0992603	1693
ENSG00000259971.1	RP11-44L9.3	0.0992603	1694
ENSG00000260758.1	RP11-553E24.3	0.0992603	1695
ENSG00000260945.1	RP11-916L7.1	0.0992603	1696
ENSG00000260994.1	RP11-14K3.3	0.0992603	1697
ENSG00000261593.1	CYP4A27P	0.0992603	1698
ENSG00000261636.1	CTA-249B10.1	0.0992603	1699
ENSG00000262461.4	SPDYE9P	0.0992603	1700
ENSG00000263456.1	MIR5189	0.0992603	1701
ENSG00000263458.1	MIR4455	0.0992603	1702
ENSG00000263533.1	MIR4463	0.0992603	1703
ENSG00000263632.1	AC126177.1	0.0992603	1704
ENSG00000263634.1	MIR3919	0.0992603	1705
ENSG00000263954.1	AC004769.1	0.0992603	1706
ENSG00000264055.1	AP000261.1	0.0992603	1707
ENSG00000264077.2	AC010196.1	0.0992603	1708
ENSG00000264089.1	MIR3681	0.0992603	1709
ENSG00000264439.1	AL136001.1	0.0992603	1710
ENSG00000264643.1	RP11-118G23.2	0.0992603	1711
ENSG00000264733.1	MIR4718	0.0992603	1712
ENSG00000264788.1	MIR3148	0.0992603	1713
ENSG00000264797.1	AL356756.1	0.0992603	1714
ENSG00000264838.1	AP003305.1	0.0992603	1715
ENSG00000264897.1	MIR3921	0.0992603	1716
ENSG00000264976.1	AC009478.2	0.0992603	1717
ENSG00000265155.1	AC092104.3	0.0992603	1718
ENSG00000265211.2	AL121865.1	0.0992603	1719
ENSG00000265227.1	MIR4699	0.0992603	1720
ENSG00000265250.2	AL132709.4	0.0992603	1721
ENSG00000265484.1	RP11-47G4.2	0.0992603	1722
ENSG00000265595.1	MIR4756	0.0992603	1723
ENSG00000265662.1	AL354981.1	0.0992603	1724
ENSG00000265709.1	AC019046.1	0.0992603	1725
ENSG00000265720.1	AC097470.1	0.0992603	1726
ENSG00000265725.1	MIR3144	0.0992603	1727
ENSG00000265831.1	MIR3123	0.0992603	1728
ENSG00000265859.1	MIR5704	0.0992603	1729
ENSG00000265919.1	MIR4280	0.0992603	1730
ENSG00000265965.1	MIR4266	0.0992603	1731
ENSG00000266273.1	RP11-715C4.1	0.0992603	1732
ENSG00000266518.1	MIR4268	0.0992603	1733
ENSG00000266688.1	AC079398.1	0.0992603	1734
ENSG00000268335.1	BNIP3P23	0.0992603	1735
ENSG00000269957.4	RP11-20A20.2	0.0992603	1736
ENSG00000270415.1	DPPA3P3	0.0992603	1737
ENSG00000270683.1	FAM71BP1	0.0992603	1738
ENSG00000270859.1	RP11-435I3.1	0.0992603	1739
ENSG00000271042.1	RP3-364H10.1	0.0992603	1740
ENSG00000271209.1	BRDTP1	0.0992603	1741
ENSG00000271739.1	U1	0.0992603	1742
ENSG00000272344.1	SNORD114-21	0.0992603	1743
ENSG00000272474.1	SNORD113-5	0.0992603	1744
ENSG00000273700.1	MIR6760	0.0992603	1745
ENSG00000274212.1	RP11-401E14.3	0.0992603	1746
ENSG00000274230.1	RMST_3	0.0992603	1747
ENSG00000274302.1	AC092470.1	0.0992603	1748
ENSG00000274379.1	RP11-179A9.3	0.0992603	1749
ENSG00000274398.1	RP11-322A17.3	0.0992603	1750
ENSG00000274416.1	CT978678.1	0.0992603	1751
ENSG00000274568.1	Metazoa_SRP	0.0992603	1752
ENSG00000274662.1	7SK	0.0992603	1753
ENSG00000274732.1	BC040587	0.0992603	1754
ENSG00000275108.1	U7	0.0992603	1755
ENSG00000275230.1	Metazoa_SRP	0.0992603	1756
ENSG00000275480.1	RP11-846F4.14	0.0992603	1757
ENSG00000275533.1	AC026423.1	0.0992603	1758
ENSG00000275662.1	SNORD112	0.0992603	1759
ENSG00000275916.1	AC080003.1	0.0992603	1760
ENSG00000276123.1	Metazoa_SRP	0.0992603	1761
ENSG00000276246.1	AC009499.1	0.0992603	1762
ENSG00000276479.1	MIR548AZ	0.0992603	1763
ENSG00000276695.1	AC007339.2	0.0992603	1764
ENSG00000276824.1	MIR7159	0.0992603	1765
ENSG00000276891.1	Metazoa_SRP	0.0992603	1766
ENSG00000276899.1	AC004915.1	0.0992603	1767
ENSG00000277231.1	AL121970.1	0.0992603	1768
ENSG00000277340.1	RP11-157L3.3	0.0992603	1769
ENSG00000277487.1	AC079398.3	0.0992603	1770
ENSG00000277500.1	RP11-456J20.2	0.0992603	1771
ENSG00000277648.1	BX088702.3	0.0992603	1772
ENSG00000277774.1	Metazoa_SRP	0.0992603	1773
ENSG00000277933.1	AL132709.7	0.0992603	1774
ENSG00000277992.1	AL139383.1	0.0992603	1775
ENSG00000278105.1	AC090578.1	0.0992603	1776
ENSG00000278273.1	RP11-763B22.11	0.0992603	1777
ENSG00000278337.1	RP11-408E5.8	0.0992603	1778
ENSG00000278497.1	Metazoa_SRP	0.0992603	1779
ENSG00000278674.1	RP11-49K24.9	0.0992603	1780
ENSG00000278813.1	AC006133.7	0.0992603	1781
ENSG00000279132.1	FAM231A	0.0992603	1782
ENSG00000279303.1	CH507-236L23.3	0.0992603	1783
ENSG00000279403.1	RP3-399J4.3	0.0992603	1784
ENSG00000279534.1	AP001340.3	0.0992603	1785
ENSG00000279559.1	RP11-739A13.1	0.0992603	1786
ENSG00000279678.1	RP11-797E24.1	0.0992603	1787
ENSG00000279892.1	AL356135.1	0.0992603	1788
ENSG00000280487.1	AC069181.1	0.0992603	1789
ENSG00000280845.1	Clostridiales-1	0.0992603	1790
ENSG00000280979.1	AC068535.1	0.0992603	1791
ENSG00000281033.1	AC013448.3	0.0992603	1792
ENSG00000281235.1	AC105389.1	0.0992603	1793
ENSG00000281745.1	AC096643.1	0.0992603	1794
ENSG00000077044.8	DGKD	0.098985	1795
ENSG00000108094.13	CUL2	0.098985	1796
ENSG00000122035.6	RASL11A	0.098985	1797
ENSG00000135773.11	CAPN9	0.098985	1798
ENSG00000139220.15	PPFIA2	0.098985	1799
ENSG00000144118.12	RALB	0.098985	1800
ENSG00000174371.15	EXO1	0.098985	1801
ENSG00000184347.13	SLIT3	0.098985	1802
ENSG00000224525.2	RP11-561I11.3	0.098985	1803
ENSG00000254656.1	RTL1	0.098985	1804
ENSG00000260911.2	RP11-196G11.2	0.098985	1805
ENSG00000277879.1	RP11-129M16.4	0.098985	1806
ENSG00000013288.7	MAN2B2	0.0987751	1807
ENSG00000104783.10	KCNN4	0.0987751	1808
ENSG00000111641.9	NOP2	0.0987751	1809
ENSG00000112280.14	COL9A1	0.0987751	1810
ENSG00000114279.12	FGF12	0.0987751	1811
ENSG00000117411.15	B4GALT2	0.0987751	1812
ENSG00000124491.14	F13A1	0.0987751	1813
ENSG00000135709.11	KIAA0513	0.0987751	1814
ENSG00000140153.16	WDR20	0.0987751	1815
ENSG00000151461.18	UPF2	0.0987751	1816
ENSG00000163513.16	TGFBR2	0.0987751	1817
ENSG00000164124.9	TMEM144	0.0987751	1818
ENSG00000164220.6	F2RL2	0.0987751	1819
ENSG00000170390.13	DCLK2	0.0987751	1820
ENSG00000177084.15	POLE	0.0987751	1821
ENSG00000181085.13	MAPK15	0.0987751	1822
ENSG00000182700.4	IGIP	0.0987751	1823
ENSG00000183801.6	OLFML1	0.0987751	1824
ENSG00000187735.11	TCEA1	0.0987751	1825
ENSG00000197461.12	PDGFA	0.0987751	1826
ENSG00000198369.8	SPRED2	0.0987751	1827
ENSG00000198624.11	CCDC69	0.0987751	1828
ENSG00000230798.4	FOXD3-AS1	0.0987751	1829
ENSG00000235750.8	KIAA0040	0.0987751	1830
ENSG00000235782.1	RP3-333A15.1	0.0987751	1831
ENSG00000274275.1	RP11-326K13.5	0.0987751	1832
ENSG00000106780.8	MEGF9	0.0986915	1833
ENSG00000134758.12	RNF138	0.0986915	1834
ENSG00000135226.15	UGT2B28	0.0986915	1835
ENSG00000152463.13	OLAH	0.0986915	1836
ENSG00000160818.15	GPATCH4	0.0986915	1837
ENSG00000183856.9	IQGAP3	0.0986915	1838
ENSG00000234456.6	MAGI2-AS3	0.0986915	1839
ENSG00000236484.2	RRM2P2	0.0986915	1840
ENSG00000239415.1	AP001469.9	0.0986915	1841
ENSG00000260026.1	CTD-2015G9.1	0.0986915	1842
ENSG00000260578.1	CTD-2541J13.1	0.0986915	1843
ENSG00000262434.1	RP11-676J12.8	0.0986915	1844
ENSG00000248730.1	EGFLAM-AS4	0.0986315	1845
ENSG00000264667.1	AL137224.1	0.0986315	1846
ENSG00000226031.4	FGF13-AS1	0.0982032	1847
ENSG00000231585.1	AC034228.2	0.0982032	1848
ENSG00000234907.1	RP11-415H23.4	0.0982032	1849
ENSG00000277323.1	AC093763.1	0.0982032	1850
ENSG00000077943.7	ITGA8	0.0978283	1851
ENSG00000088002.10	SULT2B1	0.0978283	1852
ENSG00000117266.14	CDK18	0.0978283	1853
ENSG00000127993.13	RBM48	0.0978283	1854
ENSG00000135740.15	SLC9A5	0.0978283	1855
ENSG00000168938.5	PPIC	0.0978283	1856
ENSG00000184661.12	CDCA2	0.0978283	1857
ENSG00000187266.12	EPOR	0.0978283	1858
ENSG00000198668.9	CALM1	0.0978283	1859
ENSG00000225439.2	BOLA3-AS1	0.0978283	1860
ENSG00000225921.5	NOL7	0.0978283	1861
ENSG00000230533.1	RP11-95M15.1	0.0978283	1862
ENSG00000244313.3	RP11-425L10.1	0.0978283	1863
ENSG00000249375.6	CASC11	0.0978283	1864
ENSG00000250584.2	LINC01511	0.0978283	1865
ENSG00000006652.12	IFRD1	0.0977542	1866
ENSG00000008196.11	TFAP2B	0.0977542	1867
ENSG00000120279.6	MYCT1	0.0977542	1868
ENSG00000124615.16	MOCS1	0.0977542	1869
ENSG00000158092.5	NCK1	0.0977542	1870
ENSG00000162396.5	PARS2	0.0977542	1871
ENSG00000164163.9	ABCE1	0.0977542	1872
ENSG00000167992.11	VWCE	0.0977542	1873
ENSG00000171522.5	PTGER4	0.0977542	1874
ENSG00000175985.9	PLEKHD1	0.0977542	1875
ENSG00000179134.13	SAMD4B	0.0977542	1876
ENSG00000186452.9	TMPRSS12	0.0977542	1877
ENSG00000196792.10	STRN3	0.0977542	1878
ENSG00000214106.6	PAXIP1-AS2	0.0977542	1879
ENSG00000223478.1	RP11-545E17.3	0.0977542	1880
ENSG00000245498.5	RP11-677M14.7	0.0977542	1881
ENSG00000257588.1	RP11-469H8.6	0.0977542	1882
ENSG00000263327.5	TAPT1-AS1	0.0977542	1883
ENSG00000149136.6	SSRP1	0.0974471	1884
ENSG00000144231.9	POLR2D	0.0971364	1885
ENSG00000178395.6	CCDC185	0.0971364	1886
ENSG00000221413.1	AC023593.1	0.0971364	1887
ENSG00000229273.1	RP11-104G3.2	0.0971364	1888
ENSG00000248408.1	RP11-452C8.1	0.0971364	1889
ENSG00000253339.1	RP11-434I12.3	0.0971364	1890
ENSG00000254289.1	IGHV3-32	0.0971364	1891
ENSG00000258604.1	AL161668.5	0.0971364	1892
ENSG00000120952.4	PRAMEF2	0.0970769	1893
ENSG00000207091.1	Y_RNA	0.0970769	1894
ENSG00000232444.1	AC010745.4	0.0970769	1895
ENSG00000236959.1	SULT1D1P	0.0970769	1896
ENSG00000237670.1	AC080094.1	0.0970769	1897
ENSG00000248951.2	RP11-325I22.1	0.0970769	1898
ENSG00000249235.1	RP11-468N14.4	0.0970769	1899
ENSG00000250079.1	RP11-560A7.1	0.0970769	1900
ENSG00000251383.1	RP11-542G1.3	0.0970769	1901
ENSG00000253410.1	RP11-539E17.3	0.0970769	1902
ENSG00000254120.1	RP11-705O24.2	0.0970769	1903
ENSG00000258941.3	RP11-407N17.3	0.0970769	1904
ENSG00000261540.1	RP11-281J9.2	0.0970769	1905
ENSG00000265253.1	MIR4446	0.0970769	1906
ENSG00000266354.1	MIR4776-1	0.0970769	1907
ENSG00000271681.1	RP11-1259L22.2	0.0970769	1908
ENSG00000281826.1	AC012168.1	0.0970769	1909
ENSG00000154721.13	JAM2	0.0968058	1910
ENSG00000249797.1	CTD-3179P9.1	0.0967795	1911
ENSG00000184304.13	PRKD1	0.0964169	1912
ENSG00000222222.1	RNU2-17P	0.0964169	1913
ENSG00000224235.1	RP5-1027O11.1	0.0964169	1914
ENSG00000107736.18	CDH23	0.0964014	1915
ENSG00000115993.10	TRAK2	0.0964014	1916
ENSG00000130826.14	DKC1	0.0964014	1917
ENSG00000145675.13	PIK3R1	0.0964014	1918
ENSG00000152784.14	PRDM8	0.0964014	1919
ENSG00000165325.12	CCDC67	0.0964014	1920
ENSG00000176490.4	DIRAS1	0.0964014	1921
ENSG00000181195.9	PENK	0.0964014	1922
ENSG00000185305.9	ARL15	0.0964014	1923
ENSG00000185332.5	TMEM105	0.0964014	1924
ENSG00000245526.7	LINC00461	0.0964014	1925
ENSG00000267280.4	TBX2-AS1	0.0964014	1926
ENSG00000280403.1	FKSG62	0.0964014	1927
ENSG00000046604.11	DSG2	0.0963251	1928
ENSG00000065029.13	ZNF76	0.0963251	1929
ENSG00000109906.12	ZBTB16	0.0963251	1930
ENSG00000124532.13	MRS2	0.0963251	1931
ENSG00000127081.12	ZNF484	0.0963251	1932
ENSG00000130517.12	PGPEP1	0.0963251	1933
ENSG00000137337.13	MDC1	0.0963251	1934
ENSG00000138231.11	DBR1	0.0963251	1935
ENSG00000142731.9	PLK4	0.0963251	1936
ENSG00000197757.7	HOXC6	0.0963251	1937
ENSG00000203721.4	LINC00862	0.0963251	1938
ENSG00000203797.8	DDO	0.0963251	1939
ENSG00000225938.1	RP4-575N6.4	0.0963251	1940
ENSG00000232485.2	AC098820.3	0.0963251	1941
ENSG00000235387.1	LINC00961	0.0963251	1942
ENSG00000244586.1	WNT5A-AS1	0.0963251	1943
ENSG00000137090.10	DMRT1	0.0963062	1944
ENSG00000137674.3	MMP20	0.0963062	1945
ENSG00000202199.1	RNU1-115P	0.0963062	1946
ENSG00000207951.1	MIR561	0.0963062	1947
ENSG00000224970.2	RP11-114L10.2	0.0963062	1948
ENSG00000265359.1	RP5-1110E20.1	0.0963062	1949
ENSG00000266846.1	RP11-793A3.2	0.0963062	1950
ENSG00000279271.1	RP11-349F21.3	0.0963062	1951
ENSG00000010295.18	IFFO1	0.095572	1952
ENSG00000100605.15	ITPK1	0.095572	1953
ENSG00000126262.4	FFAR2	0.095572	1954
ENSG00000154240.15	CEP112	0.095572	1955
ENSG00000213661.3	RP11-510I6.2	0.095572	1956
ENSG00000223460.1	GAPDHP69	0.095572	1957
ENSG00000259871.1	CTA-363E6.1	0.095572	1958
ENSG00000075223.12	SEMA3C	0.0955468	1959
ENSG00000143457.9	GOLPH3L	0.0955468	1960
ENSG00000179709.7	NLRP8	0.0955468	1961
ENSG00000204315.3	FKBPL	0.0955468	1962
ENSG00000260182.1	RP11-616M22.5	0.0955468	1963
ENSG00000100095.17	SEZ6L	0.0954766	1964
ENSG00000105711.9	SCN1B	0.0954766	1965
ENSG00000107959.14	PITRM1	0.0954766	1966
ENSG00000109654.13	TRIM2	0.0954766	1967
ENSG00000122012.12	SV2C	0.0954766	1968
ENSG00000141052.16	MYOCD	0.0954766	1969
ENSG00000162384.12	C1orf123	0.0954766	1970
ENSG00000164109.12	MAD2L1	0.0954766	1971
ENSG00000168522.11	FNTA	0.0954766	1972
ENSG00000169955.7	ZNF747	0.0954766	1973
ENSG00000173599.12	PC	0.0954766	1974
ENSG00000178999.11	AURKB	0.0954766	1975
ENSG00000185100.9	ADSSL1	0.0954766	1976
ENSG00000197375.11	SLC22A5	0.0954766	1977
ENSG00000260727.1	SLC7A5P1	0.0954766	1978
ENSG00000099282.8	TSPAN15	0.0953164	1979
ENSG00000143621.15	ILF2	0.0953164	1980
ENSG00000197905.7	TEAD4	0.0953164	1981
ENSG00000198720.11	ANKRD13B	0.0953164	1982
ENSG00000248557.1	RP11-390G14.1	0.0953164	1983
ENSG00000261625.1	RP11-554A11.4	0.0953164	1984
ENSG00000273093.1	RP11-532L16.3	0.0952753	1985
ENSG00000252332.1	RNU6-911P	0.0950234	1986
ENSG00000256762.1	STH	0.0950234	1987
ENSG00000267262.1	CTC-232P5.3	0.0950234	1988
ENSG00000065320.7	NTN1	0.0940231	1989
ENSG00000100154.13	TTC28	0.0940231	1990
ENSG00000106571.11	GLI3	0.0940231	1991
ENSG00000107104.17	KANK1	0.0940231	1992
ENSG00000109466.12	KLHL2	0.0940231	1993
ENSG00000126261.11	UBA2	0.0940231	1994
ENSG00000132819.15	RBM38	0.0940231	1995
ENSG00000143995.18	MEIS1	0.0940231	1996
ENSG00000166105.14	GLB1L3	0.0940231	1997
ENSG00000166965.11	RCCD1	0.0940231	1998
[truncated: 58,485 more rows]

## Sheet: miRNA NMI ranks
Table S3B: NMI scores and ranks for miRNAs as determined from SNF method
miRNA_name	NMI_score	NMI_rank
hsa-mir-4446	0.246154	1
hsa-mir-495	0.245241	2
hsa-mir-17	0.240479	3
hsa-mir-134	0.228636	4
hsa-mir-127	0.223055	5
hsa-mir-92a-2	0.211134	6
hsa-mir-369	0.200399	7
hsa-mir-934	0.200399	8
hsa-mir-92a-1	0.19159	9
hsa-mir-10a	0.177887	10
hsa-mir-5694	0.176766	11
hsa-mir-382	0.175143	12
hsa-mir-370	0.169936	13
hsa-mir-409	0.169936	14
hsa-mir-654	0.169232	15
hsa-mir-380	0.169087	16
hsa-mir-758	0.163468	17
hsa-mir-154	0.156507	18
hsa-mir-19b-2	0.156507	19
hsa-mir-376c	0.156507	20
hsa-mir-5685	0.154637	21
hsa-mir-455	0.144078	22
hsa-mir-299	0.143753	23
hsa-mir-496	0.143753	24
hsa-mir-577	0.142493	25
hsa-mir-135b	0.141767	26
hsa-mir-431	0.139774	27
hsa-mir-19b-1	0.13972	28
hsa-mir-337	0.134908	29
hsa-mir-505	0.134908	30
hsa-mir-432	0.132038	31
hsa-mir-487b	0.132038	32
hsa-mir-379	0.129487	33
hsa-mir-381	0.129487	34
hsa-mir-548x-2	0.12772	35
hsa-mir-5705	0.12772	36
hsa-mir-602	0.12772	37
hsa-mir-20a	0.126765	38
hsa-mir-214	0.125066	39
hsa-mir-10b	0.121043	40
hsa-mir-19a	0.119196	41
hsa-mir-889	0.115797	42
hsa-mir-483	0.11354	43
hsa-mir-449c	0.111869	44
hsa-mir-494	0.109961	45
hsa-mir-411	0.109264	46
hsa-mir-145	0.108636	47
hsa-mir-4709	0.105833	48
hsa-mir-542	0.10577	49
hsa-mir-93	0.104545	50
hsa-mir-450a-2	0.103684	51
hsa-mir-485	0.100762	52
hsa-mir-770	0.0995606	53
hsa-mir-5004	0.0992603	54
hsa-mir-877	0.0987751	55
hsa-mir-376b	0.0982032	56
hsa-mir-520e	0.0968058	57
hsa-mir-6744	0.0964014	58
hsa-mir-3926-2	0.0953164	59
hsa-mir-199a-1	0.0928568	60
hsa-mir-892a	0.092541	61
hsa-mir-539	0.0918067	62
hsa-mir-410	0.0911187	63
hsa-mir-30c-2	0.0894216	64
hsa-mir-34a	0.0894216	65
hsa-mir-3152	0.0888258	66
hsa-mir-1247	0.087978	67
hsa-mir-136	0.0874178	68
hsa-mir-3129	0.0868732	69
hsa-mir-450a-1	0.0868732	70
hsa-mir-365a	0.0849647	71
hsa-mir-365b	0.0849647	72
hsa-mir-218-1	0.0849641	73
hsa-mir-3200	0.0845931	74
hsa-mir-519a-1	0.0845931	75
hsa-mir-665	0.0835622	76
hsa-mir-548ao	0.0831541	77
hsa-mir-1197	0.0826717	78
hsa-mir-450b	0.082137	79
hsa-mir-548d-2	0.0799101	80
hsa-mir-1294	0.0795067	81
hsa-mir-199a-2	0.0791516	82
hsa-mir-106a	0.0790113	83
hsa-mir-3928	0.0785543	84
hsa-mir-124-2	0.0775087	85
hsa-mir-933	0.0761166	86
hsa-mir-4748	0.075095	87
hsa-let-7d	0.0749857	88
hsa-mir-18a	0.0748905	89
hsa-mir-4480	0.0748608	90
hsa-mir-5188	0.0748608	91
hsa-mir-433	0.0738353	92
hsa-mir-521-2	0.0738353	93
hsa-mir-6776	0.073296	94
hsa-mir-26a-1	0.0707734	95
hsa-mir-376a-1	0.0695029	96
hsa-mir-141	0.0672719	97
hsa-mir-653	0.0672154	98
hsa-mir-4780	0.0667953	99
hsa-mir-543	0.0664291	100
hsa-mir-143	0.0661949	101
hsa-mir-193b	0.0658882	102
hsa-mir-329-2	0.0658882	103
hsa-mir-424	0.0658882	104
hsa-mir-6772	0.0657399	105
hsa-mir-103b-1	0.065369	106
hsa-mir-1182	0.065369	107
hsa-mir-1264	0.065369	108
hsa-mir-1272	0.065369	109
hsa-mir-3147	0.065369	110
hsa-mir-3180-1	0.065369	111
hsa-mir-325	0.065369	112
hsa-mir-3591	0.065369	113
hsa-mir-3978	0.065369	114
hsa-mir-4265	0.065369	115
hsa-mir-4458	0.065369	116
hsa-mir-4460	0.065369	117
hsa-mir-4695	0.065369	118
hsa-mir-548ad	0.065369	119
hsa-mir-548ax	0.065369	120
hsa-mir-593	0.065369	121
hsa-mir-613	0.065369	122
hsa-mir-6130	0.065369	123
hsa-mir-617	0.065369	124
hsa-mir-648	0.065369	125
hsa-mir-6759	0.065369	126
hsa-mir-6760	0.065369	127
hsa-mir-7849	0.065369	128
hsa-mir-8063	0.065369	129
hsa-mir-8073	0.065369	130
hsa-mir-23a	0.0648958	131
hsa-mir-2115	0.0647245	132
hsa-let-7a-2	0.0646763	133
hsa-mir-376a-2	0.0646763	134
hsa-mir-944	0.0643767	135
hsa-mir-1293	0.0643119	136
hsa-mir-516a-1	0.0642723	137
hsa-mir-9-1	0.0642723	138
hsa-mir-9-2	0.0642723	139
hsa-mir-1283-1	0.0635783	140
hsa-mir-6783	0.0634625	141
hsa-mir-4664	0.0633939	142
hsa-let-7a-1	0.0629515	143
hsa-mir-323b	0.0629515	144
hsa-mir-3170	0.062008	145
hsa-mir-489	0.062008	146
hsa-mir-487a	0.0620049	147
hsa-mir-6775	0.0620049	148
hsa-mir-301b	0.0619713	149
hsa-mir-493	0.0619713	150
hsa-mir-548b	0.0616656	151
hsa-mir-1915	0.0613444	152
hsa-mir-3606	0.0605978	153
hsa-mir-3656	0.0605978	154
hsa-mir-4520-1	0.0605978	155
hsa-mir-6790	0.0605978	156
hsa-mir-892b	0.0605978	157
hsa-mir-3664	0.0597233	158
hsa-mir-30a	0.0592377	159
hsa-mir-6832	0.0592377	160
hsa-mir-1-1	0.0592351	161
hsa-mir-9-3	0.0591988	162
hsa-mir-208b	0.0589219	163
hsa-mir-4672	0.0589129	164
hsa-mir-199b	0.0581979	165
hsa-mir-106b	0.0577956	166
hsa-mir-153-1	0.0573554	167
hsa-mir-3166	0.0564181	168
hsa-mir-29c	0.0556498	169
hsa-mir-937	0.0556498	170
hsa-mir-4306	0.055392	171
hsa-mir-622	0.0552164	172
hsa-mir-4678	0.0548769	173
hsa-mir-4756	0.0548769	174
hsa-mir-4798	0.0548769	175
hsa-mir-3937	0.0548028	176
hsa-mir-548av	0.0548028	177
hsa-mir-212	0.0544803	178
hsa-mir-4661	0.0541611	179
hsa-mir-1226	0.0540786	180
hsa-mir-146a	0.0540786	181
hsa-mir-612	0.0538703	182
hsa-let-7c	0.0532271	183
hsa-mir-4775	0.0532271	184
hsa-mir-548t	0.0532271	185
hsa-mir-30c-1	0.0520308	186
hsa-mir-7112	0.051655	187
hsa-mir-449b	0.0513828	188
hsa-mir-412	0.0509491	189
hsa-mir-548v	0.0509491	190
hsa-mir-197	0.0506014	191
hsa-mir-4636	0.0506014	192
hsa-mir-335	0.0505996	193
hsa-mir-1231	0.0505975	194
hsa-mir-125b-1	0.0505094	195
hsa-mir-125b-2	0.0505094	196
hsa-mir-202	0.0504867	197
hsa-mir-576	0.0504867	198
hsa-mir-766	0.0504867	199
hsa-mir-323a	0.0498231	200
hsa-mir-708	0.0498231	201
hsa-mir-938	0.0489239	202
hsa-mir-1245a	0.0488378	203
hsa-mir-3177	0.0486139	204
hsa-mir-802	0.0479272	205
hsa-mir-195	0.0476913	206
hsa-mir-625	0.0476913	207
hsa-mir-6723	0.0474858	208
hsa-mir-527	0.0473561	209
hsa-mir-320a	0.0470827	210
hsa-mir-7706	0.0470827	211
hsa-mir-99a	0.0470827	212
hsa-mir-514a-2	0.0469097	213
hsa-mir-7158	0.046796	214
hsa-mir-3910-2	0.0467746	215
hsa-mir-4431	0.0467497	216
hsa-mir-1262	0.0466298	217
hsa-mir-7156	0.0466175	218
hsa-mir-4430	0.046281	219
hsa-mir-4465	0.046281	220
hsa-mir-6768	0.046281	221
hsa-mir-193a	0.0457814	222
hsa-mir-516a-2	0.0457768	223
hsa-mir-139	0.0456074	224
hsa-mir-218-2	0.0456074	225
hsa-mir-301a	0.0456074	226
hsa-mir-181d	0.0445763	227
hsa-mir-548f-1	0.0444468	228
hsa-let-7a-3	0.043794	229
hsa-mir-6844	0.043794	230
hsa-mir-521-1	0.0436457	231
hsa-mir-588	0.0436457	232
hsa-mir-656	0.0436457	233
hsa-mir-509-3	0.0424905	234
hsa-mir-1185-1	0.0421457	235
hsa-mir-3121	0.0418199	236
hsa-mir-6076	0.0418199	237
hsa-mir-6745	0.0418199	238
hsa-mir-6816	0.0418199	239
hsa-mir-6876	0.0418199	240
hsa-mir-7843	0.0418199	241
hsa-mir-7977	0.0418199	242
hsa-mir-4787	0.0417553	243
hsa-mir-6762	0.0416944	244
hsa-mir-544a	0.041506	245
hsa-mir-4714	0.0413253	246
hsa-mir-3926-1	0.0411777	247
hsa-mir-326	0.0411237	248
hsa-mir-532	0.0406392	249
hsa-mir-26a-2	0.0405463	250
hsa-mir-518a-2	0.0405268	251
hsa-mir-655	0.0400826	252
hsa-mir-662	0.0400826	253
hsa-mir-5580	0.0400532	254
hsa-mir-607	0.0400108	255
hsa-mir-4529	0.0394424	256
hsa-mir-522	0.0389837	257
hsa-mir-26b	0.0383237	258
hsa-mir-486-1	0.0383237	259
hsa-mir-324	0.0382412	260
hsa-mir-4677	0.0381432	261
hsa-mir-5681b	0.0379333	262
hsa-mir-152	0.0378437	263
hsa-mir-578	0.0377819	264
hsa-mir-1227	0.0376149	265
hsa-mir-4725	0.0371845	266
hsa-mir-3151	0.0371664	267
hsa-mir-3182	0.0371664	268
hsa-mir-4445	0.0371664	269
hsa-mir-4637	0.0371664	270
hsa-mir-6129	0.0371664	271
hsa-mir-6893	0.0371664	272
hsa-mir-105-2	0.0366039	273
hsa-mir-4524a	0.0366039	274
hsa-mir-4701	0.0364972	275
hsa-mir-4716	0.0364972	276
hsa-mir-4771-2	0.0364972	277
hsa-mir-1295a	0.0357378	278
hsa-mir-548a-3	0.0357378	279
hsa-mir-1307	0.0354471	280
hsa-mir-561	0.0354471	281
hsa-mir-186	0.0354394	282
hsa-mir-200c	0.0354394	283
hsa-mir-4645	0.0354394	284
hsa-mir-196b	0.0354046	285
hsa-mir-4436b-1	0.0350501	286
hsa-mir-4471	0.0350501	287
hsa-mir-4761	0.0350501	288
hsa-mir-4776-2	0.0350501	289
hsa-mir-5189	0.0350501	290
hsa-mir-550b-2	0.0350501	291
hsa-mir-5681a	0.0350501	292
hsa-mir-6848	0.0350501	293
hsa-mir-3927	0.0348493	294
hsa-mir-25	0.0347161	295
hsa-mir-5706	0.0347161	296
hsa-mir-585	0.0347161	297
hsa-mir-1193	0.0347018	298
hsa-mir-198	0.0347018	299
hsa-mir-4436b-2	0.0347018	300
hsa-mir-4478	0.0347018	301
hsa-mir-4528	0.0347018	302
hsa-mir-6867	0.0347018	303
hsa-mir-153-2	0.0343753	304
hsa-mir-1249	0.0343695	305
hsa-mir-541	0.0343695	306
hsa-mir-556	0.0339779	307
hsa-mir-3692	0.033596	308
hsa-mir-8072	0.033317	309
hsa-mir-3936	0.0331221	310
hsa-mir-1257	0.03293	311
hsa-mir-4671	0.03293	312
hsa-mir-4771-1	0.03293	313
hsa-mir-6749	0.03293	314
hsa-mir-126	0.0323673	315
hsa-mir-3162	0.0322479	316
hsa-mir-4682	0.0322479	317
hsa-mir-526a-1	0.0322479	318
hsa-mir-5589	0.0322479	319
hsa-mir-6770-2	0.0322479	320
hsa-mir-7107	0.0322479	321
hsa-mir-1258	0.0320786	322
hsa-mir-1185-2	0.0319687	323
hsa-mir-100	0.0319413	324
hsa-mir-204	0.0319101	325
hsa-mir-4757	0.0319101	326
hsa-mir-1179	0.0315631	327
hsa-mir-616	0.0315631	328
hsa-mir-6891	0.0311139	329
hsa-mir-4536-1	0.0303149	330
hsa-mir-618	0.0302592	331
hsa-mir-133a-2	0.0301049	332
hsa-mir-377	0.0293821	333
hsa-mir-22	0.0292872	334
hsa-mir-3189	0.0292688	335
hsa-mir-605	0.0289733	336
hsa-mir-181c	0.0288869	337
hsa-mir-21	0.0288869	338
hsa-mir-486-2	0.0288869	339
hsa-mir-210	0.0287854	340
hsa-mir-4740	0.0285561	341
hsa-mir-579	0.0285561	342
hsa-mir-668	0.0285561	343
hsa-mir-769	0.0285343	344
hsa-mir-4773-2	0.0284212	345
hsa-mir-1283-2	0.0274855	346
hsa-mir-6843	0.0274212	347
hsa-mir-4736	0.0273494	348
hsa-mir-103b-2	0.0269439	349
hsa-mir-1183	0.0269439	350
hsa-mir-1184-1	0.0269439	351
hsa-mir-1184-2	0.0269439	352
hsa-mir-1184-3	0.0269439	353
hsa-mir-1200	0.0269439	354
hsa-mir-1202	0.0269439	355
hsa-mir-1203	0.0269439	356
hsa-mir-1204	0.0269439	357
hsa-mir-1205	0.0269439	358
hsa-mir-1206	0.0269439	359
hsa-mir-1207	0.0269439	360
hsa-mir-1208	0.0269439	361
hsa-mir-1233-1	0.0269439	362
hsa-mir-1233-2	0.0269439	363
hsa-mir-1244-2	0.0269439	364
hsa-mir-1244-3	0.0269439	365
hsa-mir-1244-4	0.0269439	366
hsa-mir-1253	0.0269439	367
hsa-mir-1255b-1	0.0269439	368
hsa-mir-1255b-2	0.0269439	369
hsa-mir-1268a	0.0269439	370
hsa-mir-1268b	0.0269439	371
hsa-mir-1273a	0.0269439	372
hsa-mir-1273d	0.0269439	373
hsa-mir-1273e	0.0269439	374
hsa-mir-1273f	0.0269439	375
hsa-mir-1273g	0.0269439	376
hsa-mir-1279	0.0269439	377
hsa-mir-1282	0.0269439	378
hsa-mir-1285-2	0.0269439	379
hsa-mir-1289-2	0.0269439	380
hsa-mir-1297	0.0269439	381
hsa-mir-1299	0.0269439	382
hsa-mir-1302-1	0.0269439	383
hsa-mir-1302-10	0.0269439	384
hsa-mir-1302-11	0.0269439	385
hsa-mir-1302-2	0.0269439	386
hsa-mir-1302-4	0.0269439	387
hsa-mir-1302-5	0.0269439	388
hsa-mir-1302-6	0.0269439	389
hsa-mir-1302-7	0.0269439	390
hsa-mir-1302-8	0.0269439	391
hsa-mir-1302-9	0.0269439	392
hsa-mir-1321	0.0269439	393
hsa-mir-1324	0.0269439	394
hsa-mir-1470	0.0269439	395
hsa-mir-1471	0.0269439	396
hsa-mir-147a	0.0269439	397
hsa-mir-1587	0.0269439	398
hsa-mir-1825	0.0269439	399
hsa-mir-1972-2	0.0269439	400
hsa-mir-1973	0.0269439	401
hsa-mir-2052	0.0269439	402
hsa-mir-2053	0.0269439	403
hsa-mir-2054	0.0269439	404
hsa-mir-2861	0.0269439	405
hsa-mir-2909	0.0269439	406
hsa-mir-297	0.0269439	407
hsa-mir-300	0.0269439	408
hsa-mir-302e	0.0269439	409
hsa-mir-302f	0.0269439	410
hsa-mir-3118-1	0.0269439	411
hsa-mir-3118-2	0.0269439	412
hsa-mir-3118-3	0.0269439	413
hsa-mir-3118-4	0.0269439	414
hsa-mir-3119-1	0.0269439	415
hsa-mir-3119-2	0.0269439	416
hsa-mir-3122	0.0269439	417
hsa-mir-3123	0.0269439	418
hsa-mir-3134	0.0269439	419
hsa-mir-3141	0.0269439	420
hsa-mir-3155b	0.0269439	421
hsa-mir-3168	0.0269439	422
hsa-mir-3169	0.0269439	423
hsa-mir-3179-1	0.0269439	424
hsa-mir-3179-2	0.0269439	425
hsa-mir-3179-3	0.0269439	426
hsa-mir-3179-4	0.0269439	427
hsa-mir-3201	0.0269439	428
hsa-mir-3621	0.0269439	429
hsa-mir-3648-1	0.0269439	430
hsa-mir-3648-2	0.0269439	431
hsa-mir-3649	0.0269439	432
hsa-mir-3666	0.0269439	433
hsa-mir-3668	0.0269439	434
hsa-mir-367	0.0269439	435
hsa-mir-3670-1	0.0269439	436
hsa-mir-3670-2	0.0269439	437
hsa-mir-3670-3	0.0269439	438
hsa-mir-3670-4	0.0269439	439
hsa-mir-3671	0.0269439	440
hsa-mir-3672	0.0269439	441
hsa-mir-3675	0.0269439	442
hsa-mir-3685	0.0269439	443
hsa-mir-3686	0.0269439	444
hsa-mir-3687-1	0.0269439	445
hsa-mir-3687-2	0.0269439	446
hsa-mir-3689b	0.0269439	447
hsa-mir-3689c	0.0269439	448
hsa-mir-3689d-1	0.0269439	449
hsa-mir-3689d-2	0.0269439	450
hsa-mir-3690-2	0.0269439	451
hsa-mir-3713	0.0269439	452
hsa-mir-3714	0.0269439	453
hsa-mir-378e	0.0269439	454
hsa-mir-384	0.0269439	455
hsa-mir-3908	0.0269439	456
hsa-mir-3960	0.0269439	457
hsa-mir-3972	0.0269439	458
hsa-mir-3973	0.0269439	459
hsa-mir-3974	0.0269439	460
hsa-mir-3975	0.0269439	461
hsa-mir-3976	0.0269439	462
hsa-mir-3977	0.0269439	463
hsa-mir-4251	0.0269439	464
hsa-mir-4252	0.0269439	465
hsa-mir-4253	0.0269439	466
hsa-mir-4255	0.0269439	467
hsa-mir-4256	0.0269439	468
hsa-mir-4257	0.0269439	469
hsa-mir-4259	0.0269439	470
hsa-mir-4260	0.0269439	471
hsa-mir-4261	0.0269439	472
hsa-mir-4262	0.0269439	473
hsa-mir-4263	0.0269439	474
hsa-mir-4264	0.0269439	475
hsa-mir-4266	0.0269439	476
hsa-mir-4267	0.0269439	477
hsa-mir-4268	0.0269439	478
hsa-mir-4269	0.0269439	479
hsa-mir-4270	0.0269439	480
hsa-mir-4271	0.0269439	481
hsa-mir-4272	0.0269439	482
hsa-mir-4273	0.0269439	483
hsa-mir-4274	0.0269439	484
hsa-mir-4275	0.0269439	485
hsa-mir-4276	0.0269439	486
hsa-mir-4277	0.0269439	487
hsa-mir-4278	0.0269439	488
hsa-mir-4279	0.0269439	489
hsa-mir-4280	0.0269439	490
hsa-mir-4281	0.0269439	491
hsa-mir-4282	0.0269439	492
hsa-mir-4283-1	0.0269439	493
hsa-mir-4283-2	0.0269439	494
hsa-mir-4285	0.0269439	495
hsa-mir-4287	0.0269439	496
hsa-mir-4288	0.0269439	497
hsa-mir-4289	0.0269439	498
hsa-mir-4290	0.0269439	499
hsa-mir-4291	0.0269439	500
hsa-mir-4292	0.0269439	501
hsa-mir-4293	0.0269439	502
hsa-mir-4294	0.0269439	503
hsa-mir-4296	0.0269439	504
hsa-mir-4297	0.0269439	505
hsa-mir-4298	0.0269439	506
hsa-mir-4299	0.0269439	507
hsa-mir-4300	0.0269439	508
hsa-mir-4301	0.0269439	509
hsa-mir-4302	0.0269439	510
hsa-mir-4303	0.0269439	511
hsa-mir-4304	0.0269439	512
hsa-mir-4305	0.0269439	513
hsa-mir-4307	0.0269439	514
hsa-mir-4308	0.0269439	515
hsa-mir-4309	0.0269439	516
hsa-mir-4311	0.0269439	517
hsa-mir-4312	0.0269439	518
hsa-mir-4313	0.0269439	519
hsa-mir-4314	0.0269439	520
hsa-mir-4316	0.0269439	521
hsa-mir-4317	0.0269439	522
hsa-mir-4318	0.0269439	523
hsa-mir-4319	0.0269439	524
hsa-mir-4320	0.0269439	525
hsa-mir-4321	0.0269439	526
hsa-mir-4322	0.0269439	527
hsa-mir-4323	0.0269439	528
hsa-mir-4324	0.0269439	529
hsa-mir-4325	0.0269439	530
hsa-mir-4327	0.0269439	531
hsa-mir-4328	0.0269439	532
hsa-mir-4329	0.0269439	533
hsa-mir-4330	0.0269439	534
hsa-mir-4418	0.0269439	535
hsa-mir-4419a	0.0269439	536
hsa-mir-4432	0.0269439	537
hsa-mir-4436a	0.0269439	538
hsa-mir-4437	0.0269439	539
hsa-mir-4438	0.0269439	540
hsa-mir-4439	0.0269439	541
hsa-mir-4447	0.0269439	542
hsa-mir-4455	0.0269439	543
hsa-mir-4456	0.0269439	544
hsa-mir-4457	0.0269439	545
hsa-mir-4459	0.0269439	546
hsa-mir-4462	0.0269439	547
hsa-mir-4463	0.0269439	548
hsa-mir-4468	0.0269439	549
hsa-mir-4472-1	0.0269439	550
hsa-mir-4472-2	0.0269439	551
hsa-mir-4475	0.0269439	552
hsa-mir-4476	0.0269439	553
hsa-mir-4477a	0.0269439	554
hsa-mir-4477b	0.0269439	555
hsa-mir-4481	0.0269439	556
hsa-mir-4483	0.0269439	557
hsa-mir-4486	0.0269439	558
hsa-mir-4490	0.0269439	559
hsa-mir-4493	0.0269439	560
hsa-mir-4495	0.0269439	561
hsa-mir-4499	0.0269439	562
hsa-mir-4500	0.0269439	563
hsa-mir-4503	0.0269439	564
hsa-mir-4506	0.0269439	565
hsa-mir-4508	0.0269439	566
hsa-mir-4509-1	0.0269439	567
hsa-mir-4509-2	0.0269439	568
hsa-mir-4509-3	0.0269439	569
hsa-mir-4514	0.0269439	570
hsa-mir-451b	0.0269439	571
hsa-mir-4524b	0.0269439	572
hsa-mir-4530	0.0269439	573
hsa-mir-4531	0.0269439	574
hsa-mir-4532	0.0269439	575
hsa-mir-4535	0.0269439	576
hsa-mir-4540	0.0269439	577
hsa-mir-4643	0.0269439	578
hsa-mir-4650-2	0.0269439	579
hsa-mir-4681	0.0269439	580
hsa-mir-4692	0.0269439	581
hsa-mir-4693	0.0269439	582
hsa-mir-4694	0.0269439	583
hsa-mir-4697	0.0269439	584
hsa-mir-4718	0.0269439	585
hsa-mir-4760	0.0269439	586
hsa-mir-4801	0.0269439	587
hsa-mir-4803	0.0269439	588
hsa-mir-5007	0.0269439	589
hsa-mir-5095	0.0269439	590
hsa-mir-5096	0.0269439	591
hsa-mir-5186	0.0269439	592
hsa-mir-5191	0.0269439	593
hsa-mir-5197	0.0269439	594
hsa-mir-548a-1	0.0269439	595
hsa-mir-548aa-1	0.0269439	596
hsa-mir-548aa-2	0.0269439	597
hsa-mir-548ae-1	0.0269439	598
hsa-mir-548ae-2	0.0269439	599
hsa-mir-548ag-1	0.0269439	600
hsa-mir-548aj-2	0.0269439	601
hsa-mir-548am	0.0269439	602
hsa-mir-548ap	0.0269439	603
hsa-mir-548as	0.0269439	604
hsa-mir-548bb	0.0269439	605
hsa-mir-548c	0.0269439	606
hsa-mir-548f-2	0.0269439	607
hsa-mir-548f-3	0.0269439	608
hsa-mir-548f-5	0.0269439	609
hsa-mir-548g	0.0269439	610
hsa-mir-548h-1	0.0269439	611
hsa-mir-548h-2	0.0269439	612
hsa-mir-548h-4	0.0269439	613
hsa-mir-548h-5	0.0269439	614
hsa-mir-548i-1	0.0269439	615
hsa-mir-548i-2	0.0269439	616
hsa-mir-548i-3	0.0269439	617
hsa-mir-548i-4	0.0269439	618
hsa-mir-548m	0.0269439	619
hsa-mir-548p	0.0269439	620
hsa-mir-548w	0.0269439	621
hsa-mir-548z	0.0269439	622
hsa-mir-553	0.0269439	623
hsa-mir-554	0.0269439	624
hsa-mir-557	0.0269439	625
hsa-mir-5572	0.0269439	626
hsa-mir-558	0.0269439	627
hsa-mir-5583-1	0.0269439	628
hsa-mir-5590	0.0269439	629
hsa-mir-5591	0.0269439	630
hsa-mir-562	0.0269439	631
hsa-mir-566	0.0269439	632
hsa-mir-568	0.0269439	633
hsa-mir-5688	0.0269439	634
hsa-mir-5689	0.0269439	635
hsa-mir-569	0.0269439	636
hsa-mir-5692a-1	0.0269439	637
hsa-mir-5692a-2	0.0269439	638
hsa-mir-5692b	0.0269439	639
hsa-mir-5700	0.0269439	640
hsa-mir-5701-1	0.0269439	641
hsa-mir-5701-2	0.0269439	642
hsa-mir-5701-3	0.0269439	643
hsa-mir-5704	0.0269439	644
hsa-mir-5707	0.0269439	645
hsa-mir-571	0.0269439	646
hsa-mir-5739	0.0269439	647
hsa-mir-575	0.0269439	648
hsa-mir-5787	0.0269439	649
hsa-mir-583	0.0269439	650
hsa-mir-587	0.0269439	651
hsa-mir-595	0.0269439	652
hsa-mir-596	0.0269439	653
hsa-mir-601	0.0269439	654
hsa-mir-604	0.0269439	655
hsa-mir-6068	0.0269439	656
hsa-mir-6069	0.0269439	657
hsa-mir-6071	0.0269439	658
hsa-mir-6072	0.0269439	659
hsa-mir-6074	0.0269439	660
hsa-mir-6075	0.0269439	661
hsa-mir-6078	0.0269439	662
hsa-mir-6079	0.0269439	663
hsa-mir-608	0.0269439	664
hsa-mir-6082	0.0269439	665
hsa-mir-6083	0.0269439	666
hsa-mir-6085	0.0269439	667
hsa-mir-6086	0.0269439	668
hsa-mir-6088	0.0269439	669
hsa-mir-6089-1	0.0269439	670
hsa-mir-6089-2	0.0269439	671
hsa-mir-6090	0.0269439	672
hsa-mir-610	0.0269439	673
hsa-mir-6124	0.0269439	674
hsa-mir-6126	0.0269439	675
hsa-mir-6127	0.0269439	676
hsa-mir-6128	0.0269439	677
hsa-mir-6131	0.0269439	678
hsa-mir-6133	0.0269439	679
hsa-mir-6134	0.0269439	680
hsa-mir-6165	0.0269439	681
hsa-mir-619	0.0269439	682
hsa-mir-620	0.0269439	683
hsa-mir-626	0.0269439	684
hsa-mir-633	0.0269439	685
hsa-mir-634	0.0269439	686
hsa-mir-637	0.0269439	687
hsa-mir-638	0.0269439	688
hsa-mir-640	0.0269439	689
hsa-mir-644a	0.0269439	690
hsa-mir-645	0.0269439	691
hsa-mir-646	0.0269439	692
hsa-mir-649	0.0269439	693
hsa-mir-6500	0.0269439	694
hsa-mir-6511a-1	0.0269439	695
hsa-mir-6511a-2	0.0269439	696
hsa-mir-6511a-3	0.0269439	697
hsa-mir-6511a-4	0.0269439	698
hsa-mir-663a	0.0269439	699
hsa-mir-6719	0.0269439	700
hsa-mir-6722	0.0269439	701
hsa-mir-6724-1	0.0269439	702
hsa-mir-6724-2	0.0269439	703
hsa-mir-6724-3	0.0269439	704
hsa-mir-6724-4	0.0269439	705
hsa-mir-6752	0.0269439	706
hsa-mir-6770-3	0.0269439	707
hsa-mir-6828	0.0269439	708
hsa-mir-6841	0.0269439	709
hsa-mir-6859-1	0.0269439	710
hsa-mir-6859-2	0.0269439	711
hsa-mir-6859-3	0.0269439	712
hsa-mir-6863	0.0269439	713
hsa-mir-6872	0.0269439	714
hsa-mir-711	0.0269439	715
hsa-mir-7150	0.0269439	716
hsa-mir-7153	0.0269439	717
hsa-mir-7154	0.0269439	718
hsa-mir-7159	0.0269439	719
hsa-mir-7160	0.0269439	720
hsa-mir-7162	0.0269439	721
hsa-mir-7515	0.0269439	722
hsa-mir-759	0.0269439	723
hsa-mir-761	0.0269439	724
hsa-mir-764	0.0269439	725
hsa-mir-7852	0.0269439	726
hsa-mir-7853	0.0269439	727
hsa-mir-7856	0.0269439	728
hsa-mir-7975	0.0269439	729
hsa-mir-8052	0.0269439	730
hsa-mir-8053	0.0269439	731
hsa-mir-8054	0.0269439	732
hsa-mir-8055	0.0269439	733
hsa-mir-8056	0.0269439	734
hsa-mir-8057	0.0269439	735
hsa-mir-8058	0.0269439	736
hsa-mir-8060	0.0269439	737
hsa-mir-8061	0.0269439	738
hsa-mir-8062	0.0269439	739
hsa-mir-8064	0.0269439	740
hsa-mir-8065	0.0269439	741
hsa-mir-8066	0.0269439	742
hsa-mir-8067	0.0269439	743
hsa-mir-8068	0.0269439	744
hsa-mir-8069-1	0.0269439	745
hsa-mir-8069-2	0.0269439	746
hsa-mir-8070	0.0269439	747
hsa-mir-8071-1	0.0269439	748
hsa-mir-8071-2	0.0269439	749
hsa-mir-8074	0.0269439	750
hsa-mir-8075	0.0269439	751
hsa-mir-8076	0.0269439	752
hsa-mir-8078	0.0269439	753
hsa-mir-8079	0.0269439	754
hsa-mir-8080	0.0269439	755
hsa-mir-8081	0.0269439	756
hsa-mir-8082	0.0269439	757
hsa-mir-8083	0.0269439	758
hsa-mir-8084	0.0269439	759
hsa-mir-8085	0.0269439	760
hsa-mir-8086	0.0269439	761
hsa-mir-8087	0.0269439	762
hsa-mir-8088	0.0269439	763
hsa-mir-8089	0.0269439	764
hsa-mir-8485	0.0269439	765
hsa-mir-890	0.0269439	766
hsa-mir-920	0.0269439	767
hsa-mir-921	0.0269439	768
hsa-mir-924	0.0269439	769
hsa-mir-936	0.0269439	770
hsa-mir-941-2	0.0269439	771
hsa-mir-941-3	0.0269439	772
hsa-mir-941-4	0.0269439	773
hsa-mir-941-5	0.0269439	774
hsa-mir-9500	0.0269439	775
hsa-mir-4469	0.0268064	776
hsa-mir-30d	0.0267096	777
hsa-mir-375	0.0267096	778
hsa-mir-4501	0.0267096	779
hsa-mir-5696	0.0267096	780
hsa-mir-6511b-1	0.0267096	781
hsa-let-7f-2	0.0263371	782
hsa-mir-151a	0.0263204	783
hsa-mir-196a-2	0.0263204	784
hsa-mir-329-1	0.0263204	785
hsa-mir-3620	0.0263204	786
hsa-mir-374a	0.0263204	787
hsa-mir-509-2	0.0263204	788
hsa-mir-511	0.0263204	789
hsa-mir-887	0.0263204	790
hsa-mir-548al	0.0258563	791
hsa-mir-4510	0.0251737	792
hsa-mir-6715a	0.0251737	793
hsa-mir-3943	0.0248949	794
hsa-mir-5585	0.0248949	795
hsa-mir-614	0.0248949	796
hsa-mir-6883	0.0248949	797
hsa-mir-6890	0.0248949	798
hsa-mir-6736	0.0247921	799
hsa-mir-6780b	0.0247921	800
hsa-mir-891a	0.0247921	801
hsa-mir-4649	0.0246792	802
hsa-mir-501	0.024332	803
hsa-mir-6508	0.0243011	804
hsa-mir-664a	0.024119	805
hsa-mir-373	0.0240579	806
hsa-let-7f-1	0.0239113	807
hsa-mir-500b	0.0239113	808
hsa-mir-4453	0.0238408	809
hsa-mir-1277	0.0237419	810
hsa-mir-664b	0.0237419	811
hsa-mir-3130-1	0.0235016	812
hsa-mir-4646	0.0235016	813
hsa-mir-6779	0.023443	814
hsa-mir-6782	0.0233418	815
hsa-mir-2116	0.0230669	816
hsa-mir-2682	0.0230669	817
hsa-mir-4699	0.0229666	818
hsa-mir-130a	0.0228497	819
hsa-mir-181a-1	0.0228497	820
hsa-mir-873	0.0228497	821
hsa-mir-4632	0.0226263	822
hsa-mir-451a	0.022142	823
hsa-mir-205	0.0216068	824
hsa-mir-590	0.0216068	825
hsa-mir-221	0.0214411	826
hsa-mir-425	0.0214411	827
hsa-mir-7974	0.0214411	828
hsa-mir-6852	0.0214161	829
hsa-mir-4679-1	0.0212321	830
hsa-mir-5691	0.0212321	831
hsa-mir-1178	0.0210227	832
hsa-mir-1263	0.0210227	833
hsa-mir-1273c	0.0210227	834
hsa-mir-1290	0.0210227	835
hsa-mir-208a	0.0210227	836
hsa-mir-3171	0.0210227	837
hsa-mir-3180-3	0.0210227	838
hsa-mir-3689e	0.0210227	839
hsa-mir-378j	0.0210227	840
hsa-mir-4310	0.0210227	841
hsa-mir-4315-1	0.0210227	842
hsa-mir-4464	0.0210227	843
hsa-mir-4534	0.0210227	844
hsa-mir-4663	0.0210227	845
hsa-mir-4737	0.0210227	846
hsa-mir-548f-4	0.0210227	847
hsa-mir-5583-2	0.0210227	848
hsa-mir-567	0.0210227	849
hsa-mir-5692c-1	0.0210227	850
hsa-mir-586	0.0210227	851
hsa-mir-623	0.0210227	852
hsa-mir-650	0.0210227	853
hsa-mir-6864	0.0210227	854
hsa-mir-7157	0.0210227	855
hsa-mir-5582	0.0204841	856
hsa-mir-519c	0.0204454	857
hsa-mir-581	0.0204454	858
hsa-mir-95	0.0204454	859
hsa-mir-6842	0.0204277	860
hsa-mir-3914-2	0.0203857	861
hsa-mir-4516	0.0203857	862
hsa-mir-4539	0.0203857	863
hsa-mir-4648	0.0203857	864
hsa-mir-4790	0.0203857	865
hsa-mir-603	0.0203857	866
hsa-mir-6838	0.0203857	867
hsa-mir-5695	0.0203571	868
hsa-mir-4793	0.0199042	869
hsa-mir-597	0.0198348	870
hsa-mir-452	0.0198104	871
hsa-mir-449a	0.0196938	872
hsa-mir-4665	0.0196938	873
hsa-mir-124-3	0.0196014	874
hsa-mir-371a	0.0196014	875
hsa-mir-4782	0.0195606	876
hsa-mir-3677	0.0194216	877
hsa-mir-98	0.0193869	878
hsa-mir-105-1	0.0193071	879
hsa-mir-1911	0.0193071	880
hsa-mir-6506	0.0193071	881
hsa-mir-3616	0.0192455	882
hsa-mir-6797	0.019217	883
hsa-mir-4638	0.0189068	884
hsa-mir-545	0.0189068	885
hsa-mir-4766	0.0189005	886
hsa-mir-6755	0.0189005	887
hsa-mir-6774	0.0189005	888
hsa-mir-6839	0.0189005	889
hsa-mir-3650	0.0188951	890
hsa-mir-3688-2	0.0188951	891
hsa-mir-1255a	0.0187382	892
hsa-mir-7110	0.0183708	893
hsa-mir-1-2	0.0182947	894
hsa-mir-5094	0.0182947	895
hsa-mir-5699	0.0182947	896
hsa-mir-624	0.0182947	897
hsa-mir-5708	0.0176425	898
hsa-mir-6788	0.017632	899
hsa-mir-3130-2	0.0175927	900
hsa-mir-3202-1	0.0175927	901
hsa-mir-196a-1	0.0175412	902
hsa-mir-6758	0.0174667	903
hsa-mir-6812	0.0174667	904
hsa-mir-6878	0.0174667	905
hsa-mir-744	0.0173538	906
hsa-mir-6875	0.0172637	907
hsa-mir-497	0.0172359	908
hsa-mir-518e	0.0172359	909
hsa-mir-6511b-2	0.0172359	910
hsa-mir-584	0.0171419	911
hsa-mir-5579	0.0170837	912
hsa-mir-4484	0.016761	913
hsa-mir-548d-1	0.0164613	914
hsa-mir-642a	0.0164613	915
hsa-mir-1248	0.0163642	916
hsa-mir-28	0.0163642	917
hsa-mir-6851	0.0162455	918
hsa-mir-3193	0.0159153	919
hsa-mir-3662	0.0159153	920
hsa-mir-4423	0.0158729	921
hsa-mir-4673	0.0158275	922
hsa-mir-6751	0.0158275	923
hsa-mir-6856	0.0158275	924
hsa-mir-1322	0.0155778	925
hsa-mir-3646	0.0155778	926
hsa-mir-4496	0.0155778	927
hsa-mir-4507	0.0155778	928
hsa-mir-4518	0.0155778	929
hsa-mir-4679-2	0.0155778	930
hsa-mir-4704	0.0155778	931
hsa-mir-4799	0.0155778	932
hsa-mir-548an	0.0155778	933
hsa-mir-3155a	0.0155731	934
hsa-mir-3914-1	0.0154832	935
hsa-mir-4502	0.0154832	936
hsa-mir-4504	0.0154832	937
hsa-mir-4512	0.0154832	938
hsa-mir-191	0.0154666	939
hsa-mir-3614	0.0154666	940
hsa-mir-4788	0.0154019	941
hsa-mir-6766	0.0153912	942
hsa-mir-190a	0.0152227	943
hsa-mir-765	0.0152227	944
hsa-mir-1288	0.0151984	945
hsa-mir-3922	0.0151984	946
hsa-mir-4739	0.0151641	947
hsa-mir-518c	0.0151308	948
hsa-mir-3920	0.0149151	949
hsa-mir-6507	0.0149151	950
hsa-mir-6787	0.0148481	951
hsa-mir-492	0.0146766	952
hsa-mir-760	0.0146766	953
hsa-mir-124-1	0.0146589	954
hsa-mir-509-1	0.0146589	955
hsa-mir-939	0.0146589	956
hsa-mir-16-1	0.0144642	957
hsa-mir-942	0.0144642	958
hsa-mir-4515	0.0142972	959
hsa-mir-4732	0.0139757	960
hsa-mir-1301	0.0139262	961
hsa-mir-3157	0.0139262	962
hsa-mir-874	0.0139262	963
hsa-mir-1199	0.0138978	964
hsa-mir-1261	0.0138978	965
hsa-mir-1469	0.0138978	966
hsa-mir-1972-1	0.0138978	967
hsa-mir-2392	0.0138978	968
hsa-mir-302b	0.0138978	969
hsa-mir-302c	0.0138978	970
hsa-mir-302d	0.0138978	971
hsa-mir-3135b	0.0138978	972
hsa-mir-3180-2	0.0138978	973
hsa-mir-3180-5	0.0138978	974
hsa-mir-3185	0.0138978	975
hsa-mir-3665	0.0138978	976
hsa-mir-3674	0.0138978	977
hsa-mir-3689a	0.0138978	978
hsa-mir-378h	0.0138978	979
hsa-mir-3915	0.0138978	980
hsa-mir-3924	0.0138978	981
hsa-mir-422a	0.0138978	982
hsa-mir-4258	0.0138978	983
hsa-mir-4295	0.0138978	984
hsa-mir-4315-2	0.0138978	985
hsa-mir-4417	0.0138978	986
hsa-mir-4440	0.0138978	987
hsa-mir-4441	0.0138978	988
hsa-mir-4497	0.0138978	989
hsa-mir-4527	0.0138978	990
hsa-mir-4537	0.0138978	991
hsa-mir-4650-1	0.0138978	992
hsa-mir-4655	0.0138978	993
hsa-mir-4698	0.0138978	994
hsa-mir-4711	0.0138978	995
hsa-mir-4765	0.0138978	996
hsa-mir-5011	0.0138978	997
hsa-mir-5192	0.0138978	998
hsa-mir-5195	0.0138978	999
hsa-mir-548a-2	0.0138978	1000
hsa-mir-548aj-1	0.0138978	1001
hsa-mir-548ak	0.0138978	1002
hsa-mir-548h-3	0.0138978	1003
hsa-mir-548u	0.0138978	1004
hsa-mir-591	0.0138978	1005
hsa-mir-6070	0.0138978	1006
hsa-mir-6077	0.0138978	1007
hsa-mir-6081	0.0138978	1008
hsa-mir-609	0.0138978	1009
hsa-mir-631	0.0138978	1010
hsa-mir-635	0.0138978	1011
hsa-mir-647	0.0138978	1012
hsa-mir-657	0.0138978	1013
hsa-mir-661	0.0138978	1014
hsa-mir-663b	0.0138978	1015
hsa-mir-6859-4	0.0138978	1016
hsa-mir-762	0.0138978	1017
hsa-mir-7704	0.0138978	1018
hsa-mir-7847	0.0138978	1019
hsa-mir-7855	0.0138978	1020
hsa-mir-7978	0.0138978	1021
hsa-mir-8059	0.0138978	1022
hsa-mir-892c	0.0138978	1023
hsa-mir-941-1	0.0138978	1024
hsa-mir-6728	0.0138685	1025
hsa-mir-3679	0.013605	1026
hsa-mir-137	0.0135647	1027
hsa-mir-206	0.0135647	1028
hsa-mir-6807	0.0135647	1029
hsa-mir-6798	0.0135393	1030
hsa-mir-4640	0.0135362	1031
hsa-mir-6837	0.0134621	1032
hsa-mir-518a-1	0.0133592	1033
hsa-mir-133a-1	0.0131681	1034
hsa-mir-6735	0.0131681	1035
hsa-mir-548q	0.0126712	1036
hsa-mir-6879	0.0126712	1037
hsa-mir-1251	0.0124958	1038
hsa-mir-3158-2	0.0124958	1039
hsa-mir-378f	0.0124882	1040
hsa-mir-4660	0.0124525	1041
hsa-mir-133b	0.0124168	1042
hsa-mir-340	0.0124168	1043
hsa-mir-4470	0.0124168	1044
hsa-mir-1228	0.0122091	1045
hsa-mir-519b	0.0122091	1046
hsa-mir-6880	0.0122091	1047
hsa-mir-3064	0.0121774	1048
hsa-mir-4461	0.0121774	1049
hsa-mir-6834	0.0121774	1050
hsa-mir-4426	0.0121465	1051
hsa-mir-519e	0.0121465	1052
hsa-mir-6504	0.0121465	1053
hsa-mir-7851	0.0121465	1054
hsa-mir-372	0.0120152	1055
hsa-mir-200b	0.0118415	1056
hsa-mir-641	0.0118415	1057
hsa-mir-6502	0.0117457	1058
hsa-mir-1252	0.0117409	1059
hsa-mir-4254	0.0117409	1060
hsa-mir-4284	0.0117409	1061
hsa-mir-4712	0.0117409	1062
hsa-mir-4759	0.0117409	1063
hsa-mir-513b	0.0117409	1064
hsa-mir-4768	0.0117104	1065
hsa-mir-7114	0.0117104	1066
hsa-mir-4286	0.0116985	1067
hsa-mir-4683	0.0116985	1068
hsa-mir-6125	0.0116985	1069
hsa-mir-1180	0.0116407	1070
hsa-mir-500a	0.0116407	1071
hsa-mir-4454	0.0116068	1072
hsa-mir-101-1	0.0115962	1073
hsa-mir-338	0.0115962	1074
hsa-mir-1306	0.0115611	1075
hsa-mir-135a-2	0.0115611	1076
hsa-mir-29a	0.0115611	1077
hsa-mir-3115	0.0113729	1078
hsa-mir-506	0.0112448	1079
hsa-mir-3186	0.0112092	1080
hsa-mir-548ar	0.0112092	1081
hsa-mir-6846	0.0112092	1082
hsa-mir-4802	0.0110909	1083
hsa-mir-7976	0.0110909	1084
hsa-mir-3183	0.0110195	1085
hsa-mir-5684	0.0109861	1086
hsa-mir-3617	0.010757	1087
hsa-mir-4742	0.010757	1088
hsa-mir-548x	0.010757	1089
hsa-mir-599	0.010757	1090
hsa-mir-4688	0.0107367	1091
hsa-mir-6791	0.0107367	1092
hsa-mir-24-1	0.0106356	1093
hsa-mir-488	0.0106356	1094
hsa-mir-1256	0.0106154	1095
hsa-mir-6820	0.0106154	1096
hsa-mir-3159	0.0105621	1097
hsa-mir-3175	0.0105621	1098
hsa-mir-4669	0.0105621	1099
hsa-mir-3145	0.0105388	1100
hsa-mir-4434	0.0105388	1101
hsa-mir-6814	0.0105388	1102
hsa-mir-150	0.0102316	1103
hsa-mir-3680-2	0.0102316	1104
hsa-mir-4762	0.0102316	1105
hsa-mir-2110	0.0100915	1106
hsa-mir-224	0.0100915	1107
hsa-mir-525	0.0100915	1108
hsa-mir-1265	0.0100658	1109
hsa-mir-1827	0.0100658	1110
hsa-mir-3153	0.0100658	1111
hsa-mir-3612	0.0100658	1112
hsa-mir-3683	0.0100658	1113
hsa-mir-3689f	0.0100658	1114
hsa-mir-4450	0.0100658	1115
hsa-mir-4452	0.0100658	1116
hsa-mir-4485	0.0100658	1117
hsa-mir-4538	0.0100658	1118
hsa-mir-4634	0.0100658	1119
hsa-mir-4659b	0.0100658	1120
hsa-mir-4666b	0.0100658	1121
hsa-mir-4696	0.0100658	1122
hsa-mir-4708	0.0100658	1123
hsa-mir-5047	0.0100658	1124
hsa-mir-5196	0.0100658	1125
hsa-mir-526a-2	0.0100658	1126
hsa-mir-548ac	0.0100658	1127
hsa-mir-563	0.0100658	1128
hsa-mir-5692c-2	0.0100658	1129
hsa-mir-630	0.0100658	1130
hsa-mir-7973-2	0.0100658	1131
hsa-mir-6731	0.00998653	1132
hsa-mir-6773	0.00998653	1133
hsa-mir-101-2	0.00997698	1134
hsa-mir-223	0.00997698	1135
hsa-mir-362	0.00997698	1136
hsa-mir-5683	0.00996047	1137
hsa-mir-371b	0.00969624	1138
hsa-mir-3929	0.00969624	1139
hsa-mir-4731	0.00969624	1140
hsa-mir-564	0.00969624	1141
hsa-mir-611	0.00969624	1142
hsa-mir-5001	0.00943447	1143
hsa-mir-6795	0.00943447	1144
hsa-mir-4536-2	0.00943399	1145
hsa-mir-7844	0.00943399	1146
hsa-mir-6892	0.00937781	1147
hsa-mir-4786	0.00935382	1148
hsa-mir-1285-1	0.00909748	1149
hsa-mir-6727	0.00909748	1150
hsa-mir-6847	0.00909748	1151
hsa-mir-3131	0.0090823	1152
hsa-mir-3149	0.0090823	1153
hsa-mir-4474	0.0090823	1154
hsa-mir-523	0.0090823	1155
hsa-mir-211	0.00900914	1156
hsa-mir-130b	0.00900726	1157
hsa-mir-217	0.00900726	1158
hsa-mir-3184	0.00892613	1159
hsa-mir-4729	0.00892613	1160
hsa-mir-548aq	0.00892613	1161
hsa-mir-6080	0.00892613	1162
hsa-mir-6869	0.00892613	1163
hsa-mir-6894	0.00875015	1164
hsa-mir-454	0.00874223	1165
hsa-mir-4772	0.00873483	1166
hsa-mir-629	0.00873483	1167
hsa-mir-1976	0.00857011	1168
hsa-mir-499a	0.00857011	1169
hsa-mir-598	0.00857011	1170
hsa-mir-200a	0.00856202	1171
hsa-mir-548o	0.00856202	1172
hsa-mir-6777	0.00856202	1173
hsa-mir-3622a	0.00848372	1174
hsa-mir-3682	0.00848372	1175
hsa-mir-4745	0.00848372	1176
hsa-mir-149	0.00848045	1177
hsa-mir-3199-1	0.00848045	1178
hsa-mir-4741	0.00848045	1179
hsa-mir-658	0.00848045	1180
hsa-mir-573	0.00842636	1181
hsa-mir-520c	0.00841777	1182
hsa-mir-4733	0.00834488	1183
hsa-mir-6858	0.00834488	1184
hsa-mir-147b	0.00829894	1185
hsa-mir-3919	0.00829894	1186
hsa-mir-7705	0.00829894	1187
hsa-mir-146b	0.00794374	1188
hsa-mir-148b	0.00782511	1189
hsa-mir-4442	0.00782511	1190
hsa-mir-6868	0.00782511	1191
hsa-mir-548ay	0.00774424	1192
hsa-mir-3138	0.00770843	1193
hsa-mir-4659a	0.00770843	1194
hsa-mir-4730	0.00765373	1195
hsa-mir-3613	0.00759446	1196
hsa-mir-1292	0.00757584	1197
hsa-mir-1295b	0.00757584	1198
hsa-mir-4657	0.00757584	1199
hsa-mir-1304	0.00756826	1200
hsa-mir-15b	0.00752657	1201
hsa-mir-181b-1	0.00752657	1202
hsa-mir-24-2	0.00752657	1203
hsa-mir-32	0.00752657	1204
hsa-mir-520a	0.00752657	1205
hsa-mir-628	0.00752657	1206
hsa-mir-7641-2	0.00746509	1207
hsa-mir-1296	0.00735129	1208
hsa-mir-203b	0.00735129	1209
hsa-mir-3529	0.00733744	1210
hsa-mir-6862-2	0.00733744	1211
hsa-mir-4746	0.00731437	1212
hsa-mir-518f	0.00731437	1213
hsa-mir-504	0.00730553	1214
hsa-mir-7702	0.00730553	1215
hsa-mir-203a	0.00717879	1216
hsa-mir-3127	0.00717879	1217
hsa-mir-5092	0.00717879	1218
hsa-mir-675	0.00717879	1219
hsa-mir-4691	0.00716441	1220
hsa-mir-185	0.00711975	1221
hsa-mir-1910	0.00711975	1222
hsa-mir-296	0.00711446	1223
hsa-mir-4435-2	0.00709856	1224
hsa-mir-4666a	0.00709856	1225
hsa-mir-7161	0.00709856	1226
hsa-mir-3916	0.00708529	1227
hsa-mir-4489	0.00708529	1228
hsa-mir-6784	0.00708529	1229
hsa-mir-6873	0.00708529	1230
hsa-mir-615	0.00700332	1231
hsa-mir-6850	0.00700332	1232
hsa-mir-1243	0.00682212	1233
hsa-mir-4444-2	0.00682212	1234
hsa-mir-5588	0.00682212	1235
hsa-mir-6716	0.00682212	1236
hsa-mir-3136	0.00675727	1237
hsa-mir-3139	0.00675727	1238
hsa-mir-549a	0.00674597	1239
hsa-mir-4999	0.00673766	1240
hsa-mir-1273h	0.00663103	1241
hsa-mir-3156-2	0.00663103	1242
hsa-mir-3165	0.00663103	1243
hsa-mir-3197	0.00663103	1244
hsa-mir-4419b	0.00663103	1245
hsa-mir-4467	0.00663103	1246
hsa-mir-4689	0.00663103	1247
hsa-mir-5100	0.00663103	1248
hsa-mir-548ab	0.00663103	1249
hsa-mir-5587	0.00663103	1250
hsa-mir-6073	0.00663103	1251
hsa-mir-621	0.00663103	1252
hsa-mir-6811	0.00663103	1253
hsa-mir-7106	0.00663103	1254
hsa-mir-548ba	0.00662508	1255
hsa-mir-6819	0.00662508	1256
hsa-mir-4449	0.00658992	1257
hsa-mir-5008	0.00658992	1258
hsa-mir-4785	0.00656693	1259
hsa-mir-320b-2	0.00642672	1260
hsa-mir-3663	0.00636265	1261
hsa-mir-4715	0.00636265	1262
hsa-mir-4770	0.00636265	1263
hsa-mir-6778	0.00636265	1264
hsa-mir-888	0.00636265	1265
hsa-mir-128-1	0.00618894	1266
hsa-mir-346	0.00618364	1267
hsa-mir-3941	0.00618364	1268
hsa-mir-1278	0.00618261	1269
hsa-mir-3199-2	0.00618261	1270
hsa-mir-4794	0.00618261	1271
hsa-mir-1270	0.00602084	1272
hsa-mir-2355	0.00602084	1273
hsa-mir-429	0.00602084	1274
hsa-mir-4667	0.00597579	1275
hsa-mir-4795	0.00597579	1276
hsa-mir-6871	0.00597579	1277
hsa-mir-4658	0.00594693	1278
hsa-mir-5090	0.00594693	1279
hsa-mir-5586	0.00594693	1280
hsa-let-7i	0.00591502	1281
hsa-mir-135a-1	0.00591502	1282
hsa-mir-3944	0.00591502	1283
hsa-mir-2113	0.00589359	1284
hsa-mir-2117	0.00589359	1285
hsa-mir-378i	0.00589359	1286
hsa-mir-448	0.00589359	1287
hsa-mir-181a-2	0.00587746	1288
hsa-mir-4676	0.00587746	1289
hsa-mir-6503	0.00587746	1290
hsa-mir-140	0.00586752	1291
hsa-mir-4326	0.00582859	1292
hsa-mir-1275	0.00575718	1293
hsa-mir-6808	0.00575718	1294
hsa-mir-190b	0.00565692	1295
hsa-mir-3132	0.00565692	1296
hsa-mir-4425	0.00565692	1297
hsa-mir-6729	0.00565692	1298
hsa-mir-6806	0.00565692	1299
hsa-mir-6821	0.00565692	1300
hsa-mir-7111	0.00565692	1301
hsa-mir-3154	0.00542485	1302
hsa-mir-4519	0.00542485	1303
hsa-mir-4743	0.00542485	1304
hsa-mir-7-2	0.00542485	1305
hsa-mir-1539	0.00527974	1306
hsa-mir-4511	0.00527974	1307
hsa-mir-4641	0.00527974	1308
hsa-mir-524	0.00527974	1309
hsa-mir-6794	0.00527974	1310
hsa-mir-3605	0.00517723	1311
hsa-mir-550a-2	0.00517723	1312
hsa-mir-4427	0.00517159	1313
hsa-mir-4778	0.00517159	1314
hsa-mir-33a	0.00510087	1315
hsa-mir-4753	0.00499029	1316
hsa-mir-16-2	0.00497319	1317
hsa-mir-519a-2	0.00497319	1318
hsa-mir-15a	0.00492603	1319
hsa-mir-3619	0.00492603	1320
hsa-mir-4525	0.00492603	1321
hsa-mir-5003	0.00492603	1322
hsa-mir-3164	0.00490132	1323
hsa-mir-6717	0.00489189	1324
hsa-mir-7-3	0.00489189	1325
hsa-mir-3655	0.00485862	1326
hsa-mir-6803	0.00485862	1327
hsa-mir-1225	0.00475972	1328
hsa-mir-320b-1	0.00475297	1329
hsa-mir-342	0.00475297	1330
hsa-mir-502	0.00475297	1331
hsa-mir-548j	0.00475297	1332
hsa-mir-6781	0.00475297	1333
hsa-mir-940	0.00475297	1334
hsa-mir-27a	0.00474159	1335
hsa-mir-3074	0.00474159	1336
hsa-mir-330	0.00474159	1337
hsa-mir-4491	0.00474159	1338
hsa-mir-320d-2	0.00450788	1339
hsa-mir-4675	0.0044934	1340
hsa-mir-6796	0.0044934	1341
hsa-mir-6799	0.0044934	1342
hsa-mir-1229	0.00442585	1343
hsa-mir-570	0.00442585	1344
hsa-mir-6750	0.00442585	1345
hsa-mir-6884	0.00442585	1346
hsa-mir-4687	0.00426614	1347
hsa-mir-671	0.00426614	1348
hsa-mir-6874	0.00426614	1349
hsa-mir-3161	0.00422867	1350
hsa-mir-1236	0.00416785	1351
hsa-mir-6767	0.00416785	1352
hsa-mir-6822	0.00416785	1353
hsa-mir-3124	0.00416454	1354
hsa-mir-6740	0.00416454	1355
hsa-mir-3910-1	0.00411822	1356
hsa-mir-4723	0.00411822	1357
hsa-mir-7113	0.00411822	1358
hsa-mir-378d-1	0.0040718	1359
hsa-mir-3690-1	0.00402719	1360
hsa-mir-4523	0.00402719	1361
hsa-mir-6833	0.00388626	1362
hsa-mir-1468	0.0038251	1363
hsa-mir-4728	0.0038251	1364
hsa-mir-4758	0.0038251	1365
hsa-mir-5002	0.0038251	1366
hsa-mir-5680	0.0038251	1367
hsa-mir-3174	0.00379486	1368
hsa-mir-33b	0.00379486	1369
hsa-mir-1303	0.00377412	1370
hsa-mir-3622b	0.00377412	1371
hsa-mir-6785	0.00377412	1372
hsa-mir-3065	0.00376199	1373
hsa-mir-30e	0.00376199	1374
hsa-mir-3609	0.00376199	1375
hsa-mir-3934	0.00376199	1376
hsa-mir-6860	0.00374602	1377
hsa-mir-192	0.00373567	1378
hsa-mir-6793	0.00373567	1379
hsa-mir-4487	0.0036538	1380
hsa-mir-4710	0.0036538	1381
hsa-mir-548y	0.0036538	1382
hsa-mir-6753	0.0036538	1383
hsa-mir-7151	0.0036538	1384
hsa-mir-4482	0.00363473	1385
hsa-mir-526b	0.00363473	1386
hsa-mir-5010	0.00348767	1387
hsa-mir-5698	0.00348767	1388
hsa-mir-6509	0.00348767	1389
hsa-mir-383	0.00344559	1390
hsa-mir-6895	0.00344559	1391
hsa-mir-1254-2	0.0034438	1392
hsa-mir-548ag-2	0.0034438	1393
hsa-mir-1250	0.00339684	1394
hsa-mir-3923	0.00339684	1395
hsa-mir-6826	0.00339684	1396
hsa-mir-128-2	0.00335783	1397
hsa-mir-4433b	0.00335783	1398
hsa-mir-4804	0.00335783	1399
hsa-mir-6087	0.00335783	1400
hsa-mir-3125	0.00325363	1401
hsa-mir-4498	0.00325363	1402
hsa-mir-6866	0.00325363	1403
hsa-mir-4791	0.0032536	1404
hsa-mir-320d-1	0.0032274	1405
hsa-mir-6802	0.0032274	1406
hsa-mir-935	0.0032274	1407
hsa-mir-3907	0.00317867	1408
hsa-mir-4448	0.00317867	1409
hsa-mir-4644	0.00317867	1410
hsa-mir-4764	0.00317867	1411
hsa-mir-4774	0.00317867	1412
hsa-mir-5190	0.00317867	1413
hsa-mir-5702	0.00317867	1414
hsa-mir-670	0.00317867	1415
hsa-mir-6865	0.00317867	1416
hsa-mir-891b	0.00317867	1417
hsa-mir-4738	0.00310615	1418
hsa-mir-520g	0.00310615	1419
hsa-mir-6815	0.00307194	1420
hsa-mir-1245b	0.00305186	1421
hsa-mir-2681	0.00305186	1422
hsa-mir-3196	0.00305186	1423
hsa-mir-4429	0.00305186	1424
hsa-mir-4779	0.00305186	1425
hsa-mir-514b	0.00305186	1426
hsa-mir-548ah	0.00305186	1427
hsa-mir-550b-1	0.00305186	1428
hsa-mir-5584	0.00305186	1429
hsa-mir-6780a	0.00305186	1430
hsa-mir-1260b	0.00303913	1431
hsa-mir-129-1	0.00303913	1432
hsa-mir-676	0.00303913	1433
hsa-mir-142	0.00299592	1434
hsa-mir-6499	0.00299592	1435
hsa-mir-659	0.00299592	1436
hsa-mir-96	0.00299592	1437
hsa-mir-3188	0.00296366	1438
hsa-mir-4522	0.00296366	1439
hsa-mir-1266	0.00291806	1440
hsa-mir-188	0.00291806	1441
hsa-mir-652	0.00291806	1442
hsa-mir-3611	0.00289566	1443
hsa-mir-4647	0.00289566	1444
hsa-mir-515-2	0.00289566	1445
hsa-mir-6742	0.00289566	1446
hsa-mir-3194	0.0028696	1447
hsa-mir-550a-3	0.0028696	1448
hsa-mir-6501	0.0028696	1449
hsa-mir-4653	0.00285822	1450
hsa-mir-6827	0.00285822	1451
hsa-mir-132	0.00285667	1452
hsa-mir-219a-1	0.00285667	1453
hsa-mir-559	0.00285667	1454
hsa-mir-6818	0.00285667	1455
hsa-mir-4763	0.00284913	1456
hsa-mir-548k	0.00284913	1457
hsa-mir-18b	0.00272912	1458
hsa-mir-216b	0.00272912	1459
hsa-mir-548l	0.00272912	1460
hsa-mir-92b	0.00270826	1461
hsa-mir-4521	0.0026658	1462
hsa-mir-4654	0.0026658	1463
hsa-mir-4662b	0.0026658	1464
hsa-mir-4700	0.0026658	1465
hsa-mir-6824	0.0026658	1466
hsa-mir-7850	0.0026658	1467
hsa-mir-3202-2	0.00261205	1468
hsa-mir-6830	0.00261205	1469
hsa-mir-6886	0.00261205	1470
hsa-mir-4749	0.0025317	1471
hsa-mir-520b	0.00252707	1472
hsa-mir-1224	0.00238571	1473
hsa-mir-3912	0.0023809	1474
hsa-mir-4639	0.0023809	1475
hsa-mir-551b	0.0023809	1476
hsa-mir-6804	0.0023809	1477
hsa-mir-1234	0.00235074	1478
hsa-mir-1254-1	0.00235074	1479
hsa-mir-219a-2	0.00235074	1480
hsa-mir-374b	0.00235074	1481
hsa-mir-3135a	0.00230216	1482
hsa-mir-3156-1	0.00230216	1483
hsa-mir-3195	0.00230216	1484
hsa-mir-4656	0.00230216	1485
hsa-mir-4769	0.00230216	1486
hsa-mir-6823	0.00230216	1487
hsa-mir-8077	0.00230216	1488
hsa-mir-222	0.00227653	1489
hsa-mir-519d	0.00225882	1490
hsa-mir-6132	0.00225882	1491
hsa-mir-6885	0.00225882	1492
hsa-mir-3116-2	0.00225706	1493
hsa-mir-3133	0.00225706	1494
hsa-mir-3918	0.00225706	1495
hsa-mir-4747	0.00225706	1496
hsa-mir-6756	0.00225706	1497
hsa-mir-1269a	0.00223798	1498
hsa-mir-361	0.00223798	1499
hsa-mir-1908	0.00220661	1500
hsa-mir-6801	0.00220661	1501
hsa-mir-144	0.00219433	1502
hsa-let-7g	0.00213567	1503
hsa-mir-363	0.00213567	1504
hsa-mir-4668	0.00213567	1505
hsa-mir-4707	0.00213567	1506
hsa-mir-484	0.00213567	1507
hsa-mir-517a	0.00213567	1508
hsa-mir-517b	0.00213567	1509
hsa-mir-4685	0.00211069	1510
hsa-mir-1271	0.00209843	1511
hsa-mir-4797	0.00209843	1512
hsa-mir-592	0.00209843	1513
hsa-mir-20b	0.00208532	1514
hsa-mir-2277	0.00208532	1515
hsa-mir-1537	0.00208163	1516
hsa-mir-517c	0.00207051	1517
hsa-mir-548az	0.00207051	1518
hsa-mir-3667	0.00204952	1519
hsa-mir-3610	0.00196958	1520
hsa-mir-6870	0.00196958	1521
hsa-mir-3911	0.00188653	1522
hsa-mir-6761	0.00188363	1523
hsa-mir-7152	0.00188363	1524
hsa-mir-4751	0.00187297	1525
hsa-mir-499b	0.00187297	1526
hsa-mir-642b	0.00187297	1527
hsa-mir-29b-1	0.00175856	1528
hsa-mir-31	0.00175856	1529
hsa-mir-4421	0.0017527	1530
hsa-mir-6849	0.0017527	1531
hsa-mir-4492	0.00170923	1532
hsa-mir-6754	0.00170923	1533
hsa-mir-3938	0.00166319	1534
hsa-mir-4722	0.00166319	1535
hsa-mir-6889	0.00166319	1536
hsa-mir-4773-1	0.0016468	1537
hsa-mir-520d	0.00160326	1538
hsa-mir-23b	0.00157962	1539
hsa-mir-503	0.00157962	1540
hsa-mir-129-2	0.00156911	1541
hsa-mir-1298	0.00156911	1542
hsa-mir-3198-1	0.00156911	1543
hsa-mir-466	0.00156911	1544
hsa-mir-4796	0.00156911	1545
hsa-mir-600	0.00156911	1546
hsa-mir-514a-3	0.00152869	1547
hsa-mir-6739	0.00152869	1548
hsa-mir-34c	0.00151989	1549
hsa-mir-4662a	0.00151989	1550
hsa-mir-5690	0.00151989	1551
hsa-mir-548o-2	0.0014782	1552
hsa-mir-3615	0.00147643	1553
hsa-mir-5000	0.00147643	1554
hsa-mir-1305	0.00146775	1555
hsa-mir-3126	0.00146775	1556
hsa-mir-3137	0.00146775	1557
hsa-mir-6718	0.00146775	1558
hsa-mir-1244-1	0.0014667	1559
hsa-mir-1267	0.0014667	1560
hsa-mir-298	0.0014667	1561
hsa-mir-3142	0.0014667	1562
hsa-mir-3156-3	0.0014667	1563
hsa-mir-3660	0.0014667	1564
hsa-mir-4428	0.0014667	1565
hsa-mir-4513	0.0014667	1566
hsa-mir-4633	0.0014667	1567
hsa-mir-4635	0.0014667	1568
hsa-mir-4713	0.0014667	1569
hsa-mir-4719	0.0014667	1570
hsa-mir-4776-1	0.0014667	1571
hsa-mir-5093	0.0014667	1572
hsa-mir-606	0.0014667	1573
hsa-mir-6084	0.0014667	1574
hsa-mir-6765	0.0014667	1575
hsa-mir-718	0.0014667	1576
hsa-mir-922	0.0014667	1577
hsa-mir-182	0.00144776	1578
hsa-mir-378d-2	0.00143319	1579
hsa-mir-4674	0.00143319	1580
hsa-mir-7-1	0.00143319	1581
hsa-mir-1284	0.00143274	1582
hsa-mir-151b	0.00143274	1583
hsa-mir-3684	0.00143274	1584
hsa-mir-4784	0.00143274	1585
hsa-mir-5687	0.00143274	1586
hsa-mir-4424	0.00132938	1587
hsa-mir-3116-1	0.00131142	1588
hsa-mir-3681	0.00131142	1589
hsa-mir-498	0.00131142	1590
hsa-mir-5009	0.00131142	1591
hsa-mir-138-2	0.00129923	1592
hsa-mir-6805	0.00129923	1593
hsa-mir-5193	0.00126754	1594
hsa-mir-3143	0.00122078	1595
hsa-mir-4724	0.00122078	1596
hsa-mir-320c-1	0.0011401	1597
hsa-mir-876	0.0011401	1598
hsa-mir-378b	0.00113738	1599
hsa-mir-4670	0.00113738	1600
hsa-mir-6800	0.00113738	1601
hsa-mir-3128	0.0011366	1602
hsa-mir-3181	0.0011366	1603
hsa-mir-4488	0.0011366	1604
hsa-mir-4744	0.0011366	1605
hsa-mir-4792	0.0011366	1606
hsa-mir-544b	0.0011366	1607
hsa-mir-4754	0.00110716	1608
hsa-mir-30b	0.0010665	1609
hsa-mir-194-2	0.00105183	1610
hsa-mir-6738	0.00105183	1611
hsa-mir-1260a	0.001034	1612
hsa-mir-3120	0.001034	1613
hsa-mir-3160-1	0.001034	1614
hsa-mir-3167	0.001034	1615
hsa-mir-3657	0.001034	1616
hsa-mir-4686	0.001034	1617
hsa-mir-513a-1	0.001034	1618
hsa-mir-518d	0.001034	1619
hsa-mir-6770-1	0.001034	1620
hsa-mir-6771	0.001034	1621
hsa-mir-6809	0.001034	1622
hsa-mir-6831	0.001034	1623
hsa-mir-6835	0.001034	1624
hsa-mir-7848	0.001034	1625
hsa-mir-3146	0.000991028	1626
hsa-mir-4526	0.000991028	1627
hsa-mir-548n	0.000991028	1628
hsa-mir-3909	0.000990249	1629
hsa-mir-548e	0.000990249	1630
hsa-mir-885	0.000990249	1631
hsa-mir-1538	0.000970676	1632
hsa-mir-181b-2	0.000970676	1633
hsa-mir-216a	0.000970676	1634
hsa-mir-516b-2	0.000964925	1635
hsa-mir-5187	0.000964925	1636
hsa-mir-7155	0.000964925	1637
hsa-mir-767	0.000964925	1638
hsa-mir-582	0.00093923	1639
hsa-mir-3190	0.00092057	1640
hsa-mir-3913-1	0.000917238	1641
hsa-mir-4726	0.000917238	1642
hsa-mir-99b	0.000917238	1643
hsa-mir-3117	0.000900022	1644
hsa-mir-4443	0.000900022	1645
hsa-mir-552	0.000900022	1646
hsa-mir-4735	0.000882037	1647
hsa-mir-5088	0.000882037	1648
hsa-mir-7703	0.000882037	1649
hsa-mir-4789	0.000856437	1650
hsa-mir-580	0.000856437	1651
hsa-mir-6730	0.000856437	1652
hsa-mir-1291	0.000787316	1653
hsa-mir-3150b	0.000787316	1654
hsa-mir-572	0.000787316	1655
hsa-mir-6786	0.000787316	1656
hsa-mir-3173	0.000771835	1657
hsa-mir-6726	0.000771835	1658
hsa-mir-7854	0.000771835	1659
hsa-mir-6854	0.000736242	1660
hsa-mir-3144	0.000707161	1661
hsa-mir-3180-4	0.000707161	1662
hsa-mir-4752	0.000707161	1663
hsa-mir-490	0.000707161	1664
hsa-mir-5682	0.000707161	1665
hsa-mir-6829	0.000707161	1666
hsa-mir-548au	0.000704788	1667
hsa-mir-6510	0.000704788	1668
hsa-mir-6888	0.000704788	1669
hsa-let-7e	0.000651076	1670
hsa-mir-1276	0.000651076	1671
hsa-mir-27b	0.000651076	1672
hsa-mir-320e	0.000651076	1673
hsa-mir-5703	0.000651076	1674
hsa-mir-5089	0.000648069	1675
hsa-mir-6853	0.000648069	1676
hsa-mir-7846	0.000648069	1677
hsa-mir-3178	0.000645105	1678
hsa-mir-550a-1	0.000645105	1679
hsa-mir-3678	0.000607805	1680
hsa-mir-6734	0.000607805	1681
hsa-mir-4433a	0.000585152	1682
hsa-mir-6769a	0.000585152	1683
hsa-mir-5091	0.000572956	1684
hsa-mir-6747	0.000572956	1685
hsa-mir-636	0.000547842	1686
hsa-mir-627	0.000545109	1687
hsa-mir-219b	0.000544809	1688
hsa-mir-643	0.000544809	1689
hsa-mir-6741	0.000544809	1690
hsa-mir-148a	0.000523279	1691
hsa-mir-187	0.000523279	1692
hsa-mir-328	0.000523279	1693
hsa-mir-3661	0.000519262	1694
hsa-mir-4642	0.000519262	1695
hsa-mir-4720	0.000519262	1696
hsa-mir-5697	0.000519262	1697
hsa-mir-6881	0.000519262	1698
hsa-mir-7108	0.000519262	1699
hsa-mir-4517	0.000517796	1700
hsa-mir-4690	0.000517796	1701
hsa-mir-639	0.000517796	1702
hsa-mir-107	0.000506809	1703
hsa-mir-1287	0.000506809	1704
hsa-mir-378a	0.000506809	1705
hsa-mir-155	0.000495316	1706
hsa-mir-3191	0.000495316	1707
hsa-mir-378c	0.000495316	1708
hsa-mir-574	0.000495316	1709
hsa-mir-3651	0.000492856	1710
hsa-mir-3945	0.000492856	1711
hsa-mir-4505	0.000492856	1712
hsa-mir-6845	0.000492856	1713
hsa-mir-374c	0.000488664	1714
hsa-mir-5581	0.000488664	1715
hsa-let-7b	0.000486969	1716
hsa-mir-6748	0.000486969	1717
hsa-mir-1237	0.000472871	1718
hsa-mir-4727	0.000472871	1719
hsa-mir-1302-3	0.000426201	1720
hsa-mir-3160-2	0.000426201	1721
hsa-mir-3658	0.000426201	1722
hsa-mir-3659	0.000426201	1723
hsa-mir-378g	0.000426201	1724
hsa-mir-4703	0.000426201	1725
hsa-mir-5693	0.000426201	1726
hsa-mir-6836	0.000426201	1727
hsa-mir-3691	0.000369592	1728
hsa-mir-7641-1	0.000369592	1729
hsa-mir-4422	0.000367459	1730
hsa-mir-4717	0.000367459	1731
hsa-mir-6743	0.000367459	1732
hsa-mir-2467	0.00035881	1733
hsa-mir-3688-1	0.00035881	1734
hsa-mir-3917	0.00035881	1735
hsa-mir-3925	0.00035881	1736
hsa-mir-5006	0.00035881	1737
hsa-mir-548at	0.00035881	1738
hsa-mir-7109	0.00035881	1739
hsa-mir-320c-2	0.000333062	1740
hsa-mir-6514	0.000303344	1741
hsa-mir-4705	0.000286448	1742
hsa-mir-6840	0.000286448	1743
hsa-mir-6855	0.000286448	1744
hsa-mir-34b	0.000284999	1745
hsa-mir-4451	0.000284999	1746
hsa-mir-5087	0.000284999	1747
hsa-mir-513c	0.000284999	1748
hsa-mir-3654	0.000278925	1749
hsa-mir-215	0.00025873	1750
hsa-mir-345	0.00025873	1751
hsa-mir-421	0.00025873	1752
hsa-mir-1286	0.000244711	1753
hsa-mir-3652	0.000244711	1754
hsa-mir-6825	0.000244711	1755
hsa-mir-23c	0.000241987	1756
hsa-mir-491	0.000241987	1757
hsa-mir-548aw	0.000241987	1758
hsa-mir-3939	0.000230437	1759
hsa-mir-3176	0.000228137	1760
hsa-mir-3913-2	0.000228137	1761
hsa-mir-1246	0.00022081	1762
hsa-mir-2278	0.00022081	1763
hsa-mir-3942	0.000216779	1764
hsa-mir-4466	0.000209473	1765
hsa-mir-4494	0.000209473	1766
hsa-mir-4750	0.000209473	1767
hsa-mir-4767	0.000209473	1768
hsa-mir-507	0.000209473	1769
hsa-mir-5194	0.000209473	1770
hsa-mir-555	0.000209473	1771
hsa-mir-6789	0.000209473	1772
hsa-mir-4680	0.000207638	1773
hsa-mir-2276	0.000200543	1774
hsa-mir-520f	0.000195423	1775
hsa-mir-5571	0.000195423	1776
hsa-mir-6733	0.000192309	1777
hsa-mir-6882	0.000192309	1778
hsa-mir-6720	0.000191358	1779
hsa-mir-3653	0.000189747	1780
hsa-mir-6513	0.000189747	1781
hsa-mir-4473	0.000159049	1782
hsa-mir-3618	0.00013519	1783
hsa-mir-520h	0.00013519	1784
hsa-mir-7845	0.00013519	1785
hsa-mir-1289-1	0.000123797	1786
hsa-mir-184	0.000123797	1787
hsa-mir-4734	0.000123797	1788
hsa-mir-6817	0.000123797	1789
hsa-mir-4444-1	0.000116191	1790
hsa-mir-3680-1	0.000100758	1791
hsa-mir-551a	8.80065e-05	1792
hsa-mir-651	8.80065e-05	1793
hsa-mir-3940	8.0086e-05	1794
hsa-mir-6769b	8.0086e-05	1795
hsa-mir-4781	7.73175e-05	1796
hsa-mir-512-2	7.73175e-05	1797
hsa-mir-6764	7.73175e-05	1798
hsa-mir-194-1	6.82435e-05	1799
hsa-mir-3140	6.82435e-05	1800
hsa-mir-331	6.82435e-05	1801
hsa-mir-3607	6.82435e-05	1802
hsa-mir-512-1	6.82435e-05	1803
hsa-mir-122	5.44459e-05	1804
hsa-mir-1909	5.44459e-05	1805
hsa-mir-6746	5.44459e-05	1806
hsa-mir-6887	5.44459e-05	1807
hsa-mir-1181	5.37014e-05	1808
hsa-mir-2114	5.37014e-05	1809
hsa-mir-423	5.37014e-05	1810
hsa-mir-660	5.37014e-05	1811
hsa-mir-1269b	4.25834e-05	1812
hsa-mir-3158-1	4.25834e-05	1813
hsa-mir-515-1	3.80323e-05	1814
hsa-mir-548s	3.80323e-05	1815
hsa-mir-6763	3.80323e-05	1816
hsa-mir-1914	3.79521e-05	1817
hsa-mir-3187	3.79521e-05	1818
hsa-mir-29b-2	3.38059e-05	1819
hsa-mir-125a	3.00678e-05	1820
hsa-mir-1343	2.689e-05	1821
hsa-mir-4533	2.689e-05	1822
hsa-mir-4755	2.66746e-05	1823
hsa-mir-138-1	2.35729e-05	1824
hsa-mir-4479	2.35729e-05	1825
hsa-mir-516b-1	2.35729e-05	1826
hsa-mir-6515	2.35729e-05	1827
hsa-mir-6516	2.35729e-05	1828
hsa-mir-1323	2.07172e-05	1829
hsa-mir-4800	2.07172e-05	1830
hsa-mir-3198-2	1.80671e-05	1831
hsa-mir-4684	1.55859e-05	1832
hsa-mir-6813	1.55859e-05	1833
hsa-mir-4652	1.32929e-05	1834
hsa-mir-6810	1.32929e-05	1835
hsa-mir-4435-1	1.32376e-05	1836
hsa-mir-548ai	1.32376e-05	1837
hsa-mir-6715b	1.32376e-05	1838
hsa-mir-6721	1.32376e-05	1839
hsa-mir-943	1.32376e-05	1840
hsa-mir-6505	1.09837e-05	1841
hsa-mir-514a-1	9.06881e-06	1842
hsa-mir-1238	8.77655e-06	1843
hsa-mir-1913	8.77655e-06	1844
hsa-mir-6732	8.77655e-06	1845
hsa-mir-6757	8.77655e-06	1846
hsa-mir-6792	8.77655e-06	1847
hsa-mir-1912	6.54216e-06	1848
hsa-mir-4420	6.54216e-06	1849
hsa-mir-4651	6.54216e-06	1850
hsa-mir-4706	6.54216e-06	1851
hsa-mir-6857	6.54216e-06	1852
hsa-mir-3150a	5.93313e-06	1853
hsa-mir-6877	5.93313e-06	1854
hsa-mir-1281	4.11571e-06	1855
hsa-mir-302a	4.11571e-06	1856
hsa-mir-3148	4.11571e-06	1857
hsa-mir-3163	4.11571e-06	1858
hsa-mir-3921	4.11571e-06	1859
hsa-mir-3935	4.11571e-06	1860
hsa-mir-4520-2	4.11571e-06	1861
hsa-mir-4721	4.11571e-06	1862
hsa-mir-4783	4.11571e-06	1863
hsa-mir-510	4.11571e-06	1864
hsa-mir-513a-2	4.11571e-06	1865
hsa-mir-6512	4.11571e-06	1866
hsa-mir-6861	4.11571e-06	1867
hsa-mir-6862-1	4.11571e-06	1868
hsa-mir-7973-1	4.11571e-06	1869
hsa-mir-875	4.11571e-06	1870
hsa-mir-3192	3.6232e-06	1871
hsa-mir-589	3.6232e-06	1872
hsa-mir-103a-1	8.52971e-07	1873
hsa-mir-103a-2	8.52971e-07	1874
hsa-mir-183	8.52971e-07	1875
hsa-mir-508	8.52971e-07	1876
hsa-mir-339	2.10149e-07	1877
hsa-mir-6737	2.10149e-07	1878
hsa-mir-4777	0	1879
hsa-mir-518b	0	1880
hsa-mir-632	0	1881

## Sheet: CNV NMI ranks
Table S3C: NMI scores and ranks for CNVs as determined from SNF method
CNV regions	gene_symbol	NMI Score	NMI Rank
chr5|59252406:59259078	PDE4D	0.267533	1
chr5|108950253:109054770	MAN2A1	0.261441	2
chr5|109054771:109062641	MAN2A1	0.261441	3
chr5|109062642:109248042	LINC01848 MAN2A1	0.261441	4
chr5|109248043:109248623	NA	0.261441	5
chr5|109418964:109420884	NA	0.261441	6
chr5|109420885:109482104	NA	0.261441	7
chr5|109482105:109484429	NA	0.261441	8
chr5|59242024:59244522	PDE4D	0.250027	9
chr5|59244523:59252129	PDE4D	0.250027	10
chr5|59252130:59252405	PDE4D	0.250027	11
chr5|59259079:59264001	PDE4D	0.250027	12
chr5|59264002:59269170	PDE4D	0.250027	13
chr5|59269171:59271654	PDE4D	0.250027	14
chr5|59271655:59272584	PDE4D	0.250027	15
chr5|59272585:59273059	PDE4D	0.250027	16
chr5|59290262:59291858	PDE4D	0.250027	17
chr5|59291859:59302063	PDE4D	0.250027	18
chr5|59302064:59313642	PDE4D	0.250027	19
chr5|59313643:59328633	PDE4D	0.250027	20
chr5|59328634:59330303	PDE4D	0.250027	21
chr5|59330304:59331016	PDE4D	0.250027	22
chr5|59331017:59339143	PDE4D	0.250027	23
chr5|59339144:59339400	PDE4D	0.250027	24
chr16|70839199:70842886	HYDIN	0.249745	25
chr16|70842887:70848081	HYDIN	0.249745	26
chr16|70848082:70849623	HYDIN	0.249745	27
chr5|109248624:109258694	NA	0.24679	28
chr5|109258695:109266196	NA	0.24679	29
chr5|109266197:109396345	NA	0.24679	30
chr5|109396346:109398499	NA	0.24679	31
chr5|109398500:109418963	NA	0.24679	32
chr5|109484430:109493662	NA	0.24679	33
chr5|109501122:109501636	NA	0.24679	34
chr5|109501637:109502963	NA	0.24679	35
chr5|109502964:109504465	NA	0.24679	36
chr5|109504466:109647032	TMEM232	0.24679	37
chr5|109647033:109648041	TMEM232	0.24679	38
chr5|110140023:110150753	NA	0.24679	39
chr5|110609433:110623071	CAMK4	0.24679	40
chr5|115222768:115228492	AP3S1	0.24679	41
chr5|115228493:115236088	AP3S1	0.24679	42
chr5|115236089:115240901	AP3S1	0.24679	43
chr5|63229919:63231101	NA	0.246154	44
chr5|63231102:63280269	HTR1A	0.246154	45
chr5|63280270:63280295	NA	0.246154	46
chr5|63280296:63291502	NA	0.246154	47
chr5|63291503:63294905	NA	0.246154	48
chr5|63294906:63295956	NA	0.246154	49
chr5|63295957:63296119	NA	0.246154	50
chr5|63296120:63296924	NA	0.246154	51
chr5|63296925:63301236	NA	0.246154	52
chr5|63301237:63303633	NA	0.246154	53
chr5|63303634:63304263	NA	0.246154	54
chr5|63304264:63384743	NA	0.246154	55
chr5|63384744:63387395	NA	0.246154	56
chr5|63387396:63415130	NA	0.246154	57
chr5|63415131:63418143	NA	0.246154	58
chr5|63418144:63434059	NA	0.246154	59
chr5|63434060:63434084	NA	0.246154	60
chr5|63434085:63450127	NA	0.246154	61
chr5|63450128:63450811	NA	0.246154	62
chr5|63450812:63451319	NA	0.246154	63
chr5|63451320:63451440	NA	0.246154	64
chr5|63453920:63454021	NA	0.246154	65
chr5|63454022:63468524	RNF180	0.246154	66
chr5|63468525:63468811	RNF180	0.246154	67
chr5|63468812:63549999	RNF180	0.246154	68
chr5|63550000:63550240	RNF180	0.246154	69
chr5|63550241:63567453	RNF180	0.246154	70
chr5|63567454:63567562	RNF180	0.246154	71
chr5|63567563:63602796	RNF180	0.246154	72
chr5|63602797:63603326	RNF180	0.246154	73
chr5|63603327:63605177	RNF180	0.246154	74
chr5|63605178:63605237	RNF180	0.246154	75
chr5|63605238:63612202	RNF180	0.246154	76
chr5|63612203:63612239	RNF180	0.246154	77
chr5|63634106:63639353	RNF180	0.246154	78
chr5|63639354:63640055	RNF180	0.246154	79
chr5|63640056:63673971	RNF180	0.246154	80
chr5|63673972:63675156	NA	0.246154	81
chr5|63675157:63675365	NA	0.246154	82
chr5|63800978:63801114	NA	0.246154	83
chr5|63801115:63822439	RGS7BP	0.246154	84
chr5|63822440:63822556	RGS7BP	0.246154	85
chr5|63822557:63835197	RGS7BP	0.246154	86
chr5|63835198:63835435	RGS7BP	0.246154	87
chr5|63835436:63836076	RGS7BP	0.246154	88
chr5|63836077:63840626	RGS7BP	0.246154	89
chr5|63858998:63860646	RGS7BP	0.246154	90
chr5|63860647:63884019	RGS7BP	0.246154	91
chr5|63884020:63885700	RGS7BP	0.246154	92
chr16|70823752:70824412	VAC14	0.243832	93
chr16|70824413:70835747	VAC14	0.243832	94
chr5|64942905:64943696	TRAPPC13	0.243642	95
chr5|64943697:64948124	TRAPPC13	0.243642	96
chr5|64948125:64957384	TRAPPC13	0.243642	97
chr5|64957385:64957556	TRAPPC13	0.243642	98
chr5|65121852:65512220	LOC100303749 SREK1 ERBIN NLN	0.243642	99
chr5|65512221:65525886	NA	0.243642	100
chr16|70821300:70821576	VAC14	0.240469	101
chr5|107499143:107499244	FBXL17	0.239862	102
chr5|107499245:107508151	FBXL17	0.239862	103
chr5|107509791:107511366	FBXL17	0.239862	104
chr5|107511367:107533475	FBXL17	0.239862	105
chr5|107533476:107533623	FBXL17	0.239862	106
chr5|109493663:109494580	NA	0.239862	107
chr5|109494581:109501121	NA	0.239862	108
chr5|115420759:115420940	COMMD10	0.239862	109
chr5|115420941:115421165	COMMD10	0.239862	110
chr5|115421166:115423381	COMMD10	0.239862	111
chr16|70859858:70860700	HYDIN	0.238892	112
chr16|70860701:70860986	HYDIN	0.238892	113
chr16|70860987:70862130	HYDIN	0.238892	114
chr16|70862131:70868303	HYDIN	0.238892	115
chr16|70868304:70869690	HYDIN	0.238892	116
chr16|70869691:70922660	HYDIN	0.238892	117
chr16|70922661:70924605	HYDIN	0.238892	118
chr16|70924606:70927211	HYDIN	0.238892	119
chr16|70951997:70968884	HYDIN	0.238892	120
chr16|70968885:70970617	HYDIN	0.238892	121
chr16|70970618:71012992	HYDIN	0.238892	122
chr16|71012993:71014399	HYDIN	0.238892	123
chr16|71014400:71023785	HYDIN	0.238892	124
chr16|71023786:71025540	HYDIN	0.238892	125
chr16|71025541:71037724	HYDIN	0.238892	126
chr16|70835748:70836353	NA	0.238468	127
chr16|70836354:70839198	NA	0.238468	128
chr5|59240636:59240877	PDE4D	0.233988	129
chr5|59240878:59242023	PDE4D	0.233988	130
chr5|59273060:59290261	PDE4D	0.233988	131
chr5|59339401:59378898	PDE4D	0.233988	132
chr5|59378899:59380502	PDE4D	0.233988	133
chr5|59380503:59380770	PDE4D	0.233988	134
chr5|59380771:59381190	PDE4D	0.233988	135
chr5|59381191:59381673	PDE4D	0.233988	136
chr5|59381674:59382809	PDE4D	0.233988	137
chr5|59382810:59432790	PDE4D	0.233988	138
chr5|59432791:59433089	PDE4D	0.233988	139
chr5|59445666:59446505	PDE4D	0.233988	140
chr5|59446506:59457441	PDE4D	0.233988	141
chr5|59462046:59463560	PDE4D	0.233988	142
chr5|64043605:64116861	CWC27 SREK1IP1	0.233988	143
chr5|107635868:107636314	FBXL17	0.233138	144
chr5|107636315:107659142	FBXL17	0.233138	145
chr5|109648042:109683201	TMEM232	0.233138	146
chr5|109683202:109683579	TMEM232	0.233138	147
chr5|110054245:110054555	TMEM232	0.233138	148
chr5|110181968:110182850	NA	0.233138	149
chr5|110182851:110185432	NA	0.233138	150
chr5|110185433:110426382	TSLP	0.233138	151
chr5|110426383:110428203	WDR36	0.233138	152
chr5|110428204:110434009	WDR36	0.233138	153
chr5|110434010:110435468	WDR36	0.233138	154
chr5|110435469:110494134	WDR36	0.233138	155
chr5|110494135:110496612	NA	0.233138	156
chr5|110496613:110609432	CAMK4	0.233138	157
chr5|115179176:115190526	AP3S1	0.233138	158
chr5|115190527:115190580	AP3S1	0.233138	159
chr5|115190581:115222767	AP3S1	0.233138	160
chr5|115632813:115633366	NA	0.233138	161
chr5|115633367:115672117	NA	0.233138	162
chr5|115672118:115682118	NA	0.233138	163
chr5|115695122:115700492	NA	0.233138	164
chr5|115700493:115727981	NA	0.233138	165
chr5|115727982:115730332	NA	0.233138	166
chr5|115730333:115798061	SEMA6A	0.233138	167
chr5|115798062:115799346	SEMA6A	0.233138	168
chr5|115848791:115853368	SEMA6A	0.233138	169
chr5|115853369:115898395	SEMA6A	0.233138	170
chr5|115898396:115903019	SEMA6A	0.233138	171
chr5|116062334:116065806	NA	0.233138	172
chr5|116065807:116073931	NA	0.233138	173
chr5|116073932:116076625	NA	0.233138	174
chr15|42293241:42293770	PLA2G4E	0.231597	175
chr15|42293771:42294280	PLA2G4E	0.231597	176
chr15|42294281:42297583	PLA2G4E	0.231597	177
chr16|70821577:70821730	VAC14	0.231597	178
chr16|70821731:70823751	VAC14	0.231597	179
chr5|63451441:63453919	NA	0.229189	180
chr5|63612240:63624828	RNF180	0.229189	181
chr5|63675366:63687697	NA	0.229189	182
chr5|63687698:63687804	NA	0.229189	183
chr5|63687805:63772303	NA	0.229189	184
chr5|63772304:63772769	NA	0.229189	185
chr5|63772770:63800977	NA	0.229189	186
chr5|63840627:63858997	RGS7BP	0.229189	187
chr5|63885701:63886716	RGS7BP	0.229189	188
chr5|63886717:63887110	RGS7BP	0.229189	189
chr5|63887111:63930624	RGS7BP	0.229189	190
chr5|63930625:63934070	NA	0.229189	191
chr5|63970879:63974708	NA	0.229189	192
chr5|63974709:64043339	FAM159B SREK1IP1	0.229189	193
chr5|64043340:64043604	SREK1IP1	0.229189	194
chr16|71119628:71119930	HYDIN	0.229138	195
chr16|71119931:71121786	HYDIN	0.229138	196
chr16|71121787:71134121	HYDIN	0.229138	197
chr5|112715460:112776610	MCC TSSK1B	0.229138	198
chr14|78430586:78431972	NA	0.228636	199
chr14|78431973:78435810	NA	0.228636	200
chr15|44458401:44556317	FRMD5	0.227758	201
chr15|44556318:44559009	NA	0.227758	202
chr16|70849624:70849942	HYDIN	0.227427	203
chr16|70927212:70929825	HYDIN	0.227427	204
chr16|70929826:70931383	HYDIN	0.227427	205
chr16|70931384:70936892	HYDIN	0.227427	206
chr16|70936893:70937208	HYDIN	0.227427	207
chr16|70937209:70937806	HYDIN	0.227427	208
chr16|70937807:70942458	HYDIN	0.227427	209
chr16|70949880:70951996	HYDIN	0.227427	210
chr16|71037725:71038196	HYDIN	0.227427	211
chr16|71038197:71041724	HYDIN	0.227427	212
chr5|109691375:109696511	TMEM232	0.225704	213
chr5|109696512:109886143	TMEM232	0.225704	214
chr5|109886144:109889002	TMEM232	0.225704	215
chr5|109889003:109993340	TMEM232	0.225704	216
chr5|109993341:109994415	TMEM232	0.225704	217
chr5|109994416:110026322	TMEM232	0.225704	218
chr5|110026323:110027019	TMEM232	0.225704	219
chr5|110027020:110040148	TMEM232	0.225704	220
chr5|110040149:110041184	TMEM232	0.225704	221
chr5|110041185:110054203	TMEM232	0.225704	222
chr5|110054204:110054244	TMEM232	0.225704	223
chr5|110054556:110055529	TMEM232	0.225704	224
chr5|110055530:110137730	TMEM232 SLC25A46	0.225704	225
chr5|110137731:110140022	NA	0.225704	226
chr5|110150754:110152186	NA	0.225704	227
chr5|110152187:110177604	NA	0.225704	228
chr5|110177605:110177641	NA	0.225704	229
chr5|110177642:110181840	NA	0.225704	230
chr5|110181841:110181967	NA	0.225704	231
chr5|114872006:114874581	FEM1C	0.225704	232
chr5|114874582:114875181	FEM1C	0.225704	233
chr5|114875182:114882338	FEM1C	0.225704	234
chr5|114882339:114886176	NA	0.225704	235
chr5|114886177:114890926	NA	0.225704	236
chr5|114890927:114945409	TMED7-TICAM2 TICAM2	0.225704	237
chr5|114945410:114948739	TMED7-TICAM2	0.225704	238
chr5|114948740:115003061	TMED7-TICAM2 TMED7	0.225704	239
chr5|115003062:115003558	NA	0.225704	240
chr1|151356834:151359451	NA	0.224991	241
chr1|151359452:151359541	NA	0.224991	242
chr1|147122965:147132940	NA	0.221265	243
chr1|147164559:147240346	NA	0.221265	244
chr1|147240347:147246045	NA	0.221265	245
chr1|147252150:147253443	NA	0.221265	246
chr1|147253444:147256731	NA	0.221265	247
chr1|147256732:147294814	NA	0.221265	248
chr1|147294815:147295231	NA	0.221265	249
chr15|40556153:40557499	PAK6	0.221265	250
chr15|40557500:40557629	PAK6	0.221265	251
chr15|40557630:40559556	PAK6	0.221265	252
chr5|107626845:107629165	FBXL17	0.220378	253
chr5|107629166:107635867	FBXL17	0.220378	254
chr5|112714426:112715459	MCC	0.220378	255
chr5|115969332:115972176	NA	0.220378	256
chr5|115972177:115996764	NA	0.220378	257
chr5|115996765:115999611	NA	0.220378	258
chr5|115999612:116000037	NA	0.220378	259
chr5|116000038:116000222	NA	0.220378	260
chr5|116000223:116005941	NA	0.220378	261
chr5|116005942:116006862	NA	0.220378	262
chr5|116006863:116007449	NA	0.220378	263
chr5|116007450:116008022	NA	0.220378	264
chr5|116034615:116035385	NA	0.220378	265
chr5|116035386:116048550	NA	0.220378	266
chr5|116048551:116048649	NA	0.220378	267
chr5|119810927:119812030	PRR16	0.220378	268
chr5|119812031:119937612	PRR16	0.220378	269
chr5|120134659:120135150	NA	0.220378	270
chr5|120135151:120135152	NA	0.220378	271
chr5|120135153:120135169	NA	0.220378	272
chr5|59088640:59091888	PDE4D	0.219222	273
chr5|59091889:59240635	PDE4D	0.219222	274
chr5|59433090:59440885	PDE4D	0.219222	275
chr5|59440886:59445665	PDE4D	0.219222	276
chr5|59463561:59501405	PDE4D	0.219222	277
chr5|59501406:59506639	PDE4D	0.219222	278
chr5|59506640:59538765	PDE4D	0.219222	279
chr5|63934071:63947514	NA	0.219222	280
chr5|63947515:63947874	NA	0.219222	281
chr5|64400802:64406048	NA	0.219222	282
chr5|64406049:64423469	NA	0.219222	283
chr5|64423470:64425689	NA	0.219222	284
chr16|70850660:70852058	HYDIN	0.217449	285
chr16|70852059:70852665	HYDIN	0.217449	286
chr16|70852666:70854861	HYDIN	0.217449	287
chr16|70854862:70858105	HYDIN	0.217449	288
chr16|70858106:70859857	HYDIN	0.217449	289
chr16|71084738:71092180	HYDIN	0.217449	290
chr16|71092181:71092968	HYDIN	0.217449	291
chr16|71092969:71096336	HYDIN	0.217449	292
chr16|71096337:71101157	HYDIN	0.217449	293
chr16|71101158:71113237	HYDIN	0.217449	294
chr16|71115727:71115757	HYDIN	0.217449	295
chr16|71115758:71119627	HYDIN	0.217449	296
chr16|71134122:71138312	HYDIN	0.217449	297
chr16|71138313:71143142	HYDIN	0.217449	298
chr16|71143143:71147245	HYDIN	0.217449	299
chr5|112831578:112845991	NA	0.217449	300
chr5|113602266:113602964	NA	0.217449	301
chr5|113610270:113610295	NA	0.217449	302
chr5|113610296:113614348	NA	0.217449	303
chr1|151089836:151093153	GABPB2	0.216141	304
chr1|151311417:151312443	NA	0.216141	305
chr1|151312444:151344117	RFX5 SELENBP1	0.216141	306
chr1|151355352:151356817	NA	0.216141	307
chr1|151356818:151356833	NA	0.216141	308
chr14|76904387:76904793	ESRRB	0.214824	309
chr14|76904794:76967262	ESRRB	0.214824	310
chr14|76967263:76968708	ESRRB	0.214824	311
chr14|78062380:78062469	SPTLC2	0.214824	312
chr14|78062470:78063343	SPTLC2	0.214824	313
chr14|78063344:78063472	SPTLC2	0.214824	314
chr14|78063473:78074691	SPTLC2	0.214824	315
chr14|78074692:78077033	SPTLC2	0.214824	316
chr14|78082096:78082678	SPTLC2	0.214824	317
chr14|78082679:78091162	SPTLC2	0.214824	318
chr14|78091163:78091224	NA	0.214824	319
chr14|78091225:78091772	NA	0.214824	320
chr14|78091773:78093018	NA	0.214824	321
chr14|78093019:78095905	NA	0.214824	322
chr14|78095906:78095965	NA	0.214824	323
chr14|78146560:78147874	ALKBH1	0.214824	324
chr14|78147875:78169155	ALKBH1	0.214824	325
chr14|78169156:78169957	ALKBH1	0.214824	326
chr14|78169958:78213791	SNW1 SLIRP ALKBH1	0.214824	327
chr14|78213792:78213816	SNW1	0.214824	328
chr14|78213817:78222190	SNW1	0.214824	329
chr14|78222191:78223672	SNW1	0.214824	330
chr14|78223673:78306271	SNW1 C14orf178 ADCK1	0.214824	331
chr14|78306272:78306946	ADCK1	0.214824	332
chr14|78306947:78310135	ADCK1	0.214824	333
chr14|78310136:78310461	ADCK1	0.214824	334
chr14|78310462:78347180	ADCK1	0.214824	335
chr14|78347181:78347370	ADCK1	0.214824	336
chr14|78347371:78358865	ADCK1	0.214824	337
chr14|78358866:78359545	ADCK1	0.214824	338
chr14|78359546:78373067	ADCK1	0.214824	339
chr1|147132941:147133604	NA	0.214108	340
chr1|147133605:147136548	NA	0.214108	341
chr1|147136549:147142104	NA	0.214108	342
chr1|147142105:147144809	NA	0.214108	343
chr1|147144810:147151890	NA	0.214108	344
chr1|147151891:147152818	NA	0.214108	345
chr1|147152819:147159337	NA	0.214108	346
chr1|147159338:147164558	NA	0.214108	347
chr1|147246046:147246132	NA	0.214108	348
chr1|147246133:147247903	NA	0.214108	349
chr1|147247904:147252149	NA	0.214108	350
chr1|147732311:147733603	NA	0.214108	351
chr1|147733604:147733635	NA	0.214108	352
chr1|147733636:147735678	NA	0.214108	353
chr14|78416579:78430585	NA	0.214108	354
chr14|78435811:78437214	NA	0.214108	355
chr14|78437215:78441010	NA	0.214108	356
chr14|78441011:78446429	NA	0.214108	357
chr14|78446430:78448961	NA	0.214108	358
chr14|78448962:78450988	NA	0.214108	359
chr14|78450989:78497376	NA	0.214108	360
chr15|40522021:40556152	PAK6 C15orf56	0.214108	361
chr15|40559557:40564221	PAK6	0.214108	362
chr15|40564222:40565417	PAK6	0.214108	363
chr15|40565418:40570921	PAK6	0.214108	364
chr15|40570922:40572812	NA	0.214108	365
chr15|40572813:40588308	ANKRD63 PLCB2	0.214108	366
chr15|40588309:40592521	PLCB2	0.214108	367
chr15|40592522:40623696	C15orf52 PLCB2	0.214108	368
chr15|40623697:40627232	C15orf52	0.214108	369
chr15|42096810:42097979	MAPKBP1	0.214108	370
chr15|42097980:42104411	MAPKBP1	0.214108	371
chr15|42104412:42110028	MAPKBP1	0.214108	372
chr15|42235021:42236325	EHD4	0.214108	373
chr15|42236326:42236478	EHD4	0.214108	374
chr15|42236479:42236579	EHD4	0.214108	375
chr5|59457442:59458043	PDE4D	0.213688	376
chr5|59458044:59458467	PDE4D	0.213688	377
chr5|59458468:59459754	PDE4D	0.213688	378
chr5|59459755:59460764	PDE4D	0.213688	379
chr5|59460765:59462045	PDE4D	0.213688	380
chr5|61223596:61224474	NA	0.213688	381
chr5|61224475:61381766	NA	0.213688	382
chr5|61381767:61381947	NA	0.213688	383
chr5|61381948:61382100	NA	0.213688	384
chr5|61382101:61384307	NA	0.213688	385
chr5|61896552:61896847	IPO11-LRRC70 IPO11	0.213688	386
chr5|61896848:62128779	IPO11-LRRC70 IPO11	0.213688	387
chr5|62128780:62129268	NA	0.213688	388
chr5|62129269:62130775	NA	0.213688	389
chr5|62130776:62131511	NA	0.213688	390
chr5|62131512:62154554	NA	0.213688	391
chr5|62154555:62155977	NA	0.213688	392
chr5|62277546:62279164	NA	0.213688	393
chr5|62279165:62280093	NA	0.213688	394
chr5|62280094:62280446	NA	0.213688	395
chr5|62280447:62286365	NA	0.213688	396
chr5|62407707:62410129	NA	0.213688	397
chr5|62410130:62477986	NA	0.213688	398
chr5|63624829:63633151	RNF180	0.213688	399
chr5|63633152:63633191	RNF180	0.213688	400
chr5|63947875:63964086	NA	0.213688	401
chr5|63964087:63966367	NA	0.213688	402
chr5|63966368:63966368	NA	0.213688	403
chr5|63966369:63967724	NA	0.213688	404
chr5|63967725:63970878	NA	0.213688	405
chr5|109683580:109691374	TMEM232	0.21254	406
chr5|110848200:110908563	STARD4-AS1 STARD4	0.21254	407
chr5|110908564:110910408	STARD4-AS1	0.21254	408
chr5|115240902:115241661	AP3S1	0.21254	409
chr5|115310333:115314991	LVRN	0.21254	410
chr5|115314992:115349923	LVRN	0.21254	411
chr5|115349924:115350691	LVRN	0.21254	412
chr5|115350692:115351766	LVRN	0.21254	413
chr5|115351767:115352440	LVRN	0.21254	414
chr5|115352441:115373331	LVRN	0.21254	415
chr5|115373332:115373346	NA	0.21254	416
chr5|115373347:115374537	NA	0.21254	417
chr5|115374538:115378201	NA	0.21254	418
chr5|115378202:115420758	COMMD10 ARL14EPL	0.21254	419
chr5|115423382:115477085	COMMD10	0.21254	420
chr5|115477086:115477245	COMMD10	0.21254	421
chr5|115477246:115579384	COMMD10	0.21254	422
chr5|115579385:115579763	COMMD10	0.21254	423
chr5|115579764:115592684	COMMD10	0.21254	424
chr5|115592685:115598233	COMMD10	0.21254	425
chr5|63633192:63634105	RNF180	0.20913	426
chr5|65525887:65682500	NA	0.20913	427
chr1|146002099:146004019	NA	0.208923	428
chr1|146042473:146044826	NA	0.208923	429
chr16|71157438:71157502	HYDIN	0.208422	430
chr5|106962217:107005609	NA	0.208422	431
chr5|107087107:107087231	NA	0.208422	432
chr5|107087232:107087326	NA	0.208422	433
chr5|107087327:107089025	NA	0.208422	434
chr5|107089026:107152434	NA	0.208422	435
chr5|107152435:107155008	NA	0.208422	436
chr5|107377918:107378789	FBXL17	0.208422	437
chr5|107378790:107380439	FBXL17	0.208422	438
chr5|112699496:112713286	MCC	0.208422	439
chr5|112713287:112714425	MCC	0.208422	440
chr5|116076626:116095365	NA	0.208422	441
chr5|116095366:116097549	NA	0.208422	442
chr5|116097550:116100811	NA	0.208422	443
chr5|119576904:119625679	NA	0.208422	444
chr5|119629476:119674484	NA	0.208422	445
chr5|119674485:119675252	NA	0.208422	446
chr5|119675253:119694730	NA	0.208422	447
chr5|119694731:119704243	NA	0.208422	448
chr5|119704244:119810926	PRR16	0.208422	449
chr5|119937613:119940247	PRR16	0.208422	450
chr5|119940248:119948695	PRR16	0.208422	451
chr5|119948696:119955119	PRR16	0.208422	452
chr5|119955120:120085953	PRR16	0.208422	453
chr5|120085954:120092284	NA	0.208422	454
chr5|120092285:120094426	NA	0.208422	455
chr5|120094427:120095376	NA	0.208422	456
chr5|120095377:120127129	NA	0.208422	457
chr5|120127130:120134110	NA	0.208422	458
chr5|120134111:120134658	NA	0.208422	459
chr5|120135170:120137130	NA	0.208422	460
chr5|120137131:120187239	NA	0.208422	461
chr5|120187240:120187906	NA	0.208422	462
chr5|120187907:120244799	NA	0.208422	463
chr5|120244800:120245274	NA	0.208422	464
chr5|120245275:120273181	NA	0.208422	465
chr5|120273182:120280040	NA	0.208422	466
chr5|120280041:120285792	NA	0.208422	467
chr5|120285793:120287470	NA	0.208422	468
chr5|120287471:120289123	NA	0.208422	469
chr5|120547019:120548878	NA	0.208422	470
chr5|120548879:120549297	NA	0.208422	471
chr5|120549298:120549653	NA	0.208422	472
chr5|120549654:120550234	NA	0.208422	473
chr5|120550235:120556594	NA	0.208422	474
chr5|120556595:120558345	NA	0.208422	475
chr5|120558346:120628525	NA	0.208422	476
chr5|120628526:120628629	NA	0.208422	477
chr5|120628630:120647437	NA	0.208422	478
chr5|120647438:120647745	NA	0.208422	479
chr5|120647746:120696403	NA	0.208422	480
chr5|120696404:120696726	NA	0.208422	481
chr5|122570010:122570133	NA	0.208422	482
chr5|122570134:122723330	CEP120	0.208422	483
chr5|122723331:122727485	CEP120	0.208422	484
chr5|122811320:122813196	NA	0.208422	485
chr5|122813197:123026010	CSNK1G3	0.208422	486
chr5|123026011:123032381	NA	0.208422	487
chr5|123110128:123116038	NA	0.208422	488
chr5|123116039:123150725	NA	0.208422	489
chr5|123150726:123151351	NA	0.208422	490
chr5|123151352:123210316	NA	0.208422	491
chr1|151031125:151031844	CDC42SE1	0.207638	492
chr1|151031845:151070735	MLLT11 GABPB2 CDC42SE1	0.207638	493
chr1|151070736:151073507	GABPB2	0.207638	494
chr1|151079880:151083587	GABPB2	0.207638	495
chr1|151083588:151084174	GABPB2	0.207638	496
chr1|151084175:151089835	GABPB2	0.207638	497
chr1|151344118:151344772	SELENBP1	0.207638	498
chr1|151344773:151349632	SELENBP1	0.207638	499
chr1|151349633:151355351	NA	0.207638	500
chr1|147026073:147027063	NA	0.207156	501
chr1|147027064:147027281	NA	0.207156	502
chr1|147045727:147056959	NA	0.207156	503
chr1|147056960:147057144	NA	0.207156	504
chr1|147057145:147089397	NA	0.207156	505
chr1|147089398:147089809	NA	0.207156	506
chr1|147089810:147094757	NA	0.207156	507
chr1|147094758:147095259	NA	0.207156	508
chr1|147095260:147101882	NA	0.207156	509
chr1|147101883:147103211	NA	0.207156	510
chr1|147103212:147109142	NA	0.207156	511
chr1|147109143:147109255	NA	0.207156	512
chr1|147109256:147117186	NA	0.207156	513
chr1|147117187:147121137	NA	0.207156	514
chr1|147121138:147121537	NA	0.207156	515
chr1|147121538:147122964	NA	0.207156	516
chr1|147846773:147892908	LINC01138	0.207156	517
chr1|147892909:147896752	LINC01138	0.207156	518
chr1|147896753:147905252	LINC01138	0.207156	519
chr14|78497377:78500312	NA	0.207156	520
chr14|78500313:78524539	NA	0.207156	521
chr15|40627233:40645529	C15orf52 PHGR1	0.207156	522
chr15|41734313:41734531	RTF1	0.207156	523
chr15|41734532:41757174	RTF1	0.207156	524
chr15|41757175:41769676	RTF1	0.207156	525
chr15|41769677:41868745	RTF1 RPAP1 ITPKA LTK TYRO3	0.207156	526
chr15|41868746:41870759	TYRO3	0.207156	527
chr15|42142057:42143804	SPTBN5	0.207156	528
chr15|42143805:42143845	SPTBN5	0.207156	529
chr15|42143846:42200854	MIR4310 EHD4 SPTBN5	0.207156	530
chr15|42200855:42201507	EHD4	0.207156	531
chr15|42201508:42204721	EHD4	0.207156	532
chr15|42204722:42209820	EHD4	0.207156	533
chr15|42209821:42231245	EHD4	0.207156	534
chr15|42231246:42233611	EHD4	0.207156	535
chr15|42233612:42235020	EHD4	0.207156	536
chr15|42236580:42293240	PLA2G4E EHD4	0.207156	537
chr15|42297584:42355499	PLA2G4E	0.207156	538
chr15|42355500:42355704	NA	0.207156	539
chr14|76830822:76904386	ESRRB	0.206884	540
chr14|76968709:77015669	NA	0.206884	541
chr14|77015670:77015701	NA	0.206884	542
chr14|77015702:77052371	NA	0.206884	543
chr14|77052372:77057539	NA	0.206884	544
chr14|77057540:77160773	NA	0.206884	545
chr14|77160774:77162504	NA	0.206884	546
chr14|77162505:77172017	NA	0.206884	547
chr14|77172018:77176229	NA	0.206884	548
chr14|77176230:77176304	NA	0.206884	549
chr14|77176305:77182834	NA	0.206884	550
chr14|77182835:77274032	VASH1 ANGEL1	0.206884	551
chr14|77274033:77274080	ANGEL1	0.206884	552
chr14|77335089:77335958	LRRC74A	0.206884	553
chr14|77335959:77664136	LRRC74A ZDHHC22 TMEM63C IRF2BPL CIPC	0.206884	554
chr14|77664137:77664226	TMEM63C	0.206884	555
chr14|77664227:77683351	TMEM63C	0.206884	556
chr14|77683352:77683993	TMEM63C	0.206884	557
chr14|77683994:77859112	MIR1260A SAMD15 TMED8 GSTZ1 POMT2 TMEM63C NGB	0.206884	558
chr14|77859113:77861967	NOXRED1	0.206884	559
chr14|77861968:77887415	NOXRED1	0.206884	560
chr14|77887416:77889779	NOXRED1	0.206884	561
chr14|77889780:77895557	VIPAS39	0.206884	562
chr14|77895558:77895833	VIPAS39	0.206884	563
chr14|77895834:77902946	VIPAS39	0.206884	564
chr14|77902947:77903892	VIPAS39	0.206884	565
chr14|77903893:77959223	AHSA1 ISM2 VIPAS39	0.206884	566
chr14|77959224:77959363	ISM2	0.206884	567
chr14|77959364:78015593	ISM2 SPTLC2	0.206884	568
chr14|78015594:78015615	SPTLC2	0.206884	569
chr14|78015616:78053733	SPTLC2	0.206884	570
chr14|78053734:78054772	SPTLC2	0.206884	571
chr14|78054773:78056289	SPTLC2	0.206884	572
chr14|78056290:78056543	SPTLC2	0.206884	573
chr14|78056544:78058615	SPTLC2	0.206884	574
chr14|78058616:78059102	SPTLC2	0.206884	575
chr14|78059103:78062379	SPTLC2	0.206884	576
chr14|78077034:78082095	SPTLC2	0.206884	577
chr14|78095966:78099219	NA	0.206884	578
chr14|78099220:78146559	ALKBH1	0.206884	579
chr15|41055461:41055773	NA	0.206425	580
chr15|41055774:41055816	NA	0.206425	581
chr15|41055817:41065842	NA	0.206425	582
chr15|42064571:42096809	MAPKBP1	0.206425	583
chr15|42126077:42129217	JMJD7 PLA2G4B JMJD7-PLA2G4B	0.206425	584
chr15|42129218:42135594	JMJD7 PLA2G4B JMJD7-PLA2G4B	0.206425	585
chr15|42135595:42141604	PLA2G4B SPTBN5 JMJD7-PLA2G4B	0.206425	586
chr16|70849943:70850659	HYDIN	0.206425	587
chr16|71041725:71082528	HYDIN	0.206425	588
chr16|71082529:71084737	HYDIN	0.206425	589
chr5|112894018:112903282	YTHDC2	0.206425	590
chr5|112903283:112906106	YTHDC2	0.206425	591
chr5|113614349:113619634	NA	0.206425	592
chr15|44302064:44311953	FRMD5	0.206287	593
chr15|44311954:44344502	FRMD5	0.206287	594
chr5|58474050:58475260	PDE4D	0.205574	595
chr5|58475261:58599651	PDE4D	0.205574	596
chr5|58599652:58608616	PDE4D	0.205574	597
chr5|58608617:58643369	PDE4D	0.205574	598
chr5|58643370:58647800	PDE4D	0.205574	599
chr5|58647801:58660999	PDE4D	0.205574	600
chr5|58663940:58716774	PDE4D	0.205574	601
chr5|58716775:58724194	PDE4D	0.205574	602
chr5|59045039:59046488	PDE4D	0.205574	603
chr5|59046489:59053062	PDE4D	0.205574	604
chr5|59053063:59053085	PDE4D	0.205574	605
chr5|59053086:59088295	PDE4D	0.205574	606
chr5|59088296:59088639	PDE4D	0.205574	607
chr5|66009269:66012652	MAST4	0.205574	608
chr5|66012653:66021005	MAST4	0.205574	609
chr5|66021006:66021353	MAST4	0.205574	610
chr1|145809380:145827120	NBPF10 NBPF20 GPR89A	0.201659	611
chr1|145907748:145912795	NA	0.201659	612
chr1|145912796:145988787	NA	0.201659	613
chr1|146028201:146028628	NA	0.201659	614
chr1|146028629:146036803	NA	0.201659	615
chr1|146044827:146044882	NA	0.201659	616
chr1|146044883:146052879	NA	0.201659	617
chr1|148259603:148262231	NBPF14	0.201659	618
chr15|34879488:34916423	NA	0.201659	619
chr1|145698013:145707382	NBPF10 NBPF20 CD160	0.200399	620
chr1|147027282:147033324	NA	0.200399	621
chr1|147033325:147034358	NA	0.200399	622
chr1|147034359:147041357	NA	0.200399	623
chr1|147041358:147045726	NA	0.200399	624
chr15|41193675:41200172	VPS18	0.200399	625
chr15|41200173:41301870	DLL4 INO80 CHAC1	0.200399	626
chr15|41301871:41304367	INO80	0.200399	627
chr15|42355705:42453356	VPS39 PLA2G4F PLA2G4D	0.200399	628
chr15|42453357:42453542	VPS39	0.200399	629
chr15|42453543:42484834	VPS39	0.200399	630
chr15|42484835:42488347	VPS39	0.200399	631
chr15|42488348:42500289	VPS39 MIR627	0.200399	632
chr15|42500290:42503820	VPS39 TMEM87A	0.200399	633
chr15|42503821:42533690	TMEM87A	0.200399	634
chr15|42533691:42538042	TMEM87A	0.200399	635
chr15|42538043:42608193	GANC TMEM87A	0.200399	636
chr15|42608194:42608437	GANC	0.200399	637
chr15|42608438:42811535	NA	0.200399	638
chr15|42811536:42823646	NA	0.200399	639
chr15|45445240:45445707	DUOX1	0.200263	640
chr15|45445708:45445956	DUOX1	0.200263	641
chr15|45445957:45450080	DUOX1	0.200263	642
chr5|107508152:107509250	FBXL17	0.200263	643
chr5|107509251:107509790	FBXL17	0.200263	644
chr5|110816290:110817002	CAMK4	0.200263	645
chr5|110910409:111062306	STARD4-AS1 NREP	0.200263	646
chr5|111062307:111063335	STARD4-AS1 NREP	0.200263	647
chr5|114726150:114726687	NA	0.200263	648
chr5|114726688:114872005	FEM1C	0.200263	649
chr5|115118657:115135373	NA	0.200263	650
chr5|115135374:115135757	NA	0.200263	651
chr5|115598234:115627531	COMMD10	0.200263	652
chr5|115627532:115632812	COMMD10	0.200263	653
chr5|115682119:115695121	NA	0.200263	654
chr5|115799347:115848790	SEMA6A	0.200263	655
chr5|115903020:115955788	SEMA6A	0.200263	656
chr5|115955789:115956977	NA	0.200263	657
chr5|116048650:116062333	NA	0.200263	658
chr5|59538766:59539982	PDE4D	0.199457	659
chr5|59539983:59573493	PDE4D	0.199457	660
chr5|59573494:59582457	PDE4D	0.199457	661
chr5|59586378:59587976	PDE4D	0.199457	662
chr5|59587977:59589088	PDE4D	0.199457	663
chr5|59589089:59589753	PDE4D	0.199457	664
chr5|59589754:59592270	PDE4D	0.199457	665
chr5|59592271:59594778	PDE4D	0.199457	666
chr5|60224619:60232356	ERCC8	0.199457	667
chr5|60232357:60232370	ERCC8	0.199457	668
chr5|60232371:60242401	ERCC8 NDUFAF2	0.199457	669
chr5|60242402:60245858	NDUFAF2	0.199457	670
chr5|60245859:60250022	NDUFAF2	0.199457	671
chr5|60250023:60251134	NDUFAF2	0.199457	672
chr5|60251135:60260634	NDUFAF2	0.199457	673
chr5|60260635:60264387	NDUFAF2	0.199457	674
chr5|60264388:60264671	NDUFAF2	0.199457	675
chr5|60264672:60269596	NDUFAF2	0.199457	676
chr5|60269597:60269648	NDUFAF2	0.199457	677
chr5|60269649:60269968	NDUFAF2	0.199457	678
chr5|60269969:60322625	NDUFAF2	0.199457	679
chr5|60322626:60326090	NDUFAF2	0.199457	680
chr5|60698403:60699603	ZSWIM6	0.199457	681
chr5|60699604:60705535	ZSWIM6	0.199457	682
chr5|61163214:61163889	NA	0.199457	683
chr5|61163890:61167329	NA	0.199457	684
chr5|61167330:61171665	NA	0.199457	685
chr5|61171666:61223595	NA	0.199457	686
chr5|61634479:61717898	DIMT1 KIF2A IPO11	0.199457	687
chr5|61717899:61717949	IPO11	0.199457	688
chr5|61717950:61866272	IPO11	0.199457	689
chr5|61866273:61866287	IPO11	0.199457	690
chr5|61866288:61866325	IPO11	0.199457	691
chr5|61866326:61867992	IPO11	0.199457	692
chr5|61867993:61868038	IPO11	0.199457	693
chr5|61868039:61869072	IPO11	0.199457	694
chr5|61869073:61896551	LRRC70 IPO11-LRRC70 IPO11	0.199457	695
chr5|62155978:62172613	NA	0.199457	696
chr5|62172614:62172778	NA	0.199457	697
chr5|62172779:62174623	NA	0.199457	698
chr5|62174624:62175368	NA	0.199457	699
chr5|62175369:62175955	NA	0.199457	700
chr5|62175956:62176223	NA	0.199457	701
chr5|62176224:62224306	NA	0.199457	702
chr5|62224307:62225696	NA	0.199457	703
chr5|62225697:62277545	NA	0.199457	704
chr5|62286366:62386192	NA	0.199457	705
chr5|62386193:62386498	NA	0.199457	706
chr5|62386499:62407706	NA	0.199457	707
chr5|64942819:64942904	TRAPPC13	0.199457	708
chr5|64999443:65064856	SGTB NLN	0.199457	709
chr5|66370086:66371418	MAST4	0.199457	710
chr5|66371419:66371650	MAST4	0.199457	711
chr5|66371651:66375582	MAST4	0.199457	712
chr5|68894975:68946171	GUSBP3	0.199457	713
chr14|77274081:77301039	LRRC74A ANGEL1	0.19922	714
chr14|77301040:77311301	LRRC74A	0.19922	715
chr14|77311302:77335088	LRRC74A	0.19922	716
chr15|44756220:44795556	CTDSPL2	0.198614	717
chr15|44795557:44801821	CTDSPL2	0.198614	718
chr15|44801822:44805039	CTDSPL2	0.198614	719
chr16|70942459:70944184	HYDIN	0.198614	720
chr16|70944185:70945814	HYDIN	0.198614	721
chr16|70945815:70949879	HYDIN	0.198614	722
chr15|45384146:45385903	DUOX2	0.19719	723
chr16|71147246:71157437	HYDIN	0.19719	724
chr5|107005610:107006287	NA	0.19719	725
chr5|107006288:107087106	NA	0.19719	726
chr5|113602965:113607668	NA	0.19719	727
chr5|113607669:113608386	NA	0.19719	728
chr5|113608387:113610269	NA	0.19719	729
chr5|122727486:122811319	CEP120	0.19719	730
chr5|123032382:123110127	NA	0.19719	731
chr15|44344503:44348395	FRMD5	0.196516	732
chr15|44348396:44371757	FRMD5	0.196516	733
chr15|44371758:44375909	FRMD5	0.196516	734
chr15|44375910:44424459	FRMD5	0.196516	735
chr15|44424460:44427424	FRMD5	0.196516	736
chr15|44427425:44436339	FRMD5	0.196516	737
chr15|44436340:44449261	FRMD5	0.196516	738
chr15|44559010:44700277	CASC4	0.196516	739
chr15|44700278:44701871	CASC4	0.196516	740
chr15|44942885:44946546	SPG11	0.196516	741
chr15|45676238:45695890	SPATA5L1	0.196516	742
chr15|45695891:45702383	SPATA5L1	0.196516	743
chr15|41006679:41009587	RAD51	0.196009	744
chr15|41009588:41055460	RMDN3 RAD51	0.196009	745
chr15|41304368:41322175	INO80	0.196009	746
chr1|145988871:145994093	NA	0.194619	747
chr1|145994094:145998402	NA	0.194619	748
chr1|145998403:145999117	NA	0.194619	749
chr1|145999118:146000128	NA	0.194619	750
chr1|146000129:146002098	NA	0.194619	751
chr1|146036804:146040039	NA	0.194619	752
chr1|146040040:146042472	NA	0.194619	753
chr1|147295232:147363042	NA	0.194619	754
chr1|147372378:147419234	NA	0.194619	755
chr1|147514798:147545166	NA	0.194619	756
chr1|150166714:150196378	ANP32E	0.194619	757
chr1|150196379:150202007	ANP32E	0.194619	758
chr1|150202008:150258156	CIART CA14 APH1A C1orf54 ANP32E	0.194619	759
chr1|150258157:150261883	CIART	0.194619	760
chr1|150261884:150264819	NA	0.194619	761
chr1|150264820:150265224	NA	0.194619	762
chr14|58095304:58212599	SLC35F4	0.194619	763
chr14|58212600:58213686	SLC35F4	0.194619	764
chr14|58213687:58341139	SLC35F4	0.194619	765
chr14|58341140:58341455	NA	0.194619	766
chr14|58341456:58532328	C14orf37	0.194619	767
chr14|58532329:58535541	C14orf37	0.194619	768
chr14|58535542:58653753	C14orf37	0.194619	769
chr14|78669592:78670921	NRXN3	0.194619	770
chr14|78670922:78671248	NRXN3	0.194619	771
chr14|78671249:78672508	NRXN3	0.194619	772
chr15|39517670:39519487	NA	0.194619	773
chr15|39519488:39542236	NA	0.194619	774
chr15|39542237:39546650	C15orf54	0.194619	775
chr1|145687140:145694475	NBPF10 NBPF20 RNF115	0.193828	776
chr1|145694476:145698012	NBPF10 NBPF20 CD160	0.193828	777
chr1|146257305:147004967	NA	0.193828	778
chr15|42823647:42971930	NA	0.193828	779
chr15|42971931:42975425	STARD9	0.193828	780
chr15|42975426:42984894	STARD9	0.193828	781
chr15|42984895:42986401	STARD9	0.193828	782
chr15|42986402:43018303	CDAN1 STARD9	0.193828	783
chr14|73616976:73617133	PSEN1	0.193822	784
chr14|73617134:73618387	PSEN1	0.193822	785
chr14|73618388:73622861	PSEN1	0.193822	786
chr14|74573636:74577327	LIN52	0.193822	787
chr14|74577328:74642359	LIN52	0.193822	788
chr14|74642360:74643734	LIN52	0.193822	789
chr5|58436921:58437016	PDE4D	0.192914	790
chr5|58437017:58437571	PDE4D	0.192914	791
chr5|58437572:58443204	PDE4D	0.192914	792
chr5|58443205:58458305	PDE4D	0.192914	793
chr5|58458306:58458471	PDE4D	0.192914	794
chr5|58458472:58474049	PDE4D	0.192914	795
chr5|58724195:58744150	PDE4D	0.192914	796
chr5|58744151:58744310	PDE4D	0.192914	797
chr5|58930000:58932240	PDE4D	0.192914	798
chr5|58932241:58933613	PDE4D	0.192914	799
chr5|58933614:58933815	PDE4D	0.192914	800
chr5|59008879:59008903	PDE4D	0.192914	801
chr5|59017767:59022038	PDE4D	0.192914	802
chr5|59022039:59023790	PDE4D	0.192914	803
chr5|59023791:59032734	PDE4D	0.192914	804
chr5|59034443:59034559	PDE4D	0.192914	805
chr5|59034560:59045038	PDE4D	0.192914	806
chr5|62793766:62794435	NA	0.192914	807
chr5|62794436:62794478	NA	0.192914	808
chr5|62794479:62794517	NA	0.192914	809
chr5|62794518:62824120	NA	0.192914	810
chr5|65971096:66009268	MAST4	0.192914	811
chr5|66021354:66116689	MAST4	0.192914	812
chr5|66116690:66129047	MAST4	0.192914	813
chr5|66129048:66132472	MAST4	0.192914	814
chr5|115241662:115248004	AP3S1	0.192914	815
chr5|115248005:115251253	AP3S1	0.192914	816
chr1|150838553:150838785	ARNT	0.191817	817
chr1|150838786:150838949	ARNT	0.191817	818
chr14|76471747:76475489	IFT43	0.19159	819
chr14|76593330:76595160	NA	0.19159	820
chr14|76595161:76595556	NA	0.19159	821
chr14|76595557:76598374	NA	0.19159	822
chr14|76598375:76601202	NA	0.19159	823
chr14|76601203:76601285	NA	0.19159	824
chr16|70820479:70821299	VAC14	0.19159	825
chr15|45400830:45401939	DUOX2	0.188782	826
chr15|45401940:45442613	DUOXA2 DUOX2 DUOX1 DUOXA1	0.188782	827
chr15|45442614:45444902	DUOX1	0.188782	828
chr15|45444903:45445239	DUOX1	0.188782	829
chr15|45450081:45456554	DUOX1	0.188782	830
chr15|45456555:45464885	DUOX1 SHF	0.188782	831
chr15|45464886:45475611	SHF	0.188782	832
chr15|45475612:45480193	SHF	0.188782	833
chr15|45480194:45554824	SHF SLC28A2	0.188782	834
chr5|103531337:103532861	NA	0.188782	835
chr5|103532862:103573235	NA	0.188782	836
chr5|103573236:103574172	NA	0.188782	837
chr5|111063336:111096243	STARD4-AS1 NREP	0.188782	838
chr5|111096244:111098563	NREP	0.188782	839
chr5|111098564:111098609	NREP	0.188782	840
chr5|111098610:111101795	NREP	0.188782	841
chr5|111106439:111107582	NREP	0.188782	842
chr5|111107583:111119258	NREP	0.188782	843
chr5|115135758:115135858	NA	0.188782	844
chr5|115956978:115968001	NA	0.188782	845
chr5|115968002:115968207	NA	0.188782	846
chr5|115968208:115969331	NA	0.188782	847
chr5|116008023:116034614	NA	0.188782	848
chr5|122331751:122332058	SNX24	0.188782	849
chr5|122332059:122372893	SNX24 PPIC	0.188782	850
chr5|122372894:122376120	NA	0.188782	851
chr5|122376121:122403491	NA	0.188782	852
chr5|122403492:122405214	NA	0.188782	853
chr5|122405215:122570009	PRDM6	0.188782	854
chr1|145708339:145716952	NBPF10 NBPF20 CD160	0.187792	855
chr1|145716953:145719750	NBPF10 NBPF20	0.187792	856
chr1|145719751:145731804	NBPF10 NBPF20 PDZK1	0.187792	857
chr1|145988788:145988870	NA	0.187792	858
chr1|147008052:147016587	NA	0.187792	859
chr1|147697137:147703694	NA	0.187792	860
chr1|147703695:147732310	NA	0.187792	861
chr1|147735679:147774791	NA	0.187792	862
chr1|147774792:147774888	NA	0.187792	863
chr1|147774889:147842866	MIR5087 LINC01138	0.187792	864
chr1|147842867:147846772	LINC01138	0.187792	865
chr1|148252992:148259071	NBPF14	0.187792	866
chr1|148259072:148259445	NBPF14	0.187792	867
chr1|148259446:148259602	NBPF14	0.187792	868
chr1|150057995:150058787	VPS45	0.187792	869
chr1|150161366:150163957	NA	0.187792	870
chr1|150163958:150166713	NA	0.187792	871
chr14|46506789:46507940	NA	0.187792	872
chr14|46507941:46526648	NA	0.187792	873
chr14|46526649:46527104	NA	0.187792	874
chr14|46554583:46564385	LINC00871	0.187792	875
chr14|46564386:46574322	LINC00871	0.187792	876
chr14|46574323:46575248	LINC00871	0.187792	877
chr14|46614627:46615922	LINC00871	0.187792	878
chr14|46615923:46616533	LINC00871	0.187792	879
chr14|46616534:46624584	LINC00871	0.187792	880
chr14|46624585:46626085	LINC00871	0.187792	881
chr14|46626086:46626114	LINC00871	0.187792	882
chr14|55888217:55894174	TBPL2	0.187792	883
chr14|57920207:57922017	NA	0.187792	884
chr14|57922018:57922512	NA	0.187792	885
chr14|57922513:57924343	NA	0.187792	886
chr14|78612482:78612833	NA	0.187792	887
chr14|78612834:78612956	NA	0.187792	888
chr14|78612957:78613616	NA	0.187792	889
chr14|78613617:78622352	NA	0.187792	890
chr14|78622353:78623385	NA	0.187792	891
chr14|78623386:78669591	NRXN3	0.187792	892
chr14|78672509:78675070	NRXN3	0.187792	893
chr14|78675071:78677887	NRXN3	0.187792	894
chr14|78677888:78679269	NRXN3	0.187792	895
chr14|78679270:78681073	NRXN3	0.187792	896
chr14|78681074:78690697	NRXN3	0.187792	897
chr14|78699983:78714703	NRXN3	0.187792	898
chr14|78714704:78718007	NRXN3	0.187792	899
chr14|78718008:78743309	NRXN3	0.187792	900
chr14|78743310:78743753	NRXN3	0.187792	901
chr14|78743754:78764035	NRXN3	0.187792	902
chr14|78764036:78764182	NRXN3	0.187792	903
chr14|78781096:78783801	NRXN3	0.187792	904
chr14|78783802:78807048	NRXN3	0.187792	905
chr14|101740754:101744611	NA	0.187792	906
chr14|101744612:101744967	NA	0.187792	907
chr14|101744968:101753923	NA	0.187792	908
chr15|39318124:39318465	NA	0.187792	909
chr15|39320676:39392427	NA	0.187792	910
chr15|39392428:39393254	NA	0.187792	911
chr15|39393255:39402154	NA	0.187792	912
chr15|39402155:39402451	NA	0.187792	913
chr15|39402452:39402856	NA	0.187792	914
chr15|39402857:39403950	NA	0.187792	915
chr15|39403951:39413206	NA	0.187792	916
chr15|39413207:39414496	NA	0.187792	917
chr15|39414497:39502796	NA	0.187792	918
chr15|39502797:39502892	NA	0.187792	919
chr15|39502893:39517669	NA	0.187792	920
chr15|39546651:39585560	C15orf54	0.187792	921
chr15|39585561:39587780	NA	0.187792	922
chr15|40172781:40176409	GPR176	0.187792	923
chr15|40176410:40266736	GPR176 EIF2AK4	0.187792	924
chr15|40266737:40268114	EIF2AK4	0.187792	925
chr15|40268115:40520180	SRP14-AS1 EIF2AK4 PAK6 SRP14 BUB1B BMF	0.187792	926
chr15|40520181:40522020	PAK6	0.187792	927
chr15|42120409:42120749	JMJD7 JMJD7-PLA2G4B	0.187223	928
chr15|42120750:42125887	JMJD7 JMJD7-PLA2G4B	0.187223	929
chr15|42125888:42126076	JMJD7 JMJD7-PLA2G4B	0.187223	930
chr15|43018304:43021957	CDAN1	0.187223	931
chr15|43021958:43051950	TTBK2 CDAN1	0.187223	932
chr15|43051951:43058607	TTBK2	0.187223	933
chr15|43992930:44186696	MIR1282 SERF2-C15ORF63 SERF2 HYPK PDIA3 MFAP1 CATSPER2P1 SERINC4 PIN4P1 WDR76 ELL3 FRMD5	0.187223	934
chr15|44449262:44458400	FRMD5	0.187223	935
chr15|44701872:44755741	CASC4 CTDSPL2	0.187223	936
chr15|44755742:44756219	CTDSPL2	0.187223	937
chr15|44815375:44815397	CTDSPL2	0.187223	938
chr15|44815398:44825213	CTDSPL2	0.187223	939
chr15|44825214:44829437	EIF3J-AS1 EIF3J	0.187223	940
chr15|44829438:44831416	EIF3J	0.187223	941
chr15|44831417:44832466	EIF3J	0.187223	942
chr15|44832467:44850902	EIF3J	0.187223	943
chr15|44850903:44852020	EIF3J	0.187223	944
chr15|44852021:44853566	EIF3J	0.187223	945
chr15|44853567:44854396	EIF3J	0.187223	946
chr15|44854397:44855019	SPG11 EIF3J	0.187223	947
chr15|44931457:44933059	SPG11	0.187223	948
chr15|44933060:44937398	SPG11	0.187223	949
chr15|44937399:44938464	SPG11	0.187223	950
chr15|44946547:45067896	TRIM69 PATL2 B2M SPG11	0.187223	951
chr15|45083629:45085759	NA	0.187223	952
chr15|45085760:45091486	NA	0.187223	953
chr15|45091487:45091980	NA	0.187223	954
chr15|45702384:45720071	SPATA5L1	0.187223	955
chr15|41873941:41875287	NA	0.186618	956
chr15|41884826:41885757	NA	0.186618	957
chr15|41885758:41919465	MGA	0.186618	958
chr15|41919466:41922027	MGA	0.186618	959
chr15|41988466:41989143	MGA	0.186618	960
chr15|41989144:41989592	MGA	0.186618	961
chr15|41989593:41989607	MGA	0.186618	962
chr15|41989608:42063768	MGA	0.186618	963
chr15|42063769:42064570	NA	0.186618	964
chr5|103668122:103669207	NA	0.186618	965
chr5|103669208:103678227	NA	0.186618	966
chr5|103678228:103683725	NA	0.186618	967
chr5|107155009:107232205	FBXL17	0.186618	968
chr5|107232206:107232956	FBXL17	0.186618	969
chr5|107419014:107421698	FBXL17	0.186618	970
chr5|107421699:107430639	FBXL17	0.186618	971
chr5|107430640:107432587	FBXL17	0.186618	972
chr5|107432588:107440417	FBXL17	0.186618	973
chr5|107601943:107608658	FBXL17	0.186618	974
chr5|107867928:107869375	NA	0.186618	975
chr5|107869376:107919038	NA	0.186618	976
chr5|108565773:108569161	NA	0.186618	977
chr5|108569162:108585455	NA	0.186618	978
chr5|108731142:108731500	PJA2	0.186618	979
chr5|108731501:108754007	PJA2	0.186618	980
chr5|108754008:108755073	NA	0.186618	981
chr5|108755074:108788738	NA	0.186618	982
chr5|108788739:108789276	NA	0.186618	983
chr5|108789277:108949697	NA	0.186618	984
chr5|108949698:108950252	NA	0.186618	985
chr5|120289124:120547018	NA	0.186618	986
chr5|166412658:166412719	NA	0.186618	987
chr5|166412720:166412981	NA	0.186618	988
chr5|166412982:166413162	NA	0.186618	989
chr5|166413163:166422950	NA	0.186618	990
chr5|166422951:166423045	NA	0.186618	991
chr5|59582458:59586377	PDE4D	0.186337	992
chr5|59594779:59722241	PDE4D	0.186337	993
chr5|59722242:59727068	PDE4D	0.186337	994
chr5|59727069:59733027	PDE4D	0.186337	995
chr5|59733028:59733519	PDE4D	0.186337	996
chr5|59733520:59807281	PART1 PDE4D	0.186337	997
chr5|59807282:59809784	PART1	0.186337	998
chr5|59826158:59826922	PART1	0.186337	999
chr5|59826923:59831477	PART1	0.186337	1000
chr5|59831478:59841962	PART1	0.186337	1001
chr5|59898155:59905644	DEPDC1B	0.186337	1002
chr5|59905645:59913249	DEPDC1B	0.186337	1003
chr5|59913250:59914352	DEPDC1B	0.186337	1004
chr5|59914353:59916359	DEPDC1B	0.186337	1005
chr5|59916360:59919456	DEPDC1B	0.186337	1006
chr5|59919457:59961344	DEPDC1B	0.186337	1007
chr5|59961345:59969478	DEPDC1B	0.186337	1008
chr5|59969479:60032956	DEPDC1B	0.186337	1009
chr5|60032957:60034056	NA	0.186337	1010
chr5|60034057:60035539	NA	0.186337	1011
chr5|60035540:60044710	NA	0.186337	1012
chr5|60044711:60109671	ELOVL7	0.186337	1013
chr5|60109672:60118309	ELOVL7	0.186337	1014
chr5|60118310:60143443	ELOVL7	0.186337	1015
chr5|60143444:60151156	NA	0.186337	1016
chr5|60151157:60158288	NA	0.186337	1017
chr5|60158289:60159385	NA	0.186337	1018
chr5|60159386:60181571	ERCC8	0.186337	1019
chr5|60181572:60185795	ERCC8	0.186337	1020
chr5|60185796:60190891	ERCC8	0.186337	1021
chr5|60190892:60201103	ERCC8	0.186337	1022
chr5|60201104:60212237	ERCC8	0.186337	1023
chr5|60212238:60219069	ERCC8	0.186337	1024
chr5|60219070:60219861	ERCC8	0.186337	1025
chr5|60219862:60223241	ERCC8	0.186337	1026
chr5|60223242:60224618	ERCC8	0.186337	1027
chr5|60326091:60369857	NDUFAF2	0.186337	1028
chr5|60369858:60371260	NDUFAF2	0.186337	1029
chr5|60371261:60382958	NDUFAF2	0.186337	1030
chr5|60382959:60395976	NDUFAF2	0.186337	1031
chr5|60395977:60408544	NDUFAF2	0.186337	1032
chr5|60408545:60411199	NDUFAF2	0.186337	1033
chr5|60434197:60438773	NDUFAF2	0.186337	1034
chr5|60438774:60451143	NDUFAF2	0.186337	1035
chr5|60451144:60452980	NA	0.186337	1036
chr5|60452981:60485120	SMIM15	0.186337	1037
chr5|60485121:60485875	NA	0.186337	1038
chr5|60485876:60498003	NA	0.186337	1039
chr5|60498004:60498997	NA	0.186337	1040
chr5|60498998:60509640	NA	0.186337	1041
chr5|60509641:60510679	NA	0.186337	1042
chr5|60510680:60529473	NA	0.186337	1043
chr5|60529474:60529652	NA	0.186337	1044
chr5|60529653:60567607	NA	0.186337	1045
chr5|60567608:60579440	NA	0.186337	1046
chr5|60579441:60642850	ZSWIM6	0.186337	1047
chr5|60642851:60643222	ZSWIM6	0.186337	1048
chr5|60643223:60646806	ZSWIM6	0.186337	1049
chr5|60646807:60698402	ZSWIM6	0.186337	1050
chr5|60705536:60705817	ZSWIM6	0.186337	1051
chr5|60705818:60708086	ZSWIM6	0.186337	1052
chr5|60708087:60782570	ZSWIM6	0.186337	1053
chr5|60782571:60782585	ZSWIM6	0.186337	1054
chr5|60782586:60855940	ZSWIM6	0.186337	1055
chr5|60855941:60870281	NA	0.186337	1056
chr5|60901889:60905888	NA	0.186337	1057
chr5|60905889:61031256	C5orf64	0.186337	1058
chr5|61031257:61035053	NA	0.186337	1059
chr5|61035054:61068265	NA	0.186337	1060
chr5|61068266:61068278	NA	0.186337	1061
chr5|61068279:61070701	NA	0.186337	1062
chr5|61070702:61071550	NA	0.186337	1063
chr5|61071551:61084928	NA	0.186337	1064
chr5|61084929:61086974	NA	0.186337	1065
chr5|61086975:61130433	NA	0.186337	1066
chr5|61130434:61135991	NA	0.186337	1067
chr5|61135992:61163213	NA	0.186337	1068
chr5|97709418:97712762	NA	0.186337	1069
chr5|97712763:97714396	NA	0.186337	1070
chr5|97714397:97718790	NA	0.186337	1071
chr15|41875288:41884825	NA	0.18615	1072
chr15|41922028:41925734	MGA	0.18615	1073
chr15|41925735:41930192	MGA	0.18615	1074
chr15|41930193:41930957	MGA	0.18615	1075
chr15|41930958:41931061	MGA	0.18615	1076
chr15|41931062:41988465	MGA MIR626	0.18615	1077
chr5|112776611:112777830	MCC	0.18615	1078
chr5|112777831:112779573	MCC	0.18615	1079
chr5|112779574:112779726	MCC	0.18615	1080
chr5|112779727:112831468	MCC	0.18615	1081
chr5|112831469:112831518	NA	0.18615	1082
chr5|112831519:112831531	NA	0.18615	1083
chr5|112831532:112831577	NA	0.18615	1084
chr5|112845992:112846078	NA	0.18615	1085
chr5|112846079:112870495	YTHDC2	0.18615	1086
chr5|112870496:112874647	YTHDC2	0.18615	1087
chr5|118068646:118137682	NA	0.18615	1088
chr5|118137683:118140644	NA	0.18615	1089
chr5|118140645:118155305	NA	0.18615	1090
chr5|118155306:118156032	NA	0.18615	1091
chr5|118156033:118178278	DTWD2	0.18615	1092
chr5|118178279:118184479	DTWD2	0.18615	1093
chr5|118184480:118194948	DTWD2	0.18615	1094
chr5|118194949:118195528	DTWD2	0.18615	1095
chr5|118195529:118195943	DTWD2	0.18615	1096
chr5|118195944:118273741	DTWD2	0.18615	1097
chr5|118273742:118276542	DTWD2	0.18615	1098
chr5|118291853:118292132	DTWD2	0.18615	1099
chr5|118292133:118525701	DMXL1 DTWD2	0.18615	1100
chr5|118525702:118528165	DMXL1	0.18615	1101
chr5|118528166:118535378	DMXL1	0.18615	1102
chr5|118535379:118546925	DMXL1	0.18615	1103
chr5|118546926:118550488	DMXL1	0.18615	1104
chr5|118550489:118553217	DMXL1	0.18615	1105
chr5|118553218:118555287	DMXL1	0.18615	1106
chr5|118555288:118555876	DMXL1	0.18615	1107
chr5|118555877:118684055	DMXL1 TNFAIP8	0.18615	1108
chr5|118684056:118685011	TNFAIP8	0.18615	1109
chr5|118685012:118685801	TNFAIP8	0.18615	1110
chr5|118685802:118685868	TNFAIP8	0.18615	1111
chr5|118685869:118714081	TNFAIP8	0.18615	1112
chr5|118714082:118721995	TNFAIP8	0.18615	1113
chr5|118721996:118832295	TNFAIP8 HSD17B4	0.18615	1114
chr5|118832296:118834440	HSD17B4	0.18615	1115
chr5|118834441:118947486	HSD17B4	0.18615	1116
chr5|118947487:118949570	NA	0.18615	1117
chr5|119014075:119019601	NA	0.18615	1118
chr5|119019602:119113149	NA	0.18615	1119
chr5|119113150:119119812	NA	0.18615	1120
chr5|119133348:119133370	NA	0.18615	1121
chr5|119133371:119133657	NA	0.18615	1122
chr5|119133658:119134012	NA	0.18615	1123
chr5|119134013:119139774	NA	0.18615	1124
chr5|119139775:119142912	NA	0.18615	1125
chr5|119142913:119323036	NA	0.18615	1126
chr5|119323037:119323103	NA	0.18615	1127
chr5|119323104:119324594	NA	0.18615	1128
chr5|119324595:119324805	NA	0.18615	1129
chr5|119324806:119355303	NA	0.18615	1130
chr5|119367388:119440822	NA	0.18615	1131
chr5|119440823:119445119	NA	0.18615	1132
chr5|120696727:120711452	NA	0.18615	1133
chr5|120711453:120711818	NA	0.18615	1134
chr5|120711819:120719635	NA	0.18615	1135
chr5|120719636:120720940	NA	0.18615	1136
chr5|120720941:120734270	NA	0.18615	1137
chr5|120734271:120735247	NA	0.18615	1138
chr5|120735248:120769297	NA	0.18615	1139
chr5|120769298:120772195	NA	0.18615	1140
chr5|120772196:120982652	NA	0.18615	1141
chr5|120982653:120982793	NA	0.18615	1142
chr5|120982794:120999359	NA	0.18615	1143
chr5|120999360:121001933	NA	0.18615	1144
chr5|121001934:121009427	NA	0.18615	1145
chr5|121009428:121009635	NA	0.18615	1146
chr5|121009636:121037623	NA	0.18615	1147
chr5|121037624:121038115	NA	0.18615	1148
chr5|121038116:121049613	NA	0.18615	1149
chr5|121049614:121052745	NA	0.18615	1150
chr5|121052746:121053415	NA	0.18615	1151
chr5|121053416:121053478	NA	0.18615	1152
chr5|121053479:121072778	NA	0.18615	1153
chr5|121072779:121073343	NA	0.18615	1154
chr5|121073344:121073464	NA	0.18615	1155
chr5|121105981:121123558	NA	0.18615	1156
chr5|121123559:121130749	NA	0.18615	1157
chr14|73616753:73616975	PSEN1	0.185694	1158
chr14|73622862:73726500	PSEN1 PAPLN	0.185694	1159
chr14|73726501:73731250	PAPLN	0.185694	1160
chr14|74261920:74497291	PTGR2 FAM161B COQ6 ZNF410 BBOF1 ENTPD5	0.185694	1161
chr14|74497292:74498421	BBOF1	0.185694	1162
chr14|74498422:74573635	ALDH6A1 BBOF1 LIN52	0.185694	1163
chr14|74643735:74771886	VSX2 ABCD4 LIN52	0.185694	1164
chr14|74771887:74776082	NA	0.185694	1165
chr14|74776083:74778089	NA	0.185694	1166
chr14|74778090:74778135	NA	0.185694	1167
chr14|74778136:74826712	VRTN	0.185694	1168
chr14|74826713:74827517	NA	0.185694	1169
chr1|145827121:145907747	NA	0.18466	1170
chr1|146004020:146005289	NA	0.18466	1171
chr1|146005290:146024971	NA	0.18466	1172
chr1|147688919:147695772	NA	0.18466	1173
chr1|147695773:147697136	NA	0.18466	1174
chr1|150474794:150493421	FALEC ECM1 TARS2	0.18466	1175
chr1|150493422:150494291	NA	0.18466	1176
chr1|150494292:150494449	NA	0.18466	1177
chr1|150494450:150555480	MIR4257 MCL1 ADAMTSL4	0.18466	1178
chr1|150555481:150560316	NA	0.18466	1179
chr1|151073508:151079879	GABPB2	0.18466	1180
chr1|151093154:151099218	NA	0.18466	1181
chr1|151099219:151139451	TNFAIP8L2-SCNM1 SEMA6C LYSMD1 SCNM1 TNFAIP8L2	0.18466	1182
chr1|151139452:151143521	TNFAIP8L2-SCNM1 TMOD4 SCNM1	0.18466	1183
chr1|151252037:151266930	PI4KB ZNF687	0.18466	1184
chr1|151266931:151311416	PI4KB	0.18466	1185
chr1|151359542:151364223	NA	0.18466	1186
chr14|64383156:64386187	SYNE2	0.18466	1187
chr14|64386188:64508121	SYNE2	0.18466	1188
chr14|64508122:64508907	SYNE2	0.18466	1189
chr14|72643776:72677060	RGS6	0.18466	1190
chr14|78373068:78376340	ADCK1	0.18466	1191
chr14|78376341:78387674	ADCK1	0.18466	1192
chr14|78387675:78391296	ADCK1	0.18466	1193
chr14|78391297:78414512	ADCK1	0.18466	1194
chr14|78414513:78416578	NA	0.18466	1195
chr15|35099937:35100037	NA	0.18466	1196
chr15|35100038:35110882	NA	0.18466	1197
chr15|35110883:35112133	NA	0.18466	1198
chr15|35422228:35442479	NA	0.18466	1199
chr15|35442480:35443103	NA	0.18466	1200
chr15|35443104:35457341	NA	0.18466	1201
chr15|35457342:35459257	NA	0.18466	1202
chr15|35459258:35465168	NA	0.18466	1203
chr15|35465169:35471243	NA	0.18466	1204
chr5|107483102:107490073	FBXL17	0.18466	1205
chr5|107490074:107490243	FBXL17	0.18466	1206
chr5|107919039:107920536	NA	0.18466	1207
chr5|107920537:107943069	NA	0.18466	1208
chr5|107943070:107944679	NA	0.18466	1209
chr6|29868965:29869295	NA	0.18466	1210
chr14|72999094:72999634	RGS6	0.184008	1211
chr14|72999635:72999759	RGS6	0.184008	1212
chr14|76475490:76482949	IFT43	0.184008	1213
chr14|76482950:76483185	IFT43	0.184008	1214
chr14|76483186:76490789	IFT43	0.184008	1215
chr14|76490790:76490998	IFT43	0.184008	1216
chr14|76490999:76592593	IFT43	0.184008	1217
chr14|76592594:76592670	NA	0.184008	1218
chr14|76592671:76593329	NA	0.184008	1219
chr14|76601286:76699347	GPATCH2L	0.184008	1220
chr14|76699348:76700797	NA	0.184008	1221
chr14|76700798:76770037	NA	0.184008	1222
chr14|76770038:76773999	NA	0.184008	1223
chr14|76774000:76830796	NA	0.184008	1224
chr14|76830797:76830821	NA	0.184008	1225
chr14|73960240:73968780	HEATR4	0.181325	1226
chr14|73968781:73993423	HEATR4	0.181325	1227
chr14|73993424:73995987	HEATR4	0.181325	1228
chr5|75720698:75721022	IQGAP2	0.181325	1229
chr5|75721023:75721118	IQGAP2	0.181325	1230
chr5|75721119:75724198	IQGAP2	0.181325	1231
chr1|148355694:148357098	NA	0.181207	1232
chr1|148357099:148359050	NA	0.181207	1233
chr1|148262232:148263512	NBPF14	0.181168	1234
chr1|148263513:148294460	NBPF14	0.181168	1235
chr1|148294461:148294946	NBPF14	0.181168	1236
chr1|148294947:148295357	NBPF14	0.181168	1237
chr1|148295358:148298303	NBPF14	0.181168	1238
chr1|149909847:149914031	OTUD7B	0.181168	1239
chr1|149914032:149918981	OTUD7B	0.181168	1240
chr1|149918982:149949665	OTUD7B	0.181168	1241
chr1|149975409:149984051	OTUD7B	0.181168	1242
chr1|149984052:149985935	NA	0.181168	1243
chr1|149985936:150004041	NA	0.181168	1244
chr1|150004042:150007461	NA	0.181168	1245
chr1|150007462:150057713	VPS45	0.181168	1246
chr1|150057714:150057994	VPS45	0.181168	1247
chr1|150058788:150061347	VPS45	0.181168	1248
chr1|150061348:150109798	VPS45	0.181168	1249
chr1|150109799:150114693	VPS45	0.181168	1250
chr1|150114694:150136668	VPS45 PLEKHO1	0.181168	1251
chr1|150136669:150139821	NA	0.181168	1252
chr1|150139822:150141905	NA	0.181168	1253
chr1|150141906:150147495	NA	0.181168	1254
chr1|150147496:150158332	NA	0.181168	1255
chr1|150158333:150161365	NA	0.181168	1256
chr14|45943666:45943808	NA	0.181168	1257
chr14|45943809:45958880	NA	0.181168	1258
chr14|45958881:45961153	NA	0.181168	1259
chr14|45961154:45967212	NA	0.181168	1260
chr14|45967213:45969698	NA	0.181168	1261
chr14|46060461:46060892	NA	0.181168	1262
chr14|46060893:46093117	NA	0.181168	1263
chr14|46093118:46093723	NA	0.181168	1264
chr14|46093724:46096049	NA	0.181168	1265
chr14|46326574:46340079	NA	0.181168	1266
chr14|46342733:46343258	NA	0.181168	1267
chr14|46390746:46470761	NA	0.181168	1268
chr14|46470762:46471110	NA	0.181168	1269
chr14|46645064:46654709	LINC00871	0.181168	1270
chr14|46654710:46659481	LINC00871	0.181168	1271
chr14|46659482:46682738	LINC00871	0.181168	1272
chr14|46682739:46683842	LINC00871	0.181168	1273
chr14|46687721:46691286	LINC00871	0.181168	1274
chr14|46691287:46691955	LINC00871	0.181168	1275
chr14|46691956:46693176	LINC00871	0.181168	1276
chr14|46693177:46695808	LINC00871	0.181168	1277
chr14|46695809:46696170	LINC00871	0.181168	1278
chr14|46803221:46803455	LINC00871	0.181168	1279
chr14|46803456:46812597	LINC00871	0.181168	1280
chr14|46812598:46828885	LINC00871	0.181168	1281
chr14|58939372:58941156	KIAA0586	0.181168	1282
chr14|58941157:59082062	KIAA0586	0.181168	1283
chr14|78524540:78524862	NA	0.181168	1284
chr14|78524863:78612481	NA	0.181168	1285
chr14|78764183:78781095	NRXN3	0.181168	1286
chr14|78807049:78810847	NRXN3	0.181168	1287
chr14|78810848:78842821	NRXN3	0.181168	1288
chr14|78842822:78844094	NRXN3	0.181168	1289
chr14|78844095:78922299	NRXN3	0.181168	1290
chr14|78922300:78928077	NRXN3	0.181168	1291
chr14|78928078:78940905	NRXN3	0.181168	1292
chr14|78940906:78943079	NRXN3	0.181168	1293
chr14|78943080:78958132	NRXN3	0.181168	1294
chr14|78958133:78958168	NRXN3	0.181168	1295
chr14|78958169:78993732	NRXN3	0.181168	1296
chr14|78993733:78997402	NRXN3	0.181168	1297
chr14|78997403:79041470	NRXN3	0.181168	1298
chr14|79041471:79041734	NRXN3	0.181168	1299
chr14|79041735:79113516	NRXN3	0.181168	1300
chr14|79113517:79115039	NRXN3	0.181168	1301
chr14|79115040:79125820	NRXN3	0.181168	1302
chr14|79125821:79126539	NRXN3	0.181168	1303
chr14|79126540:79136940	NRXN3	0.181168	1304
chr14|79136941:79138522	NRXN3	0.181168	1305
chr14|79138523:79139354	NRXN3	0.181168	1306
chr14|79139355:79145374	NRXN3	0.181168	1307
chr14|79145375:79168002	NRXN3	0.181168	1308
chr14|79168003:79168670	NRXN3	0.181168	1309
chr14|79168671:79203863	NRXN3	0.181168	1310
chr15|37815208:37816448	NA	0.181168	1311
chr15|37816449:37817575	NA	0.181168	1312
chr15|37817576:37819527	NA	0.181168	1313
chr15|38821856:38822313	RASGRP1	0.181168	1314
chr15|38822314:38834676	RASGRP1	0.181168	1315
chr15|38834677:38834739	RASGRP1	0.181168	1316
chr15|38834740:38834886	RASGRP1	0.181168	1317
chr15|38834887:38841345	RASGRP1	0.181168	1318
chr15|38870495:38875471	NA	0.181168	1319
chr15|38875472:38879984	NA	0.181168	1320
chr15|38879985:38880555	NA	0.181168	1321
chr15|38880556:38884763	NA	0.181168	1322
chr15|38884764:38887120	NA	0.181168	1323
chr15|38887121:38887225	NA	0.181168	1324
chr15|38887226:38887457	NA	0.181168	1325
chr15|38887458:38887597	NA	0.181168	1326
chr15|38887598:38926915	NA	0.181168	1327
chr15|38926916:38927451	NA	0.181168	1328
chr15|38927452:38943395	NA	0.181168	1329
chr15|38943396:38943970	NA	0.181168	1330
chr15|38944047:38944169	NA	0.181168	1331
chr15|38944170:38944967	NA	0.181168	1332
chr15|38944968:38946618	NA	0.181168	1333
chr15|38946619:38986576	NA	0.181168	1334
chr15|38986577:38987798	NA	0.181168	1335
chr15|38987799:38990280	C15orf53	0.181168	1336
chr15|38990281:38990951	C15orf53	0.181168	1337
chr15|38990952:39156802	C15orf53	0.181168	1338
chr15|39156803:39157055	NA	0.181168	1339
chr15|39157056:39164921	NA	0.181168	1340
chr15|39164922:39165537	NA	0.181168	1341
chr15|39165538:39211307	NA	0.181168	1342
chr15|39211308:39211623	NA	0.181168	1343
chr15|39211624:39295103	NA	0.181168	1344
chr15|39306417:39318123	NA	0.181168	1345
chr15|39587781:39722606	NA	0.181168	1346
chr15|39722607:39723624	NA	0.181168	1347
chr15|39723625:39777520	NA	0.181168	1348
chr15|39777521:39777964	NA	0.181168	1349
chr15|39777965:39803173	NA	0.181168	1350
chr15|39803174:39804289	NA	0.181168	1351
chr15|39804290:39886284	THBS1	0.181168	1352
chr15|39886285:39886303	THBS1	0.181168	1353
chr15|39886304:39921195	FSIP1 THBS1	0.181168	1354
chr15|39921196:39923730	FSIP1	0.181168	1355
chr15|39923731:39932787	FSIP1	0.181168	1356
chr15|39932788:39932907	FSIP1	0.181168	1357
chr15|39949129:39951401	FSIP1	0.181168	1358
chr15|39951402:39953553	FSIP1	0.181168	1359
chr15|39953554:39958305	FSIP1	0.181168	1360
chr15|39958306:39959540	FSIP1	0.181168	1361
chr15|39959541:40036832	FSIP1	0.181168	1362
chr5|57644144:57647625	NA	0.181134	1363
chr5|57647626:57655654	NA	0.181134	1364
chr5|57655655:57655917	NA	0.181134	1365
chr5|57655918:57694820	NA	0.181134	1366
chr5|57694821:57703197	NA	0.181134	1367
chr5|57703198:57711766	NA	0.181134	1368
chr5|57711767:57717639	NA	0.181134	1369
chr5|57717640:57723431	NA	0.181134	1370
chr5|57723432:57723681	NA	0.181134	1371
chr5|57723682:57936376	PLK2 RAB3C GAPT	0.181134	1372
chr5|57936377:57936576	RAB3C	0.181134	1373
chr5|57936577:57981695	RAB3C	0.181134	1374
chr5|57981696:57981779	RAB3C	0.181134	1375
chr5|57981780:57994107	RAB3C	0.181134	1376
chr5|57994108:57994203	RAB3C	0.181134	1377
chr5|57994204:57996169	RAB3C	0.181134	1378
chr5|57996170:57996217	RAB3C	0.181134	1379
chr5|57996218:58002009	RAB3C	0.181134	1380
chr5|58002010:58003367	RAB3C	0.181134	1381
chr5|58003368:58014261	RAB3C	0.181134	1382
chr5|58014262:58014553	RAB3C	0.181134	1383
chr5|58081087:58084403	RAB3C	0.181134	1384
chr5|58084404:58115743	RAB3C	0.181134	1385
chr5|58115744:58115877	RAB3C	0.181134	1386
chr5|58115878:58348255	RAB3C PDE4D	0.181134	1387
chr5|58348256:58350375	PDE4D	0.181134	1388
chr5|58350376:58350843	PDE4D	0.181134	1389
chr5|58350844:58353097	PDE4D	0.181134	1390
chr5|58434794:58436920	PDE4D	0.181134	1391
chr5|58744311:58764137	PDE4D	0.181134	1392
chr5|58767668:58845987	PDE4D	0.181134	1393
chr5|58845988:58847380	PDE4D	0.181134	1394
chr5|58847381:58847800	PDE4D	0.181134	1395
chr5|58847801:58848736	PDE4D	0.181134	1396
chr5|58848737:58894053	PDE4D	0.181134	1397
chr5|58894054:58894581	PDE4D	0.181134	1398
chr5|58894582:58894626	PDE4D	0.181134	1399
chr5|58894627:58895074	PDE4D	0.181134	1400
chr5|58895075:58897114	PDE4D	0.181134	1401
chr5|58897115:58900411	PDE4D	0.181134	1402
chr5|58900412:58929999	PDE4D	0.181134	1403
chr5|58933816:58947475	PDE4D	0.181134	1404
chr5|58947476:58948627	PDE4D	0.181134	1405
chr5|58948628:58979773	PDE4D	0.181134	1406
chr5|58979774:58980363	PDE4D	0.181134	1407
chr5|58980364:58980627	PDE4D	0.181134	1408
chr5|58980628:58982165	PDE4D	0.181134	1409
chr5|58982166:59007153	PDE4D	0.181134	1410
chr5|59007154:59007604	PDE4D	0.181134	1411
chr5|59007605:59007731	PDE4D	0.181134	1412
chr5|59008904:59017766	PDE4D	0.181134	1413
chr5|59032735:59034442	PDE4D	0.181134	1414
chr5|62477987:62478033	NA	0.181134	1415
chr5|62478034:62706313	NA	0.181134	1416
chr5|62769175:62772058	NA	0.181134	1417
chr5|62772059:62773725	NA	0.181134	1418
chr5|62783639:62784514	NA	0.181134	1419
chr5|62784515:62793765	NA	0.181134	1420
chr5|97575367:97575825	NA	0.181134	1421
chr5|97575826:97580979	NA	0.181134	1422
chr5|97580980:97582130	NA	0.181134	1423
chr5|97763981:97780983	NA	0.181134	1424
chr5|115251254:115310332	LVRN	0.181134	1425
chr15|42110029:42120408	JMJD7 MAPKBP1 JMJD7-PLA2G4B	0.178373	1426
chr15|42141605:42142056	SPTBN5	0.178373	1427
chr15|43248942:43249592	UBR1	0.178373	1428
chr15|43249593:43323511	UBR1	0.178373	1429
chr15|43323512:43325271	UBR1	0.178373	1430
chr15|43330719:43333066	UBR1	0.178373	1431
chr15|43333067:43458878	UBR1 TMEM62	0.178373	1432
chr15|43458879:43467365	TMEM62	0.178373	1433
chr15|43732293:43759900	TP53BP1	0.178373	1434
chr15|43762554:43764252	TP53BP1	0.178373	1435
chr15|43764253:43812329	MAP1A TP53BP1	0.178373	1436
chr15|43835159:43988295	CKMT1B CATSPER2 STRC CKMT1A PPIP5K1	0.178373	1437
chr15|43988296:43992929	CKMT1A	0.178373	1438
chr15|44805040:44808654	CTDSPL2	0.178373	1439
chr15|44808655:44815374	CTDSPL2	0.178373	1440
chr15|44860174:44931456	SPG11	0.178373	1441
chr15|45091981:45168795	NA	0.178021	1442
chr15|45174895:45225307	NA	0.178021	1443
chr15|45283585:45302369	NA	0.178021	1444
chr15|45310055:45319784	SORD	0.178021	1445
chr15|45385904:45390193	DUOX2	0.178021	1446
chr15|45390194:45394458	DUOX2	0.178021	1447
chr15|45394459:45398680	DUOX2	0.178021	1448
chr15|45398681:45400829	DUOX2	0.178021	1449
chr5|103516540:103531336	NA	0.178021	1450
chr5|111101796:111101939	NREP	0.178021	1451
chr5|111101940:111105740	NREP	0.178021	1452
chr5|111105741:111106438	NREP	0.178021	1453
chr5|115135859:115140689	CDO1	0.178021	1454
chr5|115140690:115143180	CDO1	0.178021	1455
chr5|122065152:122069246	NA	0.178021	1456
chr5|122069247:122071603	NA	0.178021	1457
chr5|122090981:122090996	NA	0.178021	1458
chr5|122090997:122091017	NA	0.178021	1459
chr5|122091018:122116776	SNX2	0.178021	1460
chr5|122116777:122122385	SNX2	0.178021	1461
chr5|122122386:122142128	SNX2	0.178021	1462
chr5|122142129:122144821	SNX2	0.178021	1463
chr5|122144822:122204726	SNX24 SNX2	0.178021	1464
chr5|122204727:122210735	SNX24	0.178021	1465
chr5|122272593:122275257	SNX24	0.178021	1466
chr5|122275258:122302810	SNX24	0.178021	1467
chr5|122302811:122303149	SNX24	0.178021	1468
chr14|73571848:73578262	RBM25	0.177887	1469
chr14|73578263:73578479	RBM25	0.177887	1470
chr14|73578480:73583560	RBM25	0.177887	1471
chr14|73583561:73589619	RBM25	0.177887	1472
chr14|73589620:73599605	NA	0.177887	1473
chr14|73599606:73599951	NA	0.177887	1474
chr14|73599952:73616752	PSEN1	0.177887	1475
chr14|73731251:73754644	NUMB PAPLN	0.177887	1476
chr14|73754645:73755783	NUMB	0.177887	1477
chr14|73755784:73756409	NUMB	0.177887	1478
chr14|73756410:73757773	NUMB	0.177887	1479
chr14|73757774:73781927	NUMB	0.177887	1480
chr14|74827518:74936758	SYNDIG1L	0.177887	1481
chr14|74936759:74937114	NA	0.177887	1482
chr14|75615322:75616058	TMED10	0.177887	1483
chr14|75616059:75616461	TMED10	0.177887	1484
chr14|75616462:75616912	TMED10	0.177887	1485
chr14|75881374:75881898	NA	0.177887	1486
chr14|75881899:75882339	NA	0.177887	1487
chr14|75882340:75884780	NA	0.177887	1488
chr14|75944395:75948608	NA	0.177887	1489
chr14|75948609:76026841	BATF	0.177887	1490
chr14|76026842:76028087	NA	0.177887	1491
chr14|76028088:76229421	C14orf1 TTLL5 FLVCR2	0.177887	1492
chr14|76229422:76229864	TTLL5	0.177887	1493
chr14|76229865:76274282	TTLL5	0.177887	1494
chr14|76274283:76275494	TTLL5	0.177887	1495
chr15|43532018:43534833	TGM5	0.177887	1496
chr15|43534834:43553305	TGM5	0.177887	1497
chr1|146024972:146028200	NA	0.177736	1498
chr1|147482479:147482924	NA	0.177736	1499
chr1|147482925:147512809	NA	0.177736	1500
chr1|147512810:147514797	NA	0.177736	1501
chr1|147545167:147545754	NA	0.177736	1502
chr1|147545755:147688918	NA	0.177736	1503
chr1|150402398:150430137	RPRD2	0.177736	1504
chr1|150430138:150431894	RPRD2	0.177736	1505
chr1|150431895:150474277	RPRD2 TARS2	0.177736	1506
chr1|150474278:150474793	TARS2	0.177736	1507
chr1|150769130:150772536	CTSK	0.177736	1508
chr1|150772537:150773094	CTSK	0.177736	1509
chr1|150791531:150792156	ARNT	0.177736	1510
chr1|150792157:150798513	ARNT	0.177736	1511
chr1|150798514:150825804	ARNT	0.177736	1512
chr1|150825805:150828008	ARNT	0.177736	1513
chr1|150828009:150828179	ARNT	0.177736	1514
chr1|150828180:150828285	ARNT	0.177736	1515
chr1|150828286:150828526	ARNT	0.177736	1516
chr1|150828527:150828683	ARNT	0.177736	1517
chr1|150828684:150828700	ARNT	0.177736	1518
chr1|150828701:150830551	ARNT	0.177736	1519
chr1|150838530:150838552	ARNT	0.177736	1520
chr1|151020218:151031124	C1orf56 CDC42SE1	0.177736	1521
chr1|151449308:151449329	NA	0.177736	1522
chr1|151449330:151451456	NA	0.177736	1523
chr1|151451457:151456129	NA	0.177736	1524
chr12|11351009:11351041	PRB4	0.177736	1525
chr12|11351042:11351157	PRB4	0.177736	1526
chr14|58716856:58717818	C14orf37 PSMA3	0.177736	1527
chr14|58717819:58718338	C14orf37 PSMA3	0.177736	1528
chr14|58718339:58718425	C14orf37 PSMA3	0.177736	1529
chr14|63990110:64035829	PPP2R5E	0.177736	1530
chr14|64035830:64041522	NA	0.177736	1531
chr14|64041523:64105766	WDR89	0.177736	1532
chr14|64105767:64106856	WDR89	0.177736	1533
chr14|64199347:64201257	NA	0.177736	1534
chr14|64201258:64235738	NA	0.177736	1535
chr14|64235739:64235899	NA	0.177736	1536
chr14|64285415:64285430	NA	0.177736	1537
chr14|64285431:64287597	NA	0.177736	1538
chr14|64287598:64287755	NA	0.177736	1539
chr14|64375741:64375852	SYNE2	0.177736	1540
chr14|64375853:64383155	SYNE2	0.177736	1541
chr14|64508908:64615709	SYNE2	0.177736	1542
chr14|64615710:64616624	SYNE2	0.177736	1543
chr14|64616625:64634607	SYNE2	0.177736	1544
chr14|64634608:64638559	SYNE2	0.177736	1545
chr14|64638560:64721070	ESR2 SYNE2	0.177736	1546
chr14|64721071:64721376	ESR2	0.177736	1547
chr14|64721377:64721522	ESR2	0.177736	1548
chr14|64721523:64721675	ESR2	0.177736	1549
chr14|72999760:73002177	RGS6	0.177736	1550
chr14|73002178:73002646	RGS6	0.177736	1551
chr14|73306479:73306901	DPF3	0.177736	1552
chr14|73306902:73411813	DCAF4 DPF3	0.177736	1553
chr14|73411814:73412687	DCAF4	0.177736	1554
chr5|105162695:105167266	NA	0.177736	1555
chr5|105167267:105168236	NA	0.177736	1556
chr5|105306167:105307614	NA	0.177736	1557
chr5|105307615:105310690	NA	0.177736	1558
chr5|106707011:106749374	NA	0.177736	1559
chr5|107440418:107441225	FBXL17	0.177736	1560
chr5|107441226:107451281	FBXL17	0.177736	1561
chr5|107451282:107456116	FBXL17	0.177736	1562
chr5|107456117:107461610	FBXL17	0.177736	1563
chr5|107461611:107465462	FBXL17	0.177736	1564
chr5|107468663:107469306	FBXL17	0.177736	1565
chr5|107469307:107482386	FBXL17	0.177736	1566
chr5|107482387:107483101	FBXL17	0.177736	1567
chr5|107659143:107662298	FBXL17	0.177736	1568
chr5|107662299:107667237	FBXL17	0.177736	1569
chr5|107678858:107679012	FBXL17	0.177736	1570
chr5|107679013:107702650	FBXL17	0.177736	1571
chr5|107704231:107720743	FBXL17	0.177736	1572
chr5|107720744:107721254	NA	0.177736	1573
chr5|107944680:107953023	NA	0.177736	1574
chr5|107953024:107958083	NA	0.177736	1575
chr5|108034391:108035066	NA	0.177736	1576
chr5|108035067:108251082	LINC01023 FER	0.177736	1577
chr5|108251083:108251475	FER	0.177736	1578
chr5|108585456:108586475	NA	0.177736	1579
chr5|108586476:108618734	NA	0.177736	1580
chr5|108620502:108677451	PJA2	0.177736	1581
chr5|108677452:108677509	PJA2	0.177736	1582
chr5|108677510:108718404	PJA2	0.177736	1583
chr5|108718405:108725850	PJA2	0.177736	1584
chr15|44186697:44187511	FRMD5	0.176802	1585
chr15|44187512:44189450	FRMD5	0.176802	1586
chr15|44201006:44203760	FRMD5	0.176802	1587
chr15|44203761:44302063	FRMD5	0.176802	1588
chr15|44941482:44942130	SPG11	0.176802	1589
chr15|44942131:44942249	SPG11	0.176802	1590
chr15|44942250:44942884	SPG11	0.176802	1591
chr15|45880005:45882214	BLOC1S6	0.176802	1592
chr15|45882215:45891014	BLOC1S6	0.176802	1593
chr15|45891015:45895059	BLOC1S6	0.176802	1594
chr15|45895060:46089786	BLOC1S6 SQOR	0.176802	1595
chr15|46089787:46090120	NA	0.176802	1596
chr15|46090121:46100724	NA	0.176802	1597
chr15|46100725:46110243	NA	0.176802	1598
chr15|46110244:46120988	NA	0.176802	1599
chr15|46120989:46121019	NA	0.176802	1600
chr15|46121020:46124857	NA	0.176802	1601
chr5|112874648:112892102	YTHDC2	0.176802	1602
chr5|112892103:112894017	YTHDC2	0.176802	1603
chr5|112961014:112961579	NA	0.176802	1604
chr5|112961580:112985373	NA	0.176802	1605
chr5|112985374:112985509	NA	0.176802	1606
chr5|112985510:113168365	NA	0.176802	1607
chr5|113168366:113169078	NA	0.176802	1608
chr5|113169079:113176802	NA	0.176802	1609
chr5|113181221:113321707	NA	0.176802	1610
chr5|113321708:113328547	NA	0.176802	1611
chr5|113620904:113628579	NA	0.176802	1612
chr5|113628580:113644924	NA	0.176802	1613
chr5|113644925:113652570	NA	0.176802	1614
chr5|118050923:118052727	NA	0.176802	1615
chr5|118052728:118052915	NA	0.176802	1616
chr5|118276543:118291852	DTWD2	0.176802	1617
chr5|118949571:119014074	FAM170A	0.176802	1618
chr5|119119813:119133347	NA	0.176802	1619
chr5|119445120:119575648	NA	0.176802	1620
chr5|119575649:119576903	NA	0.176802	1621
chr5|121130750:121191434	FTMT	0.176802	1622
chr5|121191435:121192619	NA	0.176802	1623
chr5|121192620:121354659	SRFBP1	0.176802	1624
chr5|121364975:121596484	LOC100505841 ZNF474 LOX	0.176802	1625
chr5|121596485:121597282	NA	0.176802	1626
chr5|121597283:121600905	NA	0.176802	1627
chr5|121600906:121608865	NA	0.176802	1628
chr5|121608866:121612341	NA	0.176802	1629
chr5|167947544:167988329	MIR103B1 FBLL1 MIR103A1 PANK3	0.176802	1630
chr5|167988330:167990240	PANK3	0.176802	1631
chr5|167990241:167993798	PANK3	0.176802	1632
chr5|167993799:168000072	PANK3	0.176802	1633
chr5|168009613:168010710	NA	0.176802	1634
chr5|168010711:168013843	NA	0.176802	1635
chr5|168013844:168016343	NA	0.176802	1636
chr5|168016344:168016580	NA	0.176802	1637
chr5|168016581:168016851	NA	0.176802	1638
chr5|168016852:168041740	NA	0.176802	1639
chr5|168041741:168043405	NA	0.176802	1640
chr5|168125601:168125671	SLIT3	0.176802	1641
chr5|168125672:168173909	SLIT3	0.176802	1642
chr5|168173910:168176397	SLIT3	0.176802	1643
chr14|72503767:72566945	RGS6	0.176699	1644
chr14|72566946:72573923	RGS6	0.176699	1645
chr14|72946775:72958973	RGS6	0.176699	1646
chr14|72958974:72959345	RGS6	0.176699	1647
chr14|72966743:72968515	RGS6	0.176699	1648
chr14|72968516:72972193	RGS6	0.176699	1649
chr14|72972194:72977810	RGS6	0.176699	1650
chr14|72977811:72977859	RGS6	0.176699	1651
chr14|72977860:72999093	RGS6	0.176699	1652
chr5|168840903:168841366	NA	0.176699	1653
chr5|168867342:168870032	NA	0.176699	1654
chr5|168870033:168885134	NA	0.176699	1655
chr5|168885135:168886190	NA	0.176699	1656
chr16|71157503:71158038	HYDIN	0.176647	1657
chr5|103612261:103614820	NA	0.176647	1658
chr5|103614821:103668121	NA	0.176647	1659
chr5|103683726:103859158	NA	0.176647	1660
chr5|103859159:103863665	NA	0.176647	1661
chr5|103863666:104177721	NA	0.176647	1662
chr5|104177722:104179152	NA	0.176647	1663
chr5|106559328:106706432	NA	0.176647	1664
chr5|106706433:106707010	NA	0.176647	1665
chr5|106891425:106891826	NA	0.176647	1666
chr5|106896990:106897172	NA	0.176647	1667
chr5|106897173:106897321	NA	0.176647	1668
chr5|106897322:106897399	NA	0.176647	1669
chr5|106897400:106897416	NA	0.176647	1670
chr5|106897417:106904875	NA	0.176647	1671
chr5|107232957:107258553	FBXL17	0.176647	1672
chr5|107258554:107265140	FBXL17	0.176647	1673
chr5|107265141:107322708	FBXL17	0.176647	1674
chr5|107322709:107322824	FBXL17	0.176647	1675
chr5|107322825:107377917	FBXL17	0.176647	1676
chr5|107380440:107384207	FBXL17	0.176647	1677
chr5|107384208:107419013	FBXL17	0.176647	1678
chr5|107608659:107616795	FBXL17	0.176647	1679
chr5|107667238:107678857	FBXL17	0.176647	1680
chr5|107721255:107735804	NA	0.176647	1681
chr5|107735805:107735821	NA	0.176647	1682
chr5|107735822:107867927	NA	0.176647	1683
chr5|121355216:121356072	SRFBP1	0.176647	1684
chr5|121356073:121361740	SRFBP1	0.176647	1685
chr5|121361741:121364974	SRFBP1	0.176647	1686
chr5|121620141:121621712	NA	0.176647	1687
chr5|121621713:121638222	NA	0.176647	1688
chr5|166411870:166412657	NA	0.176647	1689
chr1|148006215:148170795	NBPF14 LINC01138	0.174736	1690
chr1|148170796:148252464	NBPF14 LINC01138 PPIAL4D	0.174736	1691
chr1|148252465:148252991	NBPF14	0.174736	1692
chr1|148298304:148306539	NBPF14	0.174736	1693
chr1|148306540:148330152	NBPF14	0.174736	1694
chr1|149873446:149878801	SV2A	0.174736	1695
chr1|149878802:149879270	SV2A	0.174736	1696
chr1|149904596:149906351	MTMR11	0.174736	1697
chr1|149906352:149907993	MTMR11	0.174736	1698
chr1|149907994:149909846	MTMR11	0.174736	1699
chr1|149949666:149952216	OTUD7B	0.174736	1700
chr1|149952217:149966973	OTUD7B	0.174736	1701
chr1|149966974:149967059	OTUD7B	0.174736	1702
chr1|149967060:149972350	OTUD7B	0.174736	1703
chr1|149972351:149975408	OTUD7B	0.174736	1704
chr14|44606752:44610375	NA	0.174736	1705
chr14|44610376:44641125	NA	0.174736	1706
chr14|44641126:44653896	NA	0.174736	1707
chr14|45581828:45582247	PRPF39	0.174736	1708
chr14|45582248:45582437	PRPF39	0.174736	1709
chr14|45582438:45584794	PRPF39	0.174736	1710
chr14|45937168:45941697	NA	0.174736	1711
chr14|45941698:45943665	NA	0.174736	1712
chr14|45969699:45977759	NA	0.174736	1713
chr14|45990314:45996696	NA	0.174736	1714
chr14|45996697:46060460	NA	0.174736	1715
chr14|46096050:46121707	NA	0.174736	1716
chr14|46121708:46122855	NA	0.174736	1717
chr14|46122856:46122974	NA	0.174736	1718
chr14|46122975:46123697	NA	0.174736	1719
chr14|46309083:46321456	NA	0.174736	1720
chr14|46321457:46326573	NA	0.174736	1721
chr14|46683843:46687720	LINC00871	0.174736	1722
chr14|46696171:46702084	LINC00871	0.174736	1723
chr14|46702085:46708629	LINC00871	0.174736	1724
chr14|46708630:46777923	LINC00871	0.174736	1725
chr14|46777924:46782377	LINC00871	0.174736	1726
chr14|46782378:46803220	LINC00871	0.174736	1727
chr14|55646023:55648148	DLGAP5	0.174736	1728
chr14|55648149:55720925	DLGAP5	0.174736	1729
chr14|64168446:64169845	SGPP1	0.174736	1730
chr14|64169846:64199346	SGPP1	0.174736	1731
chr14|81014554:81014740	CEP128	0.174736	1732
chr14|81014741:81014988	CEP128	0.174736	1733
chr14|81014989:81015214	CEP128	0.174736	1734
chr14|101467892:101468410	NA	0.174736	1735
chr14|101468411:101523678	MIR300 MIR543 MIR889 MIR1185-1 MIR1185-2 MIR1197 MIR1193 MIR134 MIR299 MIR323A MIR376C MIR376A1 MIR379 MIR380 MIR381 MIR382 MIR329-1 MIR329-2 MIR323B MIR376B MIR485 MIR494 MIR495 MIR487A MIR539 MIR376A2 MIR487B MIR411 MIR654 MIR655 MIR758 MIR668	0.174736	1736
chr14|101523679:101525116	NA	0.174736	1737
chr14|101525117:101630786	MIR541 MEG9 MIR154 MIR369 MIR377 MIR409 MIR412 MIR410 MIR496 MIR656	0.174736	1738
chr14|101630787:101632623	NA	0.174736	1739
chr14|101632624:101680622	NA	0.174736	1740
chr14|101680623:101681539	NA	0.174736	1741
chr14|101681540:101717300	NA	0.174736	1742
chr14|101717301:101718844	NA	0.174736	1743
chr14|101718845:101732259	NA	0.174736	1744
chr14|101732260:101732817	NA	0.174736	1745
chr14|101732818:101732822	NA	0.174736	1746
chr14|101732823:101733943	NA	0.174736	1747
chr14|101733944:101740753	NA	0.174736	1748
chr14|101753924:101773095	NA	0.174736	1749
chr14|101773096:101785400	NA	0.174736	1750
chr14|101785401:101863498	NA	0.174736	1751
chr14|101863499:101870506	NA	0.174736	1752
chr14|101870507:101904608	NA	0.174736	1753
chr14|101904609:101904882	NA	0.174736	1754
chr15|38582812:38591619	SPRED1	0.174736	1755
chr15|38591620:38703290	SPRED1	0.174736	1756
chr15|38703291:38706847	NA	0.174736	1757
chr15|38706848:38781690	RASGRP1 FAM98B	0.174736	1758
chr15|38781691:38788267	RASGRP1	0.174736	1759
chr15|38788268:38821855	RASGRP1	0.174736	1760
chr15|38841346:38870494	RASGRP1	0.174736	1761
chr15|38943971:38944046	NA	0.174736	1762
chr5|59007732:59007799	PDE4D	0.174198	1763
chr5|59007800:59008743	PDE4D	0.174198	1764
chr5|59008744:59008878	PDE4D	0.174198	1765
chr5|59809785:59812362	PART1	0.174198	1766
chr5|59812363:59816089	PART1	0.174198	1767
chr5|59816090:59824706	PART1	0.174198	1768
chr5|59824707:59824989	PART1	0.174198	1769
chr5|59824990:59826157	PART1	0.174198	1770
chr5|59841963:59878276	PART1	0.174198	1771
chr5|59878277:59880747	NA	0.174198	1772
chr5|59880748:59884152	NA	0.174198	1773
chr5|59884153:59898154	DEPDC1B	0.174198	1774
chr5|60411200:60427258	NDUFAF2	0.174198	1775
chr5|60427259:60428431	NDUFAF2	0.174198	1776
chr5|60428432:60433955	NDUFAF2	0.174198	1777
chr5|60433956:60434196	NDUFAF2	0.174198	1778
chr5|60870282:60901888	NA	0.174198	1779
chr5|65941385:65946272	MAST4	0.174198	1780
chr5|65946273:65952106	MAST4	0.174198	1781
chr5|65952107:65967484	MAST4	0.174198	1782
chr5|65967485:65971095	MAST4	0.174198	1783
chr5|97781158:97784381	NA	0.174198	1784
chr5|97784382:97784803	NA	0.174198	1785
chr5|97784804:97789963	NA	0.174198	1786
chr14|73826829:73827264	NUMB	0.173238	1787
chr14|73827265:73960239	HEATR4 NUMB	0.173238	1788
chr14|73995988:74103405	ACOT2 ACOT4 HEATR4 ACOT1 ACOT6	0.173238	1789
chr14|74103406:74104199	NA	0.173238	1790
chr4|3471167:3471912	DOK7	0.173238	1791
chr4|3471913:3481310	DOK7	0.173238	1792
chr4|3481311:3485595	DOK7	0.173238	1793
chr4|3485596:3502209	DOK7	0.173238	1794
chr5|75679520:75682943	NA	0.173238	1795
chr5|75682944:75720697	IQGAP2	0.173238	1796
chr5|75724199:75830583	IQGAP2	0.173238	1797
chr5|75830584:75832115	IQGAP2	0.173238	1798
chr5|75832116:75832784	IQGAP2	0.173238	1799
chr5|75832785:75833068	IQGAP2	0.173238	1800
chr5|75833069:75907268	IQGAP2	0.173238	1801
chr5|75907269:75909465	IQGAP2	0.173238	1802
chr5|75909466:75947610	IQGAP2 F2RL2	0.173238	1803
chr5|75947611:75948097	IQGAP2	0.173238	1804
chr5|75948098:75956826	IQGAP2	0.173238	1805
chr5|75956827:75957134	IQGAP2	0.173238	1806
chr5|75957135:75983679	IQGAP2	0.173238	1807
chr5|75983680:75983810	IQGAP2	0.173238	1808
chr5|75983811:75995972	IQGAP2	0.173238	1809
chr5|75995973:75995992	IQGAP2	0.173238	1810
chr5|75995993:76131693	NCRUPAR IQGAP2 F2R F2RL1	0.173238	1811
chr5|76131694:76132110	NA	0.173238	1812
chr5|76132111:76133190	NA	0.173238	1813
chr5|76133191:76133449	NA	0.173238	1814
chr5|76133450:76135874	NA	0.173238	1815
chr5|76135875:76136912	NA	0.173238	1816
chr5|76136913:76137813	NA	0.173238	1817
chr5|76137814:76139488	NA	0.173238	1818
chr5|76139489:76143848	NA	0.173238	1819
chr5|76143849:76143863	NA	0.173238	1820
chr5|78814169:78814709	NA	0.173238	1821
chr5|78814710:78815348	NA	0.173238	1822
chr5|78815349:78819688	NA	0.173238	1823
chr5|97718791:97727257	NA	0.171181	1824
chr5|97727258:97732192	NA	0.171181	1825
chr5|97732193:97735050	NA	0.171181	1826
chr5|97735051:97752739	NA	0.171181	1827
chr5|97752740:97752862	NA	0.171181	1828
chr5|97752863:97763616	NA	0.171181	1829
chr5|97763617:97763980	NA	0.171181	1830
chr1|147419235:147421827	NA	0.171034	1831
chr1|147421828:147482478	NA	0.171034	1832
chr1|150265225:150284852	MRPS21	0.171034	1833
chr1|150284853:150288580	NA	0.171034	1834
chr1|150288581:150290036	NA	0.171034	1835
chr1|150290037:150290062	NA	0.171034	1836
chr1|150290063:150294432	PRPF3	0.171034	1837
chr1|150294433:150315150	PRPF3	0.171034	1838
chr1|150315151:150315443	PRPF3	0.171034	1839
chr1|150315444:150370219	RPRD2 PRPF3	0.171034	1840
chr1|150370220:150372994	RPRD2	0.171034	1841
chr1|150372995:150393540	RPRD2	0.171034	1842
chr1|150393541:150393993	RPRD2	0.171034	1843
chr1|150393994:150400390	RPRD2	0.171034	1844
chr1|150400391:150402397	RPRD2	0.171034	1845
chr1|150773095:150776188	CTSK	0.171034	1846
chr1|150776189:150789802	CTSK ARNT	0.171034	1847
chr1|150789803:150791530	ARNT	0.171034	1848
chr1|150830552:150836413	ARNT	0.171034	1849
chr1|150836414:150836640	ARNT	0.171034	1850
chr1|150836641:150838529	ARNT	0.171034	1851
chr1|150838950:150839318	ARNT	0.171034	1852
chr1|150839319:150853466	ARNT	0.171034	1853
chr1|150941403:150943117	CERS2	0.171034	1854
chr1|150943118:150954676	CERS2 ANXA9	0.171034	1855
chr1|150954677:150957211	ANXA9	0.171034	1856
chr1|150957212:150981785	MINDY1 PRUNE1 ANXA9	0.171034	1857
chr1|150981786:150994271	PRUNE1	0.171034	1858
chr1|150994272:151019581	BNIPL PRUNE1	0.171034	1859
chr1|151019582:151020217	BNIPL	0.171034	1860
chr14|55720926:55722011	NA	0.171034	1861
chr14|55722012:55808432	FBXO34	0.171034	1862
chr14|55808433:55811362	FBXO34	0.171034	1863
chr14|56025837:56025944	KTN1-AS1	0.171034	1864
chr14|56025945:56029824	KTN1-AS1	0.171034	1865
chr14|56029825:56030008	KTN1-AS1	0.171034	1866
chr14|56030009:56041939	KTN1-AS1	0.171034	1867
chr14|56041940:56042660	KTN1-AS1	0.171034	1868
chr14|56042661:56043119	KTN1-AS1	0.171034	1869
chr14|56043120:56044955	KTN1-AS1	0.171034	1870
chr14|56044956:56190012	KTN1-AS1 KTN1	0.171034	1871
chr14|56190013:56192198	NA	0.171034	1872
chr14|56283474:56284499	NA	0.171034	1873
chr14|56284500:56285879	NA	0.171034	1874
chr14|56285880:56286001	NA	0.171034	1875
chr14|56484779:56486231	NA	0.171034	1876
chr14|56486232:56544939	NA	0.171034	1877
chr14|56544940:56547806	NA	0.171034	1878
chr14|57718843:57725536	EXOC5	0.171034	1879
chr14|57725537:57726324	EXOC5	0.171034	1880
chr14|57726325:57728306	EXOC5	0.171034	1881
chr14|58653754:58656578	C14orf37	0.171034	1882
chr14|58656579:58683825	C14orf37 ACTR10	0.171034	1883
chr14|58683826:58690042	C14orf37 ACTR10	0.171034	1884
chr14|58690043:58716557	C14orf37 ACTR10 PSMA3	0.171034	1885
chr14|58716558:58716855	C14orf37 PSMA3	0.171034	1886
chr14|58718426:58867074	C14orf37 PSMA3-AS1 TOMM20L PSMA3 ARID4A	0.171034	1887
chr14|58867075:58867503	TOMM20L	0.171034	1888
chr14|64235900:64242727	NA	0.171034	1889
chr14|64242728:64243033	NA	0.171034	1890
chr14|64243034:64285414	NA	0.171034	1891
chr14|64296882:64321788	SYNE2	0.171034	1892
chr14|64321789:64324142	SYNE2	0.171034	1893
chr14|64324143:64325163	SYNE2	0.171034	1894
chr14|64325164:64325622	SYNE2	0.171034	1895
chr14|64325623:64375740	SYNE2	0.171034	1896
chr14|68482442:68485061	RAD51B	0.171034	1897
chr14|73002647:73251193	DPF3 RGS6	0.171034	1898
chr14|73251194:73252615	DPF3	0.171034	1899
chr14|73252616:73255067	DPF3	0.171034	1900
chr14|73255068:73255321	DPF3	0.171034	1901
chr14|73255322:73306478	DPF3	0.171034	1902
chr14|73412688:73523491	DCAF4 ZFYVE1	0.171034	1903
chr14|73523492:73523917	NA	0.171034	1904
chr14|73523918:73523958	NA	0.171034	1905
chr14|73523959:73526068	RBM25	0.171034	1906
chr14|91789154:91802601	CCDC88C	0.171034	1907
chr14|91802602:91803084	CCDC88C	0.171034	1908
chr14|91813772:91819023	CCDC88C	0.171034	1909
chr14|91819024:91852111	CCDC88C	0.171034	1910
chr14|91852112:91853435	CCDC88C	0.171034	1911
chr14|91853436:91940903	CCDC88C PPP4R3A	0.171034	1912
chr14|91940904:91941117	PPP4R3A	0.171034	1913
chr15|43812330:43824688	MAP1A	0.171034	1914
chr15|43824689:43832799	PPIP5K1	0.171034	1915
chr15|43832800:43835158	PPIP5K1	0.171034	1916
chr5|105097722:105097893	NA	0.171034	1917
chr5|105097894:105100642	NA	0.171034	1918
chr5|105231067:105236079	NA	0.171034	1919
chr5|105236189:105236926	NA	0.171034	1920
chr5|105236927:105240458	NA	0.171034	1921
chr5|105240459:105241870	NA	0.171034	1922
chr5|105241871:105245290	NA	0.171034	1923
chr5|105245291:105248564	NA	0.171034	1924
chr5|105248565:105250277	NA	0.171034	1925
chr5|105252753:105253580	NA	0.171034	1926
chr5|105253581:105258553	NA	0.171034	1927
chr5|105258554:105259534	NA	0.171034	1928
chr5|105259535:105301576	NA	0.171034	1929
chr5|105301577:105302178	NA	0.171034	1930
chr5|105302179:105305602	NA	0.171034	1931
chr5|105305603:105306166	NA	0.171034	1932
chr5|105419642:105421446	NA	0.171034	1933
chr5|105421447:105429958	NA	0.171034	1934
chr5|105429959:105434723	NA	0.171034	1935
chr5|105434724:105543231	NA	0.171034	1936
chr5|105543232:105543652	NA	0.171034	1937
chr5|105543653:106556732	NA	0.171034	1938
chr5|106556733:106559327	NA	0.171034	1939
chr5|106749375:106749746	NA	0.171034	1940
chr5|106749747:106749799	NA	0.171034	1941
chr5|107702651:107703113	FBXL17	0.171034	1942
chr5|107703114:107703359	FBXL17	0.171034	1943
chr5|107703360:107704230	FBXL17	0.171034	1944
chr5|108271438:108383877	FER	0.171034	1945
chr5|108460055:108463535	FER	0.171034	1946
chr5|108463536:108540808	FER	0.171034	1947
chr5|108540809:108544930	NA	0.171034	1948
chr5|108560626:108565772	NA	0.171034	1949
chr5|108725851:108731141	PJA2	0.171034	1950
chr14|74937115:75182913	MIR4709 NPC2 ISCA2 LTBP2 FCF1 AREL1	0.170384	1951
chr14|75182914:75188383	FCF1	0.170384	1952
chr14|75188384:75204748	FCF1	0.170384	1953
chr14|75204749:75206689	NA	0.170384	1954
chr14|75472337:75472950	EIF2B2	0.170384	1955
chr14|75472951:75476228	EIF2B2	0.170384	1956
chr14|75476229:75480111	EIF2B2	0.170384	1957
chr14|75614455:75615321	TMED10	0.170384	1958
chr14|75616913:75783215	TMED10 FOS LINC01220	0.170384	1959
chr14|75783216:75783690	NA	0.170384	1960
chr14|75783691:75855114	NA	0.170384	1961
chr14|75855115:75855478	NA	0.170384	1962
chr14|75855479:75881373	NA	0.170384	1963
chr14|75884781:75896951	JDP2	0.170384	1964
chr14|75896952:75897144	JDP2	0.170384	1965
chr14|75897145:75920649	JDP2	0.170384	1966
chr14|75920650:75920929	JDP2	0.170384	1967
chr14|75920930:75944394	JDP2	0.170384	1968
chr14|76275495:76309600	TTLL5	0.170384	1969
chr14|76309601:76311071	TTLL5	0.170384	1970
chr14|76311072:76470957	IFT43 TTLL5 TGFB3	0.170384	1971
chr14|76470958:76471746	IFT43	0.170384	1972
chr15|43325272:43330718	UBR1	0.170384	1973
chr3|60463473:60464567	FHIT	0.170384	1974
chr3|60464568:60527156	FHIT	0.170384	1975
chr3|60527157:60528537	FHIT	0.170384	1976
chr3|60554358:60557750	FHIT	0.170384	1977
chr3|60557751:60558399	FHIT	0.170384	1978
chr3|60558400:60558730	FHIT	0.170384	1979
chr3|60558731:60558746	FHIT	0.170384	1980
chr5|73560741:73773275	NA	0.170384	1981
chr5|73773276:73773401	NA	0.170384	1982
chr5|73773402:73775205	NA	0.170384	1983
chr5|73775206:73775222	NA	0.170384	1984
chr5|73775223:73853340	NA	0.170384	1985
chr5|73853341:73855854	NA	0.170384	1986
chr5|73890155:73891340	NA	0.170384	1987
chr5|73891341:73944325	HEXB ENC1	0.170384	1988
chr5|73944326:73944378	HEXB	0.170384	1989
chr5|73944379:74031163	HEXB GFM2	0.170384	1990
chr5|74031164:74033000	GFM2	0.170384	1991
chr5|74033001:74139425	NSA2 FAM169A GFM2	0.170384	1992
chr5|92999587:93021612	FAM172A	0.170384	1993
chr5|93021613:93021675	FAM172A	0.170384	1994
chr5|93021676:93028722	FAM172A	0.170384	1995
chr5|93028723:93029776	FAM172A	0.170384	1996
chr5|93029777:93049440	FAM172A	0.170384	1997
chr5|93049441:93051252	FAM172A	0.170384	1998
[truncated: 178,899 more rows]
