# Supplementary material for: Integrative analysis of the inter-tumoral heterogeneity of triple-negative breast cancer
Source: Sci Rep. 2018 Aug 7;8:11807. doi: 10.1038/s41598-018-29992-5 (PMC6081411; doi:10.1038/s41598-018-29992-5)
Supplement: Supplementary file 5 — Table S4 [file 41598_2018_29992_MOESM5_ESM.xlsx]

## Sheet: cluster1 vs cluster2
Table S4A: Results of pairwise differential expression analysis using DEseq2 for SNF clusters 1 and 2
gene_id	baseMean	log2FoldChange	lfcSE	stat	pvalue	padj	gene_symbol
ENSG00000179593.14	3973.36	-6.13775	0.396559	-15.4775	4.92208e-54	1.95938e-49	ALOX15B
ENSG00000124713.5	124.523	-4.32889	0.286425	-15.1135	1.31878e-51	2.6249e-47	GNMT
ENSG00000166743.8	553.954	-5.8527	0.392006	-14.9301	2.09908e-50	2.78533e-46	ACSM1
ENSG00000240216.6	165.779	-5.93083	0.407395	-14.5579	5.20045e-48	5.17549e-44	CPHL1P
ENSG00000258414.1	20.5936	-4.85602	0.336533	-14.4296	3.37253e-47	2.68507e-43	RP11-356O9.1
ENSG00000154198.13	354.66	-7.82244	0.542937	-14.4076	4.63248e-47	3.07349e-43	CYP4Z2P
ENSG00000156049.6	132.993	-2.683	0.187219	-14.3308	1.40395e-46	7.98407e-43	GNA14
ENSG00000183569.16	1471.72	-4.84153	0.340083	-14.2363	5.45472e-46	2.71427e-42	SERHL2
ENSG00000245750.6	55.7317	-4.54367	0.321289	-14.142	2.09259e-45	9.25578e-42	RP11-279F6.1
ENSG00000160180.15	1314.05	-6.52987	0.46953	-13.9072	5.72529e-44	2.27912e-40	TFF3
ENSG00000202198.1	3714.91	-5.92338	0.437846	-13.5285	1.0623e-41	3.84437e-38	RN7SK
ENSG00000114248.8	80.5695	-6.62946	0.492688	-13.4557	2.8504e-41	9.45572e-38	LRRC31
ENSG00000213759.7	1407.5	-10.6458	0.791951	-13.4425	3.40907e-41	1.04391e-37	UGT2B11
ENSG00000198650.9	493.44	-5.66614	0.424464	-13.3489	1.20133e-40	3.4159e-37	TAT
ENSG00000172551.9	34168.7	-8.04052	0.616282	-13.0468	6.62457e-39	1.75807e-35	MUCL1
ENSG00000100867.13	5247.46	-7.34465	0.566797	-12.9582	2.11219e-38	5.25513e-35	DHRS2
ENSG00000122787.13	42.5967	-5.75514	0.45141	-12.7493	3.14758e-37	7.37053e-34	AKR1D1
ENSG00000278811.3	224.134	-4.67705	0.36847	-12.6932	6.45362e-37	1.42725e-33	LINC00624
ENSG00000259087.4	9.89871	-4.82142	0.381963	-12.6227	1.58229e-36	3.31515e-33	RP11-356O9.2
ENSG00000280111.1	579.129	-2.47431	0.196838	-12.5703	3.0754e-36	6.12128e-33	CTA-292E10.9
ENSG00000129514.5	2655.56	-4.63882	0.372784	-12.4437	1.51239e-35	2.86692e-32	FOXA1
ENSG00000183273.5	38.5427	-8.37412	0.674063	-12.4233	1.95246e-35	3.53289e-32	CCDC60
ENSG00000139865.15	131.489	-4.72323	0.381139	-12.3924	2.87308e-35	4.97268e-32	TTC6
ENSG00000121270.14	1932.2	-5.82296	0.473972	-12.2854	1.08458e-34	1.79896e-31	ABCC11
ENSG00000009765.13	168.678	-5.94076	0.484667	-12.2574	1.53303e-34	2.44107e-31	IYD
ENSG00000182902.12	101.653	-3.07066	0.250678	-12.2494	1.69166e-34	2.59007e-31	SLC25A18
ENSG00000230882.1	129.809	-3.88599	0.318072	-12.2173	2.51273e-34	3.7047e-31	AC005077.14
ENSG00000244468.1	2193.36	-7.74212	0.634127	-12.2091	2.77976e-34	3.95202e-31	RP11-206M11.7
ENSG00000227038.2	31.5786	-3.75385	0.308466	-12.1694	4.52223e-34	6.20761e-31	AC005077.12
ENSG00000164120.12	1360.89	-5.43445	0.446814	-12.1627	4.9128e-34	6.51896e-31	HPGD
ENSG00000188869.11	28.4588	-4.27791	0.356348	-12.0049	3.34939e-33	4.30105e-30	TMC3
ENSG00000151715.6	453.775	-3.88679	0.329807	-11.7851	4.66067e-32	5.79788e-29	TMEM45B
ENSG00000151117.7	1016.89	-2.4579	0.209217	-11.7481	7.22423e-32	8.71462e-29	TMEM86A
ENSG00000163072.13	389.406	-2.19437	0.187292	-11.7163	1.05128e-31	1.23086e-28	NOSTRIN
ENSG00000255471.1	44.6775	-2.81506	0.242245	-11.6207	3.23475e-31	3.67911e-28	RP11-736K20.5
ENSG00000237223.5	65.4901	-7.84199	0.677036	-11.5828	5.03558e-31	5.56823e-28	SULT1C2P1
ENSG00000250584.2	172.978	-9.74865	0.842319	-11.5736	5.60866e-31	6.03431e-28	LINC01511
ENSG00000117472.8	933.745	-3.64468	0.316544	-11.514	1.12149e-30	1.17485e-27	TSPAN1
ENSG00000005469.10	991.662	-2.24777	0.196374	-11.4463	2.45271e-30	2.50352e-27	CROT
ENSG00000072858.9	632.995	-3.26087	0.285126	-11.4366	2.74447e-30	2.7313e-27	SIDT1
ENSG00000184956.14	711.227	-6.01394	0.5268	-11.416	3.47965e-30	3.37849e-27	MUC6
ENSG00000078898.6	87.4378	-6.73886	0.594146	-11.3421	8.11881e-30	7.69508e-27	BPIFB2
ENSG00000103310.9	184.102	-8.89574	0.788329	-11.2843	1.56904e-29	1.45257e-26	ZP2
ENSG00000259517.2	17.2955	-7.49006	0.671073	-11.1613	6.30534e-29	5.70461e-26	RP11-324D17.1
ENSG00000082175.13	618.482	-4.48053	0.404477	-11.0773	1.616e-28	1.42955e-25	PGR
ENSG00000268756.1	30.142	-3.76679	0.342779	-10.989	4.31795e-28	3.73671e-25	AC104534.2
ENSG00000150667.6	50.4584	-2.75327	0.2515	-10.9474	6.83877e-28	5.79229e-25	FSIP1
ENSG00000168306.11	286.21	-2.87683	0.265316	-10.8431	2.15164e-27	1.78443e-24	ACOX2
ENSG00000111052.6	286.068	-3.21962	0.298011	-10.8037	3.30668e-27	2.63265e-24	LIN7A
ENSG00000145703.14	1836.11	-2.63597	0.243974	-10.8043	3.28503e-27	2.63265e-24	IQGAP2
ENSG00000156219.15	2447.6	5.18613	0.481444	10.772	4.66619e-27	3.64219e-24	ART3
ENSG00000248359.1	26.8045	-7.52615	0.701238	-10.7327	7.15035e-27	5.47387e-24	CTC-537E7.2
ENSG00000109906.12	120.551	-4.59557	0.42847	-10.7255	7.72435e-27	5.80171e-24	ZBTB16
ENSG00000203858.3	182.296	-10.3209	0.962872	-10.7189	8.297e-27	6.11643e-24	HSD3BP2
ENSG00000238178.5	45.3375	-4.81414	0.452986	-10.6276	2.21817e-26	1.60547e-23	RP11-431J24.2
ENSG00000110169.9	146.127	-2.78889	0.262509	-10.624	2.30486e-26	1.63843e-23	HPX
ENSG00000135226.15	198.577	-10.1422	0.958304	-10.5835	3.55604e-26	2.48349e-23	UGT2B28
ENSG00000091138.11	14.5504	-4.37066	0.413705	-10.5647	4.34394e-26	2.98144e-23	SLC26A3
ENSG00000256612.6	141.915	-4.55894	0.432383	-10.5437	5.42923e-26	3.66317e-23	CYP2B7P
ENSG00000259793.1	10.5218	-3.51538	0.33368	-10.5352	5.94781e-26	3.94617e-23	RP11-400N9.1
ENSG00000171951.4	235.105	-3.27453	0.310934	-10.5313	6.19908e-26	4.04546e-23	SCG2
ENSG00000267710.4	32.7675	-3.12689	0.297034	-10.5271	6.48325e-26	4.16267e-23	AC006116.20
ENSG00000147041.10	86.8401	-4.05141	0.386113	-10.4928	9.32151e-26	5.89001e-23	SYTL5
ENSG00000257298.1	22.9051	-3.45914	0.33018	-10.4765	1.10734e-25	6.88767e-23	RP3-405J10.3
ENSG00000254399.2	65.4569	-5.0031	0.478453	-10.4568	1.36341e-25	8.34995e-23	GLYATL1P4
ENSG00000159763.3	8623.09	-6.80163	0.650604	-10.4543	1.3997e-25	8.44229e-23	PIP
ENSG00000177359.16	1428.29	4.41891	0.423884	10.4248	1.91039e-25	1.13506e-22	RP11-551L14.1
ENSG00000175311.6	14.9652	-5.04268	0.48442	-10.4097	2.23858e-25	1.31049e-22	ANKS4B
ENSG00000126010.5	59.6281	-4.5392	0.438075	-10.3617	3.70309e-25	2.10598e-22	GRPR
ENSG00000144452.13	837.937	-4.17248	0.402683	-10.3617	3.70324e-25	2.10598e-22	ABCA12
ENSG00000116882.13	15.155	-4.6872	0.452827	-10.351	4.14289e-25	2.32282e-22	HAO2
ENSG00000142973.11	668.704	-4.80469	0.464368	-10.3467	4.33023e-25	2.39413e-22	CYP4B1
ENSG00000008196.11	2131.48	-5.16842	0.50022	-10.3323	5.03442e-25	2.74535e-22	TFAP2B
ENSG00000169083.14	2508.77	-3.88433	0.376622	-10.3136	6.11593e-25	3.29004e-22	AR
ENSG00000185261.12	105.117	-2.09741	0.203771	-10.293	7.57918e-25	4.02283e-22	KIAA0825
ENSG00000175356.11	1206.38	-3.35326	0.326147	-10.2814	8.54411e-25	4.47531e-22	SCUBE2
ENSG00000148513.16	221.267	-5.96493	0.581317	-10.2611	1.05525e-24	5.45552e-22	ANKRD30A
ENSG00000092068.17	2039.47	-2.11799	0.20693	-10.2353	1.37758e-24	7.03063e-22	SLC7A8
ENSG00000189058.7	50694	-4.83691	0.473086	-10.2242	1.54538e-24	7.78714e-22	APOD
ENSG00000166780.9	458.964	-1.96685	0.192474	-10.2188	1.63392e-24	8.13041e-22	C16orf45
ENSG00000205502.3	67.9629	-2.85739	0.280198	-10.1977	2.02923e-24	9.97281e-22	C2CD4B
ENSG00000166317.10	40.6895	-3.5494	0.349277	-10.1621	2.92585e-24	1.42039e-21	SYNPO2L
ENSG00000152953.11	195.218	-2.94583	0.289967	-10.1592	3.01639e-24	1.4467e-21	STK32B
ENSG00000115112.7	6717.51	2.7954	0.27525	10.1559	3.1205e-24	1.47684e-21	TFCP2L1
ENSG00000119699.6	2178.99	-1.98923	0.19589	-10.1548	3.15342e-24	1.47684e-21	TGFB3
ENSG00000172425.9	38.3954	-3.10137	0.305604	-10.1483	3.37123e-24	1.56049e-21	TTC36
ENSG00000128918.13	149.265	-2.70716	0.267138	-10.1339	3.90659e-24	1.78751e-21	ALDH1A2
ENSG00000141744.3	95.6296	-4.14754	0.410105	-10.1134	4.82007e-24	2.18042e-21	PNMT
ENSG00000160182.2	421.203	-6.29363	0.623417	-10.0954	5.79121e-24	2.5903e-21	TFF1
ENSG00000234593.1	14.5575	-8.30192	0.822927	-10.0883	6.22517e-24	2.75346e-21	RP4-704D23.1
ENSG00000254231.1	46.0062	-2.38973	0.23747	-10.0633	8.0276e-24	3.51168e-21	CTD-2284J15.1
ENSG00000175336.9	7.48974	-4.35617	0.433179	-10.0563	8.61891e-24	3.72936e-21	APOF
ENSG00000079102.15	341.373	-2.5916	0.257922	-10.048	9.37698e-24	4.01375e-21	RUNX1T1
ENSG00000173114.11	113.48	-3.28286	0.328052	-10.0071	1.41782e-23	6.00434e-21	LRRN3
ENSG00000160339.14	100.729	-5.94391	0.595427	-9.9826	1.81644e-23	7.61144e-21	FCN2
ENSG00000078596.9	1332.9	-2.86117	0.289015	-9.89972	4.17427e-23	1.73093e-20	ITM2A
ENSG00000237686.5	555.545	-3.50536	0.354468	-9.88907	4.64303e-23	1.90546e-20	RP5-1120P11.1
ENSG00000249464.4	30.5369	-3.14295	0.318327	-9.87333	5.4328e-23	2.20683e-20	LINC01091
ENSG00000225362.7	29.9667	-4.11745	0.418123	-9.84746	7.02971e-23	2.82665e-20	CT62
ENSG00000248360.6	52.5645	-3.2634	0.331926	-9.83171	8.22142e-23	3.27278e-20	LINC00504
ENSG00000006283.16	119.495	-3.76616	0.383438	-9.8221	9.04373e-23	3.52954e-20	CACNA1G
ENSG00000103534.15	1250.1	-4.24855	0.432519	-9.82281	8.98062e-23	3.52954e-20	TMC5
ENSG00000166509.9	313.252	-6.85528	0.699114	-9.80566	1.06446e-22	4.11398e-20	CLEC3A
ENSG00000134240.10	1262.79	-6.50915	0.663916	-9.80418	1.08024e-22	4.13483e-20	HMGCS2
ENSG00000138347.14	127.069	-5.42615	0.55462	-9.78354	1.32499e-22	5.02337e-20	MYPN
ENSG00000248771.4	44.2688	-7.65075	0.782602	-9.77604	1.42687e-22	5.35857e-20	LINC01207
ENSG00000138449.9	3487.43	-2.33846	0.23954	-9.76229	1.63429e-22	6.08017e-20	SLC40A1
ENSG00000214708.4	29.2577	-3.0139	0.309875	-9.72619	2.33152e-22	8.59382e-20	AC090616.2
ENSG00000188175.8	91.2758	-4.89667	0.504295	-9.70993	2.73532e-22	9.98969e-20	HEPACAM2
ENSG00000258274.1	9.5243	-5.1711	0.533148	-9.69918	3.03919e-22	1.09986e-19	RP11-887P2.5
ENSG00000115648.12	2603.93	-3.09708	0.31985	-9.68294	3.56334e-22	1.27522e-19	MLPH
ENSG00000280339.1	78.8796	-2.43694	0.251692	-9.68224	3.58784e-22	1.27522e-19	RP11-736K20.4
ENSG00000259616.2	12.4117	-5.59922	0.579826	-9.65672	4.60377e-22	1.62183e-19	RP11-507B12.2
ENSG00000106003.11	1220.96	-2.00422	0.208012	-9.63512	5.68238e-22	1.98425e-19	LFNG
ENSG00000120262.9	147.883	-2.23121	0.231834	-9.62416	6.32213e-22	2.18845e-19	CCDC170
ENSG00000140798.14	123.235	-7.53361	0.783394	-9.61662	6.80275e-22	2.33452e-19	ABCC12
ENSG00000103316.9	169.504	-4.11265	0.42816	-9.6054	7.58617e-22	2.58111e-19	CRYM
ENSG00000198535.5	267.694	-4.29134	0.447666	-9.58603	9.15437e-22	3.08828e-19	C2CD4A
ENSG00000198203.8	132.638	-3.64207	0.380324	-9.57623	1.00654e-21	3.36709e-19	SULT1C2
ENSG00000165078.10	11.8821	-3.06474	0.321074	-9.54527	1.35758e-21	4.50354e-19	CPA6
ENSG00000106541.10	3859.7	-4.61816	0.48494	-9.52316	1.67993e-21	5.52684e-19	AGR2
ENSG00000197046.10	238.041	-3.67592	0.388369	-9.46502	2.93517e-21	9.57731e-19	SIGLEC15
ENSG00000149451.16	179.913	-2.7063	0.286224	-9.45516	3.22533e-21	1.04385e-18	ADAM33
ENSG00000163491.15	123.234	-2.93727	0.311112	-9.44121	3.68515e-21	1.18305e-18	NEK10
ENSG00000235584.2	47.5469	-5.93084	0.629704	-9.41845	4.57774e-21	1.45785e-18	AC008268.1
ENSG00000167800.9	11.7138	-4.29911	0.457029	-9.40665	5.12205e-21	1.61824e-18	TBX10
ENSG00000249669.6	220.127	-3.42389	0.364566	-9.39168	5.905e-21	1.85091e-18	MIR143HG
ENSG00000226539.1	22.0356	-5.41063	0.577743	-9.36513	7.596e-21	2.36236e-18	AC012512.1
ENSG00000238117.1	21.7989	-6.50211	0.694489	-9.36244	7.79193e-21	2.4045e-18	AP004372.1
ENSG00000255585.3	31.6731	-2.6486	0.283253	-9.35063	8.71257e-21	2.66792e-18	RP11-188C12.2
ENSG00000259883.1	7.48785	-4.21327	0.4508	-9.3462	9.08567e-21	2.76093e-18	EHD4-AS1
ENSG00000184697.6	355.601	4.59319	0.491914	9.33739	9.87368e-21	2.97766e-18	CLDN6
ENSG00000197565.14	232.672	-3.5043	0.376162	-9.31593	1.20894e-20	3.61844e-18	COL4A6
ENSG00000250508.1	58.3669	-3.04052	0.32674	-9.30562	1.33207e-20	3.95723e-18	RP11-757G1.6
ENSG00000182463.14	1174.39	-2.70007	0.290248	-9.30265	1.36991e-20	4.01049e-18	TSHZ2
ENSG00000203799.9	51.9298	-2.81993	0.303132	-9.30263	1.37014e-20	4.01049e-18	CCDC162P
ENSG00000158571.9	43.5905	-2.32187	0.249863	-9.29258	1.50596e-20	4.34575e-18	PFKFB1
ENSG00000241684.4	38.1756	-2.92783	0.315073	-9.29254	1.50651e-20	4.34575e-18	ADAMTS9-AS2
ENSG00000174804.3	1790.99	-1.61425	0.173978	-9.27848	1.71911e-20	4.92335e-18	FZD4
ENSG00000074410.12	2747.31	-2.6576	0.286494	-9.27629	1.75486e-20	4.98982e-18	CA12
ENSG00000171189.15	34.563	-2.72278	0.293905	-9.26415	1.96633e-20	5.51238e-18	GRIK1
ENSG00000200385.1	2.88783	-5.21917	0.56333	-9.26486	1.95327e-20	5.51238e-18	SNORA42
ENSG00000117013.13	699.915	2.40073	0.259534	9.25016	2.24148e-20	6.23977e-18	KCNQ4
ENSG00000081051.6	31.4041	-5.11201	0.553391	-9.23761	2.52053e-20	6.96786e-18	AFP
ENSG00000162877.11	20.3593	-2.98135	0.323091	-9.22761	2.76739e-20	7.59754e-18	PM20D1
ENSG00000236256.8	13.6602	-3.29984	0.357786	-9.22296	2.89023e-20	7.88042e-18	DIAPH2-AS1
ENSG00000221818.7	179.417	-2.3741	0.258053	-9.20004	3.57813e-20	9.68969e-18	EBF2
ENSG00000179057.12	96.9442	-2.13893	0.232519	-9.19895	3.61451e-20	9.72207e-18	IGSF22
ENSG00000165379.12	71.3012	-3.03817	0.330315	-9.19781	3.65307e-20	9.75983e-18	LRFN5
ENSG00000278918.1	23.1833	-1.97466	0.214727	-9.19611	3.71134e-20	9.84941e-18	CTD-2267D19.1
ENSG00000163064.6	4100.21	3.10924	0.338285	9.19119	3.88526e-20	1.02427e-17	EN1
ENSG00000152578.11	51.5751	-3.72309	0.406015	-9.16983	4.73778e-20	1.2408e-17	GRIA4
ENSG00000223949.5	27.5724	-3.33298	0.363725	-9.16346	5.02579e-20	1.30763e-17	ROR1-AS1
ENSG00000229453.2	280.892	-5.60042	0.611939	-9.15194	5.59225e-20	1.44556e-17	SPINK8
ENSG00000264370.1	10.598	-4.23971	0.463897	-9.13933	6.28411e-20	1.61392e-17	MIR3125
ENSG00000187398.10	53.6844	-4.0596	0.444417	-9.13468	6.56022e-20	1.67403e-17	LUZP2
ENSG00000127954.11	2989.89	-3.14126	0.344295	-9.12374	7.25731e-20	1.84012e-17	STEAP4
ENSG00000196542.7	1095.41	-3.93644	0.431525	-9.12217	7.36381e-20	1.85531e-17	SPTSSB
ENSG00000224057.1	19.367	-4.10804	0.450453	-9.1198	7.52634e-20	1.88433e-17	EGFR-AS1
ENSG00000106236.3	648.264	-3.73126	0.409426	-9.11341	7.98339e-20	1.98627e-17	NPTX2
ENSG00000171428.12	316.944	-2.07296	0.228512	-9.07154	1.17345e-19	2.90141e-17	NAT1
ENSG00000099937.9	14.9959	-3.86617	0.426475	-9.0654	1.24144e-19	3.05056e-17	SERPIND1
ENSG00000169851.14	1176.82	-2.39941	0.265072	-9.05189	1.40517e-19	3.43171e-17	PCDH7
ENSG00000075886.10	44.6247	-2.62288	0.289931	-9.04655	1.47561e-19	3.57603e-17	TUBA3D
ENSG00000232284.6	42.1858	-2.46211	0.272175	-9.04606	1.48223e-19	3.57603e-17	GNG12-AS1
ENSG00000126861.4	27.5558	-2.50592	0.277056	-9.04481	1.49928e-19	3.59433e-17	OMG
ENSG00000204655.10	75.3316	5.29149	0.585071	9.04418	1.50787e-19	3.59433e-17	MOG
ENSG00000164626.8	3791.26	2.51462	0.278837	9.01824	1.91136e-19	4.52902e-17	KCNK5
ENSG00000234383.1	8.17458	-2.74049	0.304221	-9.00822	2.09421e-19	4.93293e-17	CTBP2P8
ENSG00000181656.6	20.1438	-2.82279	0.313488	-9.00445	2.16749e-19	5.0755e-17	GPR88
ENSG00000231651.1	9.04461	-2.73578	0.304346	-8.98904	2.49411e-19	5.80616e-17	DLG3-AS1
ENSG00000232912.4	13.9267	-2.88095	0.320849	-8.97915	2.72873e-19	6.31542e-17	RP5-1115A15.1
ENSG00000226491.1	30.7043	-2.38221	0.265444	-8.97442	2.84839e-19	6.55426e-17	FTOP1
ENSG00000236345.1	17.0983	-4.323	0.482557	-8.95852	3.29072e-19	7.52857e-17	RP11-59D5__B.2
ENSG00000227471.7	1197.92	-4.18316	0.467325	-8.95128	3.51372e-19	7.99281e-17	AKR1B15
ENSG00000234091.1	6.092	-3.873	0.433916	-8.92569	4.42926e-19	1.00182e-16	RP11-353M9.1
ENSG00000170935.6	2.29316	-4.89629	0.548752	-8.92259	4.55517e-19	1.02448e-16	NCBP2L
ENSG00000278965.1	7.23329	-2.90519	0.325898	-8.91443	4.90314e-19	1.09654e-16	RP11-39H3.2
ENSG00000172602.8	485.476	-2.84731	0.319461	-8.91286	4.97339e-19	1.10604e-16	RND1
ENSG00000169026.11	543.449	-2.08499	0.23395	-8.91211	5.00682e-19	1.10729e-16	MFSD7
ENSG00000226674.7	52.1581	-2.15632	0.242107	-8.90644	5.26966e-19	1.15897e-16	TEX41
ENSG00000164893.7	3.97676	-5.17697	0.581849	-8.89743	5.71538e-19	1.2501e-16	SLC7A13
ENSG00000232118.2	13.971	-2.51491	0.282744	-8.89464	5.86075e-19	1.27489e-16	BACH1-AS1
ENSG00000205592.12	41.2079	-4.95545	0.557418	-8.89002	6.10969e-19	1.31467e-16	MUC19
ENSG00000279283.1	17.9953	-2.9225	0.328738	-8.89006	6.10771e-19	1.31467e-16	RP11-417L19.5
ENSG00000245275.6	28.7486	-1.99667	0.224705	-8.88574	6.34939e-19	1.35891e-16	SAP30L-AS1
ENSG00000073737.15	93.7048	-2.60479	0.293497	-8.87501	6.99293e-19	1.48863e-16	DHRS9
ENSG00000102243.11	3180.19	3.4902	0.393411	8.87166	7.20653e-19	1.5205e-16	VGLL1
ENSG00000115602.15	46.3002	-2.91572	0.328663	-8.87146	7.219e-19	1.5205e-16	IL1RL1
ENSG00000279971.1	4.87327	-3.99795	0.451397	-8.85684	8.23181e-19	1.72469e-16	CTD-2553L13.5
ENSG00000164758.6	1058.52	1.17911	0.133156	8.85515	8.35709e-19	1.74178e-16	MED30
ENSG00000152086.8	8.61614	-3.39798	0.384098	-8.84665	9.01851e-19	1.86015e-16	TUBA3E
ENSG00000267280.4	38.2059	-2.84605	0.321694	-8.84708	8.98396e-19	1.86015e-16	TBX2-AS1
ENSG00000268751.1	301.652	-3.91084	0.442346	-8.84113	9.47549e-19	1.94433e-16	SCGB1B2P
ENSG00000006071.10	82.8397	-4.47988	0.506824	-8.83913	9.64711e-19	1.95935e-16	ABCC8
ENSG00000225652.1	5.68579	-5.25279	0.59425	-8.83935	9.62746e-19	1.95935e-16	KCNMA1-AS3
ENSG00000164330.15	569.475	-2.05148	0.232226	-8.83396	1.01031e-18	2.04154e-16	EBF1
ENSG00000169085.10	1190.6	3.77559	0.427607	8.82958	1.05066e-18	2.11235e-16	C8orf46
ENSG00000186160.4	1012.63	-5.29764	0.600216	-8.82622	1.08271e-18	2.16586e-16	CYP4Z1
ENSG00000096006.10	1691.29	-5.84445	0.662266	-8.82492	1.09533e-18	2.18001e-16	CRISP3
ENSG00000156968.8	1415.11	-3.10543	0.351937	-8.82382	1.10621e-18	2.18001e-16	MPV17L
ENSG00000259459.4	115.599	-4.13253	0.468318	-8.82419	1.1025e-18	2.18001e-16	RP11-321G12.1
ENSG00000099399.5	58.8742	-8.08882	0.917425	-8.81688	1.17698e-18	2.29902e-16	MAGEB2
ENSG00000181552.3	19.6559	-6.66506	0.755953	-8.81676	1.17816e-18	2.29902e-16	EDDM3B
ENSG00000246985.6	92.3569	-2.54066	0.289144	-8.78684	1.53825e-18	2.98705e-16	SOCS2-AS1
ENSG00000047346.11	1606.91	-1.27729	0.145406	-8.78428	1.57373e-18	3.04112e-16	FAM214A
ENSG00000124935.3	817.487	-5.10565	0.581484	-8.78038	1.62925e-18	3.13319e-16	SCGB1D2
ENSG00000266019.1	12.4023	-6.32284	0.720957	-8.77006	1.78565e-18	3.41745e-16	MIR3609
ENSG00000176566.4	63.5572	-8.92524	1.01786	-8.76861	1.80893e-18	3.44545e-16	DCAF4L2
ENSG00000236699.7	339.119	-2.52492	0.288006	-8.76689	1.83673e-18	3.48173e-16	ARHGEF38
ENSG00000223956.1	13.0765	-3.65963	0.417592	-8.76366	1.89015e-18	3.56603e-16	RP4-710M16.2
ENSG00000224172.1	19.615	-3.1246	0.357389	-8.74286	2.27287e-18	4.26785e-16	RP11-416N13.1
ENSG00000109452.11	954.977	-2.01047	0.230397	-8.72608	2.63651e-18	4.90096e-16	INPP4B
ENSG00000110484.6	4913.56	-5.57732	0.639162	-8.72598	2.63876e-18	4.90096e-16	SCGB2A2
ENSG00000273350.1	18.1272	-2.53534	0.290562	-8.72563	2.64697e-18	4.90096e-16	RP4-539M6.20
ENSG00000214782.6	10.8746	-7.52344	0.863593	-8.71179	2.99111e-18	5.5125e-16	MS4A18
ENSG00000280162.1	9.15911	-3.61624	0.415397	-8.70549	3.16209e-18	5.80077e-16	RP11-314N13.9
ENSG00000269235.1	46.2511	-3.11083	0.357434	-8.70323	3.22583e-18	5.89054e-16	ZNF350-AS1
ENSG00000224717.1	24.1186	3.48224	0.400996	8.68397	3.82194e-18	6.9472e-16	RP11-576D8.4
ENSG00000148680.14	41.7533	-2.54324	0.292921	-8.68235	3.87662e-18	6.99569e-16	HTR7
ENSG00000240499.6	12.8233	-3.14777	0.362556	-8.68214	3.88376e-18	6.99569e-16	RP5-1101C3.1
ENSG00000132518.6	30.0231	-2.10128	0.242167	-8.677	4.0633e-18	7.28613e-16	GUCY2D
ENSG00000131781.11	573.776	-2.67221	0.308021	-8.67542	4.12028e-18	7.31902e-16	FMO5
ENSG00000205669.2	6.39241	-4.24349	0.489165	-8.67496	4.1368e-18	7.31902e-16	ACOT6
ENSG00000234918.1	52.164	-5.70045	0.65705	-8.67583	4.10545e-18	7.31902e-16	RP11-20F24.2
ENSG00000050438.15	279.332	-2.13715	0.246464	-8.67125	4.27416e-18	7.52857e-16	SLC4A8
ENSG00000249885.1	6.5754	-4.3581	0.503424	-8.65691	4.84717e-18	8.50027e-16	ARHGEF38-IT1
ENSG00000188959.9	572.657	-3.27176	0.378195	-8.65099	5.10532e-18	8.91371e-16	C9orf152
ENSG00000263120.1	9.74602	-3.05597	0.353504	-8.6448	5.38997e-18	9.36961e-16	RP5-1107A17.4
ENSG00000171772.14	12.1461	-3.99252	0.462184	-8.63837	5.7019e-18	9.86876e-16	SYCE1
ENSG00000279549.1	13.7917	-2.45458	0.284759	-8.61987	6.70277e-18	1.15508e-15	AP000437.3
ENSG00000198074.8	524.148	-4.89518	0.568338	-8.61314	7.10857e-18	1.21973e-15	AKR1B10
ENSG00000131831.16	434.168	-2.00009	0.232337	-8.6086	7.39569e-18	1.26355e-15	RAI2
ENSG00000065618.15	2343.15	-3.6323	0.422482	-8.59753	8.14472e-18	1.38558e-15	COL17A1
ENSG00000125931.9	63.7805	-2.95339	0.343683	-8.59336	8.44635e-18	1.43078e-15	CITED1
ENSG00000188107.12	73.4096	-2.20421	0.256607	-8.58983	8.71004e-18	1.46919e-15	EYS
ENSG00000102935.10	323.247	-1.9103	0.222505	-8.58539	9.05294e-18	1.52059e-15	ZNF423
ENSG00000265369.3	37.1696	-4.14802	0.483433	-8.58033	9.45993e-18	1.58227e-15	PCAT18
ENSG00000135472.7	320.153	-2.99618	0.351008	-8.53593	1.39033e-17	2.31574e-15	FAIM2
ENSG00000253768.1	18.8588	-5.71056	0.669968	-8.52363	1.5463e-17	2.5648e-15	CTB-33O18.1
ENSG00000279384.1	36.8683	-2.81591	0.330578	-8.51815	1.62124e-17	2.67793e-15	RP11-635L1.2
ENSG00000165181.15	37.351	-3.16988	0.372218	-8.5162	1.64869e-17	2.71202e-15	C9orf84
ENSG00000223653.4	28.9546	-2.61243	0.306997	-8.50964	1.74476e-17	2.85825e-15	RP11-131L23.1
ENSG00000164574.14	3187.13	-1.25318	0.147302	-8.50752	1.77701e-17	2.89914e-15	GALNT10
ENSG00000162949.15	966.96	-3.61851	0.425636	-8.50144	1.8726e-17	3.04263e-15	CAPN13
ENSG00000198189.9	972.344	-1.43075	0.168377	-8.49734	1.9399e-17	3.13917e-15	HSD17B11
ENSG00000186007.8	335.866	3.14574	0.37067	8.48661	2.12747e-17	3.4163e-15	LEMD1
ENSG00000235387.1	308.833	2.92755	0.344963	8.48657	2.12832e-17	3.4163e-15	LINC00961
ENSG00000175329.11	19.8633	-8.50402	1.0022	-8.48532	2.15122e-17	3.43919e-15	ISX
ENSG00000215156.5	16.5036	-3.51157	0.413918	-8.48372	2.1811e-17	3.473e-15	RP11-1023L17.2
ENSG00000257509.1	14.228	-2.42774	0.286188	-8.48303	2.194e-17	3.47962e-15	RP11-762I7.4
ENSG00000047648.20	167.002	-1.82192	0.214815	-8.48134	2.22613e-17	3.50716e-15	ARHGAP6
ENSG00000236478.2	8.17104	-4.20913	0.49629	-8.48119	2.22898e-17	3.50716e-15	AC012513.4
ENSG00000255318.1	35.8343	-3.02202	0.356341	-8.48069	2.23864e-17	3.50849e-15	RP11-655M14.13
ENSG00000196620.7	18.4607	-5.06686	0.598149	-8.47089	2.43521e-17	3.8016e-15	UGT2B15
ENSG00000110148.8	207.979	4.45385	0.526398	8.46101	2.65077e-17	4.09812e-15	CCKBR
ENSG00000169213.6	450.094	-2.85408	0.33733	-8.46078	2.65604e-17	4.09812e-15	RAB3B
ENSG00000173237.4	155.046	4.67404	0.552378	8.46167	2.63568e-17	4.09812e-15	C11orf86
ENSG00000250722.4	3963.74	-2.5142	0.297553	-8.4496	2.92312e-17	4.49279e-15	SEPP1
ENSG00000188761.10	32.5899	-2.06854	0.246008	-8.40839	4.15661e-17	6.33971e-15	BCL2L15
ENSG00000204434.5	16.7568	-3.08252	0.366581	-8.40884	4.14089e-17	6.33971e-15	POTEKP
ENSG00000116774.10	3805.48	-2.2122	0.263199	-8.40502	4.27777e-17	6.4996e-15	OLFML3
ENSG00000153086.12	16.7442	-2.94631	0.350631	-8.40286	4.35735e-17	6.59533e-15	ACMSD
ENSG00000259163.1	6.01946	-4.38316	0.521755	-8.4008	4.43452e-17	6.68672e-15	RP11-1078H9.5
ENSG00000203721.4	31.4465	-3.12607	0.372192	-8.39907	4.50015e-17	6.76008e-15	LINC00862
ENSG00000119865.7	362.135	-1.34081	0.159761	-8.39259	4.7555e-17	7.11681e-15	CNRIP1
ENSG00000166840.12	232.184	-3.09492	0.369144	-8.38406	5.11348e-17	7.62388e-15	GLYATL1
ENSG00000018625.13	75.1528	-3.48546	0.416169	-8.37509	5.51822e-17	8.19662e-15	ATP1A2
ENSG00000271850.1	6.02993	-3.92765	0.469501	-8.36557	5.98264e-17	8.85342e-15	RP11-16D22.2
ENSG00000169919.15	10732.5	-1.99075	0.237992	-8.36475	6.024e-17	8.88161e-15	GUSB
ENSG00000134201.9	143.838	-2.79661	0.334713	-8.35523	6.5304e-17	9.59269e-15	GSTM5
ENSG00000182165.16	743.589	-1.75264	0.209807	-8.35358	6.6223e-17	9.66957e-15	TP53TG1
ENSG00000278621.1	26.9472	-2.94745	0.352843	-8.35342	6.63131e-17	9.66957e-15	CTD-2033D15.3
ENSG00000246763.5	39.1974	-2.16967	0.260041	-8.34359	7.20706e-17	1.04708e-14	RGMB-AS1
ENSG00000120903.9	7.54255	-4.99832	0.599599	-8.33612	7.67693e-17	1.10726e-14	CHRNA2
ENSG00000158104.10	73.5474	-3.20258	0.384172	-8.33633	7.66348e-17	1.10726e-14	HPD
ENSG00000146006.7	35.716	-2.88828	0.347309	-8.31616	9.08605e-17	1.30577e-14	LRRTM2
ENSG00000248884.1	20.2203	-3.24104	0.38993	-8.31185	9.42227e-17	1.34922e-14	CTC-537E7.3
ENSG00000235641.4	7.30377	-3.657	0.440804	-8.29621	1.07481e-16	1.53355e-14	LINC00484
ENSG00000258926.1	11.4117	-2.89956	0.349745	-8.29049	1.1278e-16	1.60341e-14	RP11-47I22.1
ENSG00000125772.11	2125.4	-1.27807	0.154345	-8.28059	1.22566e-16	1.73633e-14	GPCPD1
ENSG00000156853.10	986.369	-1.6649	0.201104	-8.2788	1.24425e-16	1.75642e-14	ZNF689
ENSG00000173376.12	123.004	-3.05309	0.368866	-8.27696	1.2636e-16	1.77744e-14	NDNF
ENSG00000101298.12	461.818	-2.32998	0.281798	-8.26828	1.3591e-16	1.9024e-14	SNPH
ENSG00000167434.8	14.5559	-3.72884	0.450995	-8.26802	1.36199e-16	1.9024e-14	CA4
ENSG00000258616.4	16.6078	-6.54092	0.791347	-8.26555	1.39047e-16	1.93537e-14	RP11-369C8.1
ENSG00000259144.2	83.6123	4.64954	0.562594	8.26446	1.40328e-16	1.9464e-14	RANBP20P
ENSG00000188916.7	69.2674	-2.54436	0.30797	-8.26169	1.43621e-16	1.98517e-14	FAM196A
ENSG00000249173.4	7.53133	-4.35463	0.527606	-8.25356	1.53739e-16	2.11766e-14	LINC01093
ENSG00000173467.7	300.935	-4.26319	0.516886	-8.24784	1.6129e-16	2.214e-14	AGR3
ENSG00000267690.1	26.989	-4.2265	0.512529	-8.24635	1.633e-16	2.23391e-14	LDLRAD4-AS1
ENSG00000228709.1	42.8636	-4.33537	0.526954	-8.22722	1.91602e-16	2.61209e-14	AP001065.15
ENSG00000113924.10	268.348	-3.4423	0.418494	-8.22544	1.94473e-16	2.642e-14	HGD
ENSG00000256056.1	12.4288	-4.46595	0.54297	-8.22504	1.95124e-16	2.642e-14	RP11-709A23.2
ENSG00000164695.4	2752.38	1.52237	0.185106	8.22429	1.96355e-16	2.64967e-14	CHMP4C
ENSG00000240800.1	84.2126	-5.42045	0.659219	-8.22253	1.99257e-16	2.67973e-14	ATP8A2P1
ENSG00000163686.12	386.46	-1.4285	0.173819	-8.21832	2.0638e-16	2.76619e-14	ABHD6
ENSG00000184599.12	341.143	3.22051	0.392267	8.21001	2.21166e-16	2.95442e-14	FAM19A3
ENSG00000224238.2	12.0192	-2.98417	0.363651	-8.20613	2.28434e-16	3.04131e-14	WARS2-IT1
ENSG00000235204.1	11.2997	-2.44992	0.298973	-8.19444	2.51767e-16	3.34078e-14	RP11-121A14.2
ENSG00000081985.9	648.296	2.75908	0.337114	8.18443	2.73606e-16	3.61851e-14	IL12RB2
ENSG00000230533.1	8.01974	-4.8509	0.592871	-8.18205	2.79062e-16	3.67845e-14	RP11-95M15.1
ENSG00000241280.1	6.91143	-4.34276	0.530869	-8.18047	2.82733e-16	3.71454e-14	RP11-221J22.2
ENSG00000188089.12	67.0043	-4.08998	0.500193	-8.17681	2.91464e-16	3.81665e-14	PLA2G4E
ENSG00000232079.5	21.8798	-4.1154	0.503917	-8.16682	3.16621e-16	4.13248e-14	AL035610.1
ENSG00000255065.1	12.9124	-8.8774	1.08789	-8.16024	3.34364e-16	4.33563e-14	RP11-680E19.2
ENSG00000174501.13	362.686	-2.22569	0.272968	-8.15365	3.53099e-16	4.56369e-14	ANKRD36C
ENSG00000150540.12	1411.34	-1.09993	0.134983	-8.14867	3.6794e-16	4.74011e-14	HNMT
ENSG00000184260.5	95.6645	-2.71291	0.333069	-8.14521	3.78616e-16	4.86192e-14	HIST2H2AC
ENSG00000087494.14	388.718	-2.42118	0.297593	-8.13589	4.08919e-16	5.21738e-14	PTHLH
ENSG00000130234.9	621.185	-3.44618	0.423569	-8.13605	4.08393e-16	5.21738e-14	ACE2
ENSG00000163683.10	5182.23	-1.4223	0.174878	-8.1331	4.18439e-16	5.32179e-14	SMIM14
ENSG00000185070.9	873.268	-2.4105	0.296397	-8.13267	4.19946e-16	5.32395e-14	FLRT2
ENSG00000050405.12	3946.82	-1.21026	0.14888	-8.12913	4.32387e-16	5.46427e-14	LIMA1
ENSG00000164175.13	9.45542	-2.76471	0.34045	-8.12075	4.63293e-16	5.81791e-14	SLC45A2
ENSG00000185668.6	64.8037	-2.72123	0.335086	-8.12101	4.62332e-16	5.81791e-14	POU3F1
ENSG00000184113.9	451.732	-2.37862	0.292923	-8.12028	4.65099e-16	5.82222e-14	CLDN5
ENSG00000238057.7	10.934	-2.01189	0.24788	-8.11638	4.80302e-16	5.99369e-14	ZEB2-AS1
ENSG00000268157.1	12.1243	-3.13118	0.385913	-8.11368	4.91107e-16	6.10937e-14	AC010524.4
ENSG00000168497.4	277.123	-2.28639	0.282027	-8.10698	5.18927e-16	6.43534e-14	SDPR
ENSG00000146281.5	2340.85	1.57473	0.194431	8.09921	5.53191e-16	6.83895e-14	PM20D2
ENSG00000237138.1	2.15278	-4.83509	0.597144	-8.09702	5.63225e-16	6.94144e-14	HUNK-AS1
ENSG00000100154.13	1119.74	-1.59235	0.196736	-8.09382	5.78224e-16	7.1043e-14	TTC28
ENSG00000140522.10	114.378	4.42106	0.546859	8.08445	6.24472e-16	7.64892e-14	RLBP1
ENSG00000280219.1	160.993	-2.23376	0.276506	-8.07852	6.55596e-16	8.00551e-14	RP11-752L20.3
ENSG00000235687.7	124.56	-5.10068	0.631781	-8.0735	6.83135e-16	8.31629e-14	LINC00993
ENSG00000152049.6	528.51	-1.8288	0.226536	-8.07287	6.86649e-16	8.33358e-14	KCNE4
ENSG00000259498.1	79.4612	-2.54875	0.315837	-8.06982	7.04019e-16	8.51842e-14	RP11-244F12.3
ENSG00000143401.13	11481	1.40988	0.174785	8.06636	7.24259e-16	8.73676e-14	ANP32E
ENSG00000164287.11	7.27748	-3.19454	0.396068	-8.06563	7.28572e-16	8.76224e-14	CDC20B
ENSG00000226367.4	9.62837	-4.67694	0.580734	-8.0535	8.04599e-16	9.62614e-14	ST7-AS2
ENSG00000230552.4	6.72866	-3.36133	0.41738	-8.0534	8.05242e-16	9.62614e-14	AC092162.1
ENSG00000109929.8	2688.39	-1.8251	0.226701	-8.0507	8.23234e-16	9.81177e-14	SC5D
ENSG00000165197.4	53.5851	-2.65978	0.330576	-8.04588	8.56299e-16	1.01754e-13	FIGF
ENSG00000204385.9	1218.17	-3.58696	0.445968	-8.0431	8.75919e-16	1.03776e-13	SLC44A4
ENSG00000150995.16	1746.98	-1.76782	0.219859	-8.0407	8.93271e-16	1.05517e-13	ITPR1
ENSG00000227028.5	11.0019	-2.96598	0.36898	-8.03833	9.1071e-16	1.06943e-13	SLC8A1-AS1
ENSG00000273264.1	8.78533	-2.37834	0.296201	-8.02949	9.78762e-16	1.1426e-13	RP11-131L23.2
ENSG00000185614.4	116.063	-1.88481	0.234837	-8.02604	1.00669e-15	1.17177e-13	FAM212A
ENSG00000186197.11	286.917	-2.33797	0.291486	-8.02087	1.05002e-15	1.21864e-13	EDARADD
ENSG00000138801.7	12248.2	1.20338	0.150078	8.01837	1.07157e-15	1.23643e-13	PAPSS1
ENSG00000187855.5	4.4043	-4.39898	0.548612	-8.01838	1.07148e-15	1.23643e-13	ASCL4
ENSG00000188883.4	849.927	2.16845	0.270536	8.01537	1.09802e-15	1.25965e-13	KLRG2
ENSG00000258910.2	441.393	3.07534	0.38368	8.01539	1.09786e-15	1.25965e-13	RP11-19E11.1
ENSG00000214894.5	16.0248	-2.32994	0.290994	-8.00684	1.1769e-15	1.34626e-13	LINC00243
ENSG00000038295.6	190.208	-2.32628	0.290815	-7.99917	1.25263e-15	1.42879e-13	TLL1
ENSG00000179066.7	354.62	2.50442	0.313487	7.9889	1.3615e-15	1.54854e-13	CTD-2527I21.15
ENSG00000137309.18	18319.7	1.31017	0.16407	7.98543	1.40035e-15	1.58818e-13	HMGA1
ENSG00000169436.15	1467.07	3.01812	0.37804	7.9836	1.42129e-15	1.60736e-13	COL22A1
ENSG00000136114.14	210.965	-1.24636	0.156341	-7.97206	1.56046e-15	1.75974e-13	THSD1
ENSG00000127472.9	78.4976	-2.33335	0.292782	-7.9696	1.59187e-15	1.79009e-13	PLA2G5
ENSG00000254814.1	19.2324	2.95027	0.370213	7.96911	1.59816e-15	1.7921e-13	RP11-535A19.1
ENSG00000223523.1	4.0054	-4.85054	0.608734	-7.96825	1.6094e-15	1.79963e-13	AC079613.1
ENSG00000132746.13	4706.44	-2.82437	0.354521	-7.96673	1.62929e-15	1.81677e-13	ALDH3B2
ENSG00000135740.15	130.779	-1.46674	0.184201	-7.96273	1.68284e-15	1.87124e-13	SLC9A5
ENSG00000080546.12	1196.12	-1.05269	0.13221	-7.96222	1.68978e-15	1.87373e-13	SESN1
ENSG00000229056.2	42.5278	-2.21987	0.278815	-7.96178	1.6958e-15	1.87518e-13	AC020571.3
ENSG00000130528.10	33.481	-1.93803	0.24352	-7.9584	1.7428e-15	1.92182e-13	HRC
ENSG00000126262.4	70.7144	-2.60513	0.327416	-7.95665	1.76764e-15	1.93846e-13	FFAR2
ENSG00000269779.1	5.88181	-4.80571	0.603964	-7.95695	1.7633e-15	1.93846e-13	CTD-2542C24.2
ENSG00000127249.13	561.702	-3.15991	0.397159	-7.95628	1.77285e-15	1.93884e-13	ATP13A4
ENSG00000225442.2	6.13175	-3.77431	0.475027	-7.94547	1.9345e-15	2.10406e-13	MPRIP-AS1
ENSG00000280119.1	32.6065	-2.99843	0.377369	-7.94562	1.93227e-15	2.10406e-13	AC093642.1
ENSG00000053438.8	61.3674	-2.25226	0.283532	-7.94358	1.96427e-15	2.13062e-13	NNAT
ENSG00000281881.1	11.9816	-3.2163	0.405382	-7.93399	2.12211e-15	2.29557e-13	SPRY4-IT1
ENSG00000100095.17	25.7052	-3.16619	0.399275	-7.92986	2.19399e-15	2.36099e-13	SEZ6L
ENSG00000147687.15	2171.29	1.03092	0.130005	7.92983	2.19445e-15	2.36099e-13	TATDN1
ENSG00000198865.8	78.0567	-1.8536	0.233765	-7.9293	2.20387e-15	2.36474e-13	CCDC152
ENSG00000173210.18	653.984	-2.04942	0.258868	-7.91683	2.43636e-15	2.60717e-13	ABLIM3
ENSG00000100191.5	19.6577	-2.3935	0.302741	-7.90609	2.65605e-15	2.83464e-13	SLC5A4
ENSG00000109181.10	14.9605	-9.1568	1.15954	-7.89695	2.85816e-15	3.04218e-13	UGT2B10
ENSG00000131759.16	2541.78	-1.05184	0.133459	-7.88141	3.23702e-15	3.43624e-13	RARA
ENSG00000144749.12	4257.67	-1.17377	0.149034	-7.87585	3.38423e-15	3.58297e-13	LRIG1
ENSG00000232415.1	16.2104	-2.2433	0.284878	-7.87461	3.41798e-15	3.6091e-13	CTB-51J22.1
ENSG00000066032.17	58.3066	-5.10688	0.648822	-7.871	3.51817e-15	3.70506e-13	CTNNA2
ENSG00000046889.17	345.579	-2.04354	0.259678	-7.86951	3.56025e-15	3.73948e-13	PREX2
ENSG00000139910.18	184.283	-2.57246	0.327232	-7.86127	3.80254e-15	3.98346e-13	NOVA1
ENSG00000079337.14	445.862	-1.58355	0.201467	-7.86011	3.83812e-15	4.01018e-13	RAPGEF3
ENSG00000132437.16	250.745	-3.6866	0.469228	-7.85673	3.94283e-15	4.1088e-13	DDC
ENSG00000103044.9	780.508	-2.76192	0.351584	-7.85566	3.97684e-15	4.13342e-13	HAS3
ENSG00000057593.12	39.0918	-2.83549	0.361407	-7.84571	4.30524e-15	4.4631e-13	F7
ENSG00000162365.10	8.20667	-4.84174	0.617259	-7.84393	4.36644e-15	4.51478e-13	CYP4A22
ENSG00000236581.7	14.5353	-2.96061	0.377501	-7.84265	4.41143e-15	4.53773e-13	STARD13-AS
ENSG00000246477.3	19.7375	-2.50155	0.318961	-7.84281	4.40571e-15	4.53773e-13	AF131216.6
ENSG00000125378.14	379.563	-2.46495	0.314774	-7.83084	4.84602e-15	4.97192e-13	BMP4
ENSG00000138166.5	1562.82	-1.40405	0.179427	-7.82521	5.06819e-15	5.18649e-13	DUSP5
ENSG00000279802.1	6.63719	-4.09503	0.523349	-7.82466	5.09044e-15	5.19591e-13	CTA-544A11.1
ENSG00000103056.10	229.363	-2.07411	0.265158	-7.82215	5.19273e-15	5.28676e-13	SMPD3
ENSG00000163687.12	61.0157	-2.46978	0.316396	-7.80598	5.90412e-15	5.99569e-13	DNASE1L3
ENSG00000115252.17	149.431	-1.48445	0.190416	-7.79582	6.39916e-15	6.48188e-13	PDE1A
ENSG00000185739.12	33.4188	-2.08576	0.267655	-7.79271	6.55861e-15	6.62653e-13	SRL
ENSG00000134020.7	28.7194	-3.0787	0.395571	-7.78293	7.08627e-15	7.14152e-13	PEBP4
ENSG00000121068.12	649.381	-1.89135	0.243221	-7.77627	7.46916e-15	7.50839e-13	TBX2
ENSG00000055955.14	24.1496	-1.82536	0.234848	-7.7725	7.69504e-15	7.69659e-13	ITIH4
ENSG00000183888.4	49.3831	-4.99968	0.643238	-7.77267	7.685e-15	7.69659e-13	C1orf64
ENSG00000249700.7	106.167	-1.73325	0.223112	-7.76853	7.93994e-15	7.92164e-13	SRD5A3-AS1
ENSG00000142611.15	105.213	-2.68917	0.346345	-7.76443	8.20109e-15	8.1417e-13	PRDM16
ENSG00000245812.2	25.4082	-1.90568	0.245437	-7.76443	8.20142e-15	8.1417e-13	RP11-175K6.1
ENSG00000213130.3	78.7256	2.32429	0.299366	7.76406	8.22519e-15	8.14298e-13	EEF1DP5
ENSG00000225746.7	4.49737	-2.89348	0.37269	-7.76378	8.24362e-15	8.14298e-13	SNHG23
ENSG00000178860.8	750.077	-2.21825	0.285908	-7.75861	8.58659e-15	8.46077e-13	MSC
ENSG00000100427.14	874.138	4.48191	0.577822	7.75656	8.72633e-15	8.57723e-13	MLC1
ENSG00000259125.1	3.44323	-3.47933	0.448695	-7.75433	8.88131e-15	8.70806e-13	RP11-545N8.3
ENSG00000166670.8	251.326	-3.38192	0.436262	-7.75205	9.04241e-15	8.84423e-13	MMP10
ENSG00000254416.4	32.3854	3.10806	0.400962	7.75152	9.07993e-15	8.85916e-13	RP11-347E10.1
ENSG00000246820.2	12.0822	6.05555	0.78166	7.74703	9.40644e-15	9.15529e-13	RP11-379P15.1
ENSG00000249476.1	17.7416	-2.23812	0.288978	-7.74494	9.56234e-15	9.28434e-13	CTD-2587M2.1
ENSG00000223813.2	18.6222	-2.94181	0.380429	-7.73287	1.05147e-14	1.01841e-12	AC007255.8
ENSG00000267882.2	10.4361	-2.6079	0.337751	-7.72136	1.15094e-14	1.11206e-12	RP4-569M23.5
ENSG00000280543.1	26.4201	-2.6173	0.338995	-7.72075	1.15651e-14	1.11473e-12	ASAP1-IT2
ENSG00000181619.11	73.9187	-1.6567	0.214724	-7.71547	1.20533e-14	1.15898e-12	GPR135
ENSG00000277566.1	8.79206	-2.69651	0.349594	-7.71327	1.2263e-14	1.1763e-12	RP11-545P7.9
ENSG00000185697.15	2354.42	2.20299	0.285628	7.71278	1.23106e-14	1.17803e-12	MYBL1
ENSG00000120254.14	3078.05	1.26471	0.16402	7.71068	1.25147e-14	1.19469e-12	MTHFD1L
ENSG00000275714.1	21.6847	-3.0667	0.398223	-7.70097	1.35035e-14	1.286e-12	HIST1H3A
ENSG00000279591.1	8.96532	-3.27844	0.425906	-7.69757	1.38683e-14	1.31758e-12	AC002044.1
ENSG00000260228.4	77.8649	-2.96025	0.385029	-7.68838	1.49006e-14	1.4123e-12	RP11-483P21.2
ENSG00000166960.15	18.2666	-2.21455	0.288092	-7.68695	1.50685e-14	1.42481e-12	CCDC178
ENSG00000164056.9	1775.18	-1.55527	0.202403	-7.68405	1.54139e-14	1.45402e-12	SPRY1
ENSG00000272321.1	5.66821	-3.90004	0.50855	-7.66894	1.73425e-14	1.63208e-12	KB-1517D11.4
ENSG00000107554.14	1024.88	-1.246	0.162523	-7.66662	1.76585e-14	1.6579e-12	DNMBP
ENSG00000150676.11	3.0954	-4.07368	0.531434	-7.66545	1.78212e-14	1.66819e-12	CCDC83
ENSG00000214548.13	926.078	-2.27656	0.296999	-7.66522	1.78519e-14	1.66819e-12	MEG3
ENSG00000182836.8	67.5399	-3.6127	0.471354	-7.66452	1.79497e-14	1.6734e-12	PLCXD3
ENSG00000261538.1	38.371	-6.09322	0.795473	-7.65987	1.86124e-14	1.73113e-12	RP11-3M1.1
ENSG00000162482.4	174.827	-2.43293	0.317792	-7.65574	1.92197e-14	1.78345e-12	AKR7A3
ENSG00000233682.3	122.919	2.50257	0.327804	7.63434	2.26976e-14	2.10127e-12	RP11-13P5.2
ENSG00000109586.10	2684.06	-1.53665	0.201416	-7.62925	2.36126e-14	2.17585e-12	GALNT7
ENSG00000203814.6	208.981	-2.50838	0.328776	-7.62946	2.35737e-14	2.17585e-12	HIST2H2BF
ENSG00000258399.5	6.13891	-2.96483	0.388641	-7.62872	2.37099e-14	2.17978e-12	MEG8
ENSG00000142619.4	415.215	-4.48428	0.587956	-7.62691	2.40453e-14	2.20045e-12	PADI3
ENSG00000229124.5	535.064	1.72812	0.226576	7.62711	2.4008e-14	2.20045e-12	VIM-AS1
ENSG00000272727.1	6.8711	-4.38383	0.574825	-7.62637	2.41447e-14	2.20448e-12	RP11-142A22.4
ENSG00000120833.12	640.861	-1.87802	0.246428	-7.62097	2.51776e-14	2.29353e-12	SOCS2
ENSG00000213064.8	13742.4	1.14592	0.150412	7.61858	2.5648e-14	2.33104e-12	SFT2D2
ENSG00000236383.6	64.5192	-1.6499	0.21678	-7.61094	2.7212e-14	2.46755e-12	LINC00854
ENSG00000203709.8	166.826	-2.08228	0.273864	-7.60335	2.88553e-14	2.61062e-12	C1orf132
ENSG00000262823.1	29.1234	-1.98194	0.260762	-7.60058	2.9481e-14	2.66118e-12	RP13-580F15.2
ENSG00000197520.9	29.9799	-2.19001	0.288274	-7.59696	3.03165e-14	2.73041e-12	FAM177B
ENSG00000141294.8	84.9021	-1.3487	0.177596	-7.5942	3.09709e-14	2.78304e-12	LRRC46
ENSG00000128652.10	16.6406	-1.71709	0.226377	-7.58511	3.32195e-14	2.97169e-12	HOXD3
ENSG00000275216.1	488.326	5.92698	0.781396	7.58511	3.32195e-14	2.97169e-12	RP11-54H7.4
ENSG00000167748.9	265.909	3.31905	0.437751	7.58204	3.40168e-14	3.03619e-12	KLK1
ENSG00000188738.12	141.622	-2.78681	0.367683	-7.57939	3.47177e-14	3.09182e-12	FSIP2
ENSG00000152154.9	76.5395	-2.24598	0.296445	-7.57638	3.55332e-14	3.15738e-12	TMEM178A
ENSG00000248576.1	6.96591	-2.68224	0.354203	-7.57261	3.658e-14	3.24315e-12	RP11-834C11.8
ENSG00000160678.10	13282.4	3.03339	0.40086	7.56721	3.81338e-14	3.3734e-12	S100A1
ENSG00000254042.1	12.9984	-3.45194	0.456397	-7.56347	3.92451e-14	3.46401e-12	CTC-558O2.1
ENSG00000109436.7	2644.3	-1.4112	0.186639	-7.5611	3.99687e-14	3.52008e-12	TBC1D9
ENSG00000167779.6	538.614	-1.94621	0.257476	-7.55879	4.06827e-14	3.57505e-12	IGFBP6
ENSG00000137975.7	3207.81	-4.54585	0.601513	-7.55735	4.11349e-14	3.60682e-12	CLCA2
ENSG00000007402.10	214.858	-1.75387	0.232266	-7.5511	4.31601e-14	3.77608e-12	CACNA2D2
ENSG00000263069.4	76.9863	-1.92065	0.254365	-7.55076	4.32726e-14	3.77763e-12	CTD-2047H16.4
ENSG00000253632.1	11.7431	-2.6486	0.350986	-7.54617	4.48255e-14	3.90463e-12	RP11-486M23.1
ENSG00000151136.13	295.76	-2.06897	0.274296	-7.54283	4.59872e-14	3.99707e-12	BTBD11
ENSG00000271811.1	73.6917	-2.84416	0.377159	-7.54103	4.66273e-14	4.04387e-12	RP1-79C4.4
ENSG00000137674.3	164.266	4.18627	0.555492	7.53614	4.84078e-14	4.18917e-12	MMP20
ENSG00000274317.1	11.4357	-2.60065	0.345166	-7.53451	4.90168e-14	4.23267e-12	RP11-93G5.1
ENSG00000259165.1	9.39173	-2.63946	0.350353	-7.53373	4.93118e-14	4.24892e-12	DDX18P1
ENSG00000136982.5	1285.83	1.14597	0.152156	7.53151	5.01569e-14	4.31241e-12	DSCC1
ENSG00000151320.9	370.997	-2.05352	0.272919	-7.52429	5.30088e-14	4.54779e-12	AKAP6
ENSG00000170891.9	68.9498	-2.32016	0.308502	-7.52075	5.44633e-14	4.66253e-12	CYTL1
ENSG00000144339.10	10.7786	-4.33553	0.577012	-7.51376	5.74539e-14	4.90799e-12	TMEFF2
ENSG00000003989.15	1432.85	-2.69923	0.359291	-7.51267	5.79352e-14	4.92796e-12	SLC7A2
ENSG00000107937.17	8009.16	1.04136	0.138612	7.51275	5.78988e-14	4.92796e-12	GTPBP4
ENSG00000110786.16	21.0634	-2.32823	0.310046	-7.5093	5.94465e-14	5.04572e-12	PTPN5
ENSG00000223442.1	8.13534	-2.2639	0.30176	-7.50232	6.26988e-14	5.31046e-12	AC004041.2
ENSG00000185028.3	186.075	3.64968	0.486857	7.49641	6.55903e-14	5.54356e-12	LRRC14B
ENSG00000096088.15	18.1277	-3.6778	0.491115	-7.48867	6.95752e-14	5.8679e-12	PGC
ENSG00000135723.12	1730.92	-1.11896	0.149467	-7.48631	7.08387e-14	5.96184e-12	FHOD1
ENSG00000214188.8	17.7394	-2.71938	0.363334	-7.48453	7.18035e-14	6.03028e-12	ST7-OT4
ENSG00000182952.4	4272.97	1.05269	0.140689	7.48238	7.29871e-14	6.11678e-12	HMGN4
ENSG00000139209.14	49.1946	-2.64737	0.353971	-7.47906	7.48557e-14	6.2602e-12	SLC38A4
ENSG00000207146.1	5.53578	-3.56472	0.476753	-7.47708	7.59929e-14	6.34198e-12	Y_RNA
ENSG00000151812.13	8.33397	-3.24731	0.434407	-7.47527	7.70454e-14	6.41636e-12	SLC35F4
ENSG00000187097.11	1356.58	-1.04636	0.139994	-7.47434	7.75945e-14	6.4486e-12	ENTPD5
ENSG00000166816.12	332.267	-2.56925	0.343792	-7.47328	7.82226e-14	6.48726e-12	LDHD
ENSG00000231419.5	95.8443	3.05516	0.409068	7.46858	8.10644e-14	6.70896e-12	LINC00689
ENSG00000120471.13	32.3778	-2.5304	0.338883	-7.46688	8.21181e-14	6.78207e-12	TP53AIP1
ENSG00000205002.3	7032.78	2.78601	0.373281	7.46359	8.41986e-14	6.9395e-12	AARD
ENSG00000174827.12	124.096	-2.60198	0.348805	-7.45971	8.67164e-14	7.13224e-12	PDZK1
ENSG00000249661.1	44.7618	-3.04783	0.408656	-7.45818	8.77283e-14	7.2006e-12	TNRC18P1
ENSG00000213045.3	4.13179	-3.7108	0.49773	-7.45544	8.95655e-14	7.33626e-12	RP11-532L16.1
ENSG00000143452.14	1047	3.67113	0.492531	7.4536	9.08242e-14	7.42408e-12	HORMAD1
ENSG00000273245.1	9.76422	-2.2563	0.302936	-7.44812	9.46777e-14	7.72322e-12	RP11-434P11.2
ENSG00000104312.7	3223.2	1.0469	0.140579	7.4471	9.54151e-14	7.76745e-12	RIPK2
ENSG00000144481.15	380.558	3.54723	0.476476	7.44471	9.7155e-14	7.89295e-12	TRPM8
ENSG00000258837.1	58.1827	-3.92861	0.527806	-7.44328	9.82128e-14	7.96264e-12	CTD-2566J3.1
ENSG00000258302.2	25.3875	-2.02437	0.272	-7.44254	9.87684e-14	7.9914e-12	RP11-981P6.1
ENSG00000105131.6	251.751	2.99053	0.401927	7.44047	1.0033e-13	8.10128e-12	EPHX3
ENSG00000237938.4	25.0168	-2.03475	0.273515	-7.43925	1.01258e-13	8.15966e-12	RP11-288I21.1
ENSG00000183722.7	1399.77	-1.23043	0.165529	-7.43331	1.05916e-13	8.51776e-12	LHFP
ENSG00000152779.13	15.18	-2.3401	0.314927	-7.43061	1.08097e-13	8.67565e-12	SLC16A12
ENSG00000279204.1	44.3862	-1.76044	0.236965	-7.42909	1.09349e-13	8.75851e-12	RP11-175K6.2
ENSG00000163873.8	411.594	-3.3946	0.457012	-7.42782	1.10401e-13	8.82495e-12	GRIK3
ENSG00000267206.4	6.9515	-3.08995	0.416136	-7.42533	1.12503e-13	8.97495e-12	LCN6
ENSG00000182175.12	3393.31	1.55953	0.210224	7.41842	1.18525e-13	9.4365e-12	RGMA
ENSG00000156006.4	33.7213	-3.51399	0.473733	-7.41766	1.19209e-13	9.47196e-12	NAT2
ENSG00000276527.1	7.82265	-3.26229	0.439908	-7.41584	1.20852e-13	9.58343e-12	RP11-442J21.2
ENSG00000146013.9	584.604	3.01253	0.406349	7.41365	1.22867e-13	9.72381e-12	GFRA3
ENSG00000237649.6	4509.05	1.152	0.155444	7.41099	1.25361e-13	9.90152e-12	KIFC1
ENSG00000279237.1	4.67503	-3.13533	0.423637	-7.401	1.35165e-13	1.06548e-11	RP11-212E4.1
ENSG00000229111.1	8.3915	-2.40346	0.324782	-7.40023	1.35948e-13	1.06806e-11	MED4-AS1
ENSG00000172782.10	85.6832	4.08068	0.551713	7.39639	1.39931e-13	1.09653e-11	FADS6
ENSG00000262003.1	22.0313	-2.19421	0.296844	-7.3918	1.44855e-13	1.13289e-11	RP11-676J12.7
ENSG00000196743.7	6662.31	-1.05795	0.143134	-7.39132	1.45383e-13	1.13479e-11	GM2A
ENSG00000260339.1	23.4373	-1.68691	0.228301	-7.38895	1.47992e-13	1.15289e-11	HEXA-AS1
ENSG00000259453.1	5.13906	-3.78882	0.513207	-7.38263	1.5519e-13	1.2066e-11	RP11-815J21.1
ENSG00000169562.9	220.545	-3.82398	0.518278	-7.37825	1.6038e-13	1.24452e-11	GJB1
ENSG00000173198.5	184.827	-1.69492	0.229873	-7.37331	1.66443e-13	1.28906e-11	CYSLTR1
ENSG00000258670.1	3.94918	-4.22457	0.573517	-7.36608	1.75717e-13	1.35824e-11	RP11-1042B17.3
ENSG00000219395.2	12.366	-2.42418	0.329187	-7.36414	1.78288e-13	1.37544e-11	HSPA8P15
ENSG00000249852.1	95.9619	-2.68592	0.364766	-7.3634	1.79283e-13	1.38045e-11	AC145676.2
ENSG00000162804.12	935.173	-1.64682	0.223783	-7.35901	1.85286e-13	1.42391e-11	SNED1
ENSG00000233056.2	13.3317	-2.41304	0.328043	-7.35588	1.89674e-13	1.45482e-11	ERVH48-1
ENSG00000228307.1	45.7302	3.25064	0.441975	7.3548	1.91219e-13	1.46386e-11	OR2S1P
ENSG00000182257.6	42.8337	-1.6246	0.221104	-7.3477	2.01646e-13	1.54071e-11	PRR34
ENSG00000259591.1	6.32145	-3.95715	0.538918	-7.34278	2.09197e-13	1.5923e-11	RP11-554D20.1
ENSG00000261596.2	21.0565	-1.6141	0.219868	-7.34123	2.11641e-13	1.60783e-11	CTB-31N19.3
ENSG00000197182.11	219.041	-2.11912	0.288782	-7.33814	2.16589e-13	1.64228e-11	MIRLET7BHG
ENSG00000248144.4	95.5359	-3.85615	0.52553	-7.33764	2.17395e-13	1.64526e-11	ADH1C
ENSG00000241111.1	4.42377	-3.19787	0.436062	-7.33351	2.2421e-13	1.69362e-11	PRICKLE2-AS1
ENSG00000139625.11	425.578	-1.20873	0.164889	-7.33059	2.29138e-13	1.72756e-11	MAP3K12
ENSG00000185519.8	83.0701	2.37601	0.324284	7.32694	2.35476e-13	1.77199e-11	FAM131C
ENSG00000230393.1	10.8339	-3.5374	0.483202	-7.32075	2.46596e-13	1.85217e-11	AC092667.2
ENSG00000229647.1	18.8798	-1.8597	0.254068	-7.31971	2.48516e-13	1.8616e-11	AC007879.7
ENSG00000278875.1	6.34649	-2.88751	0.394492	-7.31956	2.48787e-13	1.8616e-11	CTC-439O9.1
ENSG00000189221.8	569.305	-2.19625	0.300075	-7.319	2.49827e-13	1.86588e-11	MAOA
ENSG00000129521.12	3687.86	-2.22173	0.303699	-7.31557	2.56299e-13	1.91063e-11	EGLN3
ENSG00000189129.12	232.526	-2.16317	0.295937	-7.30955	2.68048e-13	1.99076e-11	PLAC9
ENSG00000230148.7	65.379	-1.6827	0.230199	-7.30978	2.67589e-13	1.99076e-11	HOXB-AS1
ENSG00000181577.14	579.466	-3.21283	0.439586	-7.30876	2.69612e-13	1.99864e-11	C6orf223
ENSG00000116729.12	3027.38	-1.99875	0.273554	-7.3066	2.73989e-13	2.02355e-11	WLS
ENSG00000250696.4	6.79066	-8.04458	1.10098	-7.30676	2.73667e-13	2.02355e-11	RP11-704M14.1
ENSG00000201176.1	2.68178	-3.44958	0.472247	-7.30462	2.78042e-13	2.04969e-11	RNU6-853P
ENSG00000233009.1	21.3426	-3.43771	0.470789	-7.30202	2.83485e-13	2.08594e-11	NALCN-AS1
ENSG00000151892.13	1704.93	-3.23452	0.443023	-7.30103	2.85583e-13	2.09364e-11	GFRA1
ENSG00000233578.1	9.23152	-1.89404	0.259602	-7.29595	2.96561e-13	2.17013e-11	EIF4EP1
ENSG00000112214.9	58.7511	-2.00813	0.275266	-7.29522	2.98166e-13	2.17787e-11	FHL5
ENSG00000156486.7	16.6701	-3.01422	0.4135	-7.28951	3.11073e-13	2.26384e-11	KCNS2
ENSG00000173207.11	3549.13	1.07595	0.147599	7.28965	3.10759e-13	2.26384e-11	CKS1B
ENSG00000257743.7	756.868	3.59808	0.493623	7.28913	3.11968e-13	2.26425e-11	RP11-1220K2.2
ENSG00000279852.1	12.6276	-2.54712	0.349447	-7.289	3.12267e-13	2.26425e-11	RP11-91J19.2
ENSG00000171227.6	410.271	-1.38005	0.189399	-7.28649	3.18136e-13	2.30245e-11	TMEM37
ENSG00000181418.7	129.725	2.35776	0.32359	7.28625	3.18692e-13	2.30245e-11	DDN
ENSG00000232398.1	7.89597	-2.71479	0.372638	-7.28533	3.20874e-13	2.31402e-11	TMPRSS11CP
ENSG00000138100.12	30.545	-3.39811	0.466611	-7.28253	3.27612e-13	2.35833e-11	TRIM54
ENSG00000186354.9	37.2663	-2.16236	0.297014	-7.28033	3.33008e-13	2.39285e-11	C9orf47
ENSG00000253284.2	16.5299	-2.70212	0.371251	-7.27841	3.37787e-13	2.42282e-11	RP11-282K24.3
ENSG00000117525.12	1565.62	-1.96368	0.270013	-7.27252	3.52832e-13	2.52164e-11	F3
ENSG00000137501.15	1691.34	-1.50296	0.206734	-7.27	3.59478e-13	2.56453e-11	SYTL2
ENSG00000273451.1	6.02149	-3.3385	0.459343	-7.26798	3.6491e-13	2.59863e-11	RP4-569M23.4
ENSG00000172167.6	962.176	1.1623	0.160048	7.26222	3.80791e-13	2.70688e-11	MTBP
ENSG00000236313.1	8.18947	-5.16111	0.711045	-7.25849	3.91447e-13	2.77767e-11	VN1R53P
ENSG00000228536.1	23.2799	-2.84198	0.391571	-7.25789	3.9318e-13	2.785e-11	RP11-392O17.1
ENSG00000271840.1	9.75152	-2.44117	0.336572	-7.25304	4.07534e-13	2.88155e-11	RP1-224A6.9
ENSG00000114861.17	3199.56	-1.04675	0.144364	-7.2508	4.1432e-13	2.92434e-11	FOXP1
ENSG00000226380.6	66.877	-2.04468	0.282145	-7.24688	4.26474e-13	3.00479e-11	AC058791.1
ENSG00000064886.12	7600.41	2.64327	0.364784	7.24611	4.28922e-13	3.0167e-11	CHI3L2
ENSG00000117036.10	5113.55	1.13024	0.156033	7.24358	4.36992e-13	3.06804e-11	ETV3
ENSG00000260103.2	21.8407	-1.87186	0.258463	-7.24229	4.41168e-13	3.0919e-11	RP11-10O17.1
ENSG00000120149.8	356.03	-2.57486	0.355608	-7.24072	4.46307e-13	3.12242e-11	MSX2
ENSG00000161381.12	1384.91	-1.64134	0.226703	-7.24008	4.48435e-13	3.13181e-11	PLXDC1
ENSG00000257989.1	7.66836	-3.70845	0.512438	-7.23687	4.59142e-13	3.20097e-11	RP1-288H2.2
ENSG00000188365.3	10.9007	-2.1965	0.303606	-7.23471	4.66529e-13	3.24678e-11	AC092171.2
ENSG00000233041.7	2.74655	-3.97568	0.549593	-7.23386	4.69457e-13	3.26145e-11	PHGR1
ENSG00000148219.15	513.448	-1.86975	0.258573	-7.23104	4.7932e-13	3.32417e-11	ASTN2
ENSG00000157514.15	5498.84	-1.51188	0.2091	-7.23042	4.81496e-13	3.33346e-11	TSC22D3
ENSG00000162882.13	538.136	-1.86066	0.257431	-7.22779	4.90906e-13	3.3927e-11	HAAO
ENSG00000252621.1	8.05904	-5.54157	0.766951	-7.22546	4.99424e-13	3.4435e-11	Y_RNA
ENSG00000267503.1	6.92278	-3.06433	0.424111	-7.2253	4.99986e-13	3.4435e-11	RP11-53B2.4
ENSG00000123572.15	224.374	-2.89164	0.400324	-7.22325	5.07602e-13	3.48992e-11	NRK
ENSG00000272369.1	13.8418	-1.59756	0.22127	-7.21999	5.19919e-13	3.56844e-11	RP11-446N19.1
ENSG00000012660.12	8795.14	-1.29802	0.179869	-7.21647	5.33552e-13	3.6557e-11	ELOVL5
ENSG00000188559.12	2411.6	-1.32253	0.183313	-7.21459	5.40963e-13	3.70012e-11	RALGAPA2
ENSG00000278231.1	10.5211	-1.84139	0.255322	-7.21202	5.51262e-13	3.76409e-11	RP5-906C1.1
ENSG00000056291.16	14.7315	-3.38346	0.469509	-7.20637	5.74638e-13	3.91029e-11	NPFFR2
ENSG00000223652.2	28.4308	-1.99538	0.276946	-7.20494	5.80715e-13	3.94489e-11	AC106786.1
ENSG00000178568.12	266.579	-2.98101	0.413785	-7.20425	5.83663e-13	3.95144e-11	ERBB4
ENSG00000279884.1	5.79802	-3.1314	0.43466	-7.20426	5.83615e-13	3.95144e-11	RP11-483E17.1
ENSG00000128606.11	447.476	-2.43073	0.337566	-7.20076	5.9879e-13	4.04697e-11	LRRC17
ENSG00000177133.9	24.0735	-2.84283	0.394966	-7.19764	6.12622e-13	4.13344e-11	LINC00982
ENSG00000280240.1	3.13351	-3.27262	0.454743	-7.19663	6.17201e-13	4.15728e-11	AL049794.1
ENSG00000257261.4	51.3409	-1.37186	0.190638	-7.19616	6.19341e-13	4.16465e-11	RP11-96H19.1
ENSG00000111837.10	108.961	-1.92318	0.267334	-7.19392	6.29561e-13	4.22623e-11	MAK
ENSG00000115194.9	47.765	-2.30638	0.320638	-7.19312	6.33278e-13	4.24403e-11	SLC30A3
ENSG00000267475.1	132.812	-1.80584	0.251108	-7.19148	6.40935e-13	4.28544e-11	CTD-2538C1.2
ENSG00000281903.1	14.5219	-2.13754	0.297239	-7.19133	6.41611e-13	4.28544e-11	AF127936.7
ENSG00000249947.2	10.3888	-2.00072	0.278222	-7.1911	6.42693e-13	4.28548e-11	XBP1P1
ENSG00000134827.6	575.07	-3.88126	0.539826	-7.18983	6.48728e-13	4.31849e-11	TCN1
ENSG00000239483.1	8.13846	-2.66937	0.371357	-7.18816	6.56723e-13	4.36441e-11	RPS15AP16
ENSG00000062282.13	3797.55	1.42248	0.197938	7.18651	6.64697e-13	4.40677e-11	DGAT2
ENSG00000176769.9	4.07286	-3.30399	0.459757	-7.18638	6.6531e-13	4.40677e-11	TCERG1L
ENSG00000126895.12	30.3098	-1.97758	0.275309	-7.18312	6.8138e-13	4.49824e-11	AVPR2
ENSG00000214215.3	5.38229	-4.05644	0.564708	-7.18326	6.80701e-13	4.49824e-11	C12orf74
ENSG00000127324.7	370.076	-3.66557	0.510361	-7.1823	6.85463e-13	4.5177e-11	TSPAN8
ENSG00000240891.5	19.6964	-2.37461	0.330647	-7.18171	6.88447e-13	4.52987e-11	PLCXD2
ENSG00000232598.2	20.7215	4.24181	0.590696	7.18105	6.91794e-13	4.54438e-11	RP1-90K10.4
ENSG00000197766.6	701.135	-2.21856	0.30901	-7.17956	6.99336e-13	4.57881e-11	CFD
ENSG00000263427.1	3.45015	-4.38838	0.611221	-7.17969	6.98696e-13	4.57881e-11	RP11-599B13.3
ENSG00000249379.1	13.806	-2.50202	0.34861	-7.17714	7.11853e-13	4.65311e-11	RP1-27K12.4
ENSG00000203506.4	4.55986	-3.51929	0.490665	-7.17249	7.3648e-13	4.8062e-11	RBMS3-AS2
ENSG00000109814.10	3368.97	-1.13419	0.1582	-7.16929	7.53857e-13	4.91155e-11	UGDH
ENSG00000232680.2	4.05278	-3.89447	0.543251	-7.16883	7.56429e-13	4.92025e-11	AC002511.3
ENSG00000160767.19	4432.32	1.07072	0.149366	7.16841	7.58727e-13	4.92715e-11	FAM189B
ENSG00000280152.1	29.3663	-2.11902	0.295648	-7.16737	7.64509e-13	4.95661e-11	RP11-331F4.5
ENSG00000123240.15	8473.09	1.08621	0.151578	7.166	7.72227e-13	4.9985e-11	OPTN
ENSG00000133740.9	1396.16	1.16033	0.161928	7.16572	7.73808e-13	5.00061e-11	E2F5
ENSG00000139874.5	30.0965	-3.28983	0.459147	-7.1651	7.77318e-13	5.01515e-11	SSTR1
ENSG00000228918.3	9.61406	-2.91552	0.406985	-7.16371	7.85242e-13	5.05808e-11	LINC01344
ENSG00000179709.7	2.49975	-4.76032	0.664595	-7.16274	7.90804e-13	5.08567e-11	NLRP8
ENSG00000177363.4	62.8805	-1.95172	0.272519	-7.16176	7.9647e-13	5.11385e-11	LRRN4CL
ENSG00000185291.9	491.361	-1.25447	0.175283	-7.15683	8.25655e-13	5.2927e-11	IL3RA
ENSG00000174607.9	2126.72	2.18543	0.305429	7.15527	8.35114e-13	5.34473e-11	UGT8
ENSG00000122733.12	206.489	2.79773	0.391292	7.14998	8.67886e-13	5.54555e-11	KIAA1045
ENSG00000213050.5	4.59856	-4.58149	0.640936	-7.14812	8.79722e-13	5.61218e-11	TPM3P1
ENSG00000263257.1	4.32591	-4.64131	0.649333	-7.1478	8.81764e-13	5.6162e-11	RP11-65J21.4
ENSG00000182916.7	76.8862	-1.88554	0.263862	-7.14593	8.93882e-13	5.68429e-11	TCEAL7
ENSG00000112246.8	426.48	3.42401	0.479222	7.14495	9.00292e-13	5.71592e-11	SIM1
ENSG00000141384.10	1272.29	1.34569	0.188428	7.14165	9.22189e-13	5.84562e-11	TAF4B
ENSG00000203952.8	145.192	-2.55928	0.358425	-7.14035	9.3094e-13	5.89171e-11	CCDC160
ENSG00000230946.3	4.35606	-3.16053	0.442812	-7.13742	9.51021e-13	6.00925e-11	HNRNPA1P68
ENSG00000186526.11	57.4124	-4.42321	0.61975	-7.13709	9.53256e-13	6.01382e-11	CYP4F8
ENSG00000248429.4	143.203	-2.23008	0.31261	-7.13376	9.76646e-13	6.15164e-11	RP11-597D13.9
ENSG00000236069.1	20.5212	3.23258	0.453429	7.12919	1.00965e-12	6.34947e-11	RP5-1011O1.3
ENSG00000145934.14	193.729	-2.47303	0.346953	-7.12785	1.01948e-12	6.40119e-11	TENM2
ENSG00000170419.9	17.9747	-5.02526	0.705158	-7.12643	1.03005e-12	6.44722e-11	VSTM2A
ENSG00000244402.3	4.64401	-5.51171	0.773403	-7.12657	1.029e-12	6.44722e-11	RN7SL314P
ENSG00000272320.1	17.2238	-2.00331	0.281154	-7.1253	1.03853e-12	6.4901e-11	RP11-506K6.4
ENSG00000196277.14	11.3831	-2.9466	0.413674	-7.12298	1.05616e-12	6.58988e-11	GRM7
ENSG00000112039.3	909.915	1.09673	0.153987	7.1222	1.06219e-12	6.61717e-11	FANCE
ENSG00000232043.1	38.5059	-2.37384	0.333317	-7.12189	1.06459e-12	6.62174e-11	RP4-530I15.9
ENSG00000234779.1	15.1136	-2.7464	0.385695	-7.12065	1.07421e-12	6.67117e-11	RP11-62F24.2
ENSG00000185634.10	2095.16	2.75908	0.387697	7.11658	1.10637e-12	6.84952e-11	SHC4
ENSG00000237440.7	424.255	-1.69749	0.2387	-7.11141	1.14862e-12	7.10007e-11	ZNF737
ENSG00000250387.2	6.77877	-5.83744	0.820926	-7.1108	1.15371e-12	7.12047e-11	RP11-136K7.2
ENSG00000202058.1	18.9652	-2.21357	0.311419	-7.10801	1.17729e-12	7.24355e-11	RN7SKP80
ENSG00000079689.12	96.5033	-4.70606	0.662137	-7.10739	1.18262e-12	7.26507e-11	SCGN
ENSG00000021852.11	4.39495	-4.10138	0.577181	-7.10589	1.19553e-12	7.33307e-11	C8B
ENSG00000164736.5	137.172	-1.48244	0.20878	-7.10048	1.24325e-12	7.61405e-11	SOX17
ENSG00000124664.9	2842.8	-2.97764	0.41957	-7.09689	1.27592e-12	7.80213e-11	SPDEF
ENSG00000245534.5	18.0925	-2.01584	0.284236	-7.09214	1.32051e-12	8.06239e-11	RORA-AS1
ENSG00000180660.7	49.0429	-2.24836	0.317112	-7.09012	1.33995e-12	8.16854e-11	MAB21L1
ENSG00000215630.6	8.40101	-2.34477	0.330755	-7.08914	1.34947e-12	8.21401e-11	GUSBP9
ENSG00000132975.7	369.533	3.48324	0.491363	7.08893	1.35154e-12	8.21407e-11	GPR12
ENSG00000175938.6	659.188	-1.15553	0.163029	-7.08787	1.36196e-12	8.26475e-11	ORAI3
ENSG00000273472.1	39.0565	-1.53025	0.215959	-7.08582	1.38224e-12	8.37508e-11	RP11-102N12.3
ENSG00000255974.5	22.0611	-3.01127	0.425011	-7.08516	1.38886e-12	8.40237e-11	CYP2A6
ENSG00000260971.3	15.7236	-2.09622	0.295919	-7.08376	1.40294e-12	8.47468e-11	RP11-504A18.1
ENSG00000233388.2	34.1599	2.17625	0.307269	7.08257	1.41508e-12	8.53506e-11	RP4-569D19.5
ENSG00000187800.12	283.25	-1.3918	0.196532	-7.08179	1.42306e-12	8.57025e-11	PEAR1
ENSG00000255007.1	1.89427	-4.65896	0.657902	-7.08153	1.42572e-12	8.57324e-11	CTD-2589M5.4
ENSG00000235885.6	5.23456	-3.07435	0.434327	-7.07842	1.45805e-12	8.75446e-11	AC023115.2
ENSG00000264229.1	8.1459	-2.61264	0.369132	-7.0778	1.46458e-12	8.78043e-11	RNU4ATAC
ENSG00000276170.3	22.7762	-2.22423	0.314333	-7.07602	1.4835e-12	8.88047e-11	AC124789.1
ENSG00000249035.5	10.0186	-2.81089	0.397276	-7.0754	1.4902e-12	8.90718e-11	CTB-113P19.1
ENSG00000278156.1	32.2334	-1.36187	0.19265	-7.06918	1.55857e-12	9.30191e-11	TSC22D1-AS1
ENSG00000245937.6	1184.32	-1.15189	0.162979	-7.06771	1.57512e-12	9.38658e-11	LINC01184
ENSG00000248318.1	6.45838	-3.62962	0.51366	-7.06619	1.59246e-12	9.47571e-11	RP11-713M15.1
ENSG00000235397.1	7.10789	-2.95015	0.417564	-7.06516	1.60432e-12	9.53206e-11	EPN2-AS1
ENSG00000259709.1	3.21805	-2.7033	0.382766	-7.06253	1.63495e-12	9.69955e-11	CTD-2184D3.7
ENSG00000162407.8	3598.18	-1.21285	0.171755	-7.06149	1.64726e-12	9.75806e-11	PPAP2B
ENSG00000137976.7	22.0118	-3.09845	0.438895	-7.05965	1.66918e-12	9.87322e-11	DNASE2B
ENSG00000225092.2	4.41198	-3.60937	0.51136	-7.05838	1.68457e-12	9.94943e-11	RP11-405O10.2
ENSG00000175985.9	50.1608	-2.49567	0.353615	-7.05759	1.69411e-12	9.99097e-11	PLEKHD1
ENSG00000213600.3	4.19189	-2.99543	0.42469	-7.05322	1.74828e-12	1.02952e-10	XXcos-LUCA16.1
ENSG00000239453.1	1.93892	-3.892	0.55192	-7.05174	1.76693e-12	1.03743e-10	SIDT1-AS1
ENSG00000257150.2	9.94664	-2.54737	0.361236	-7.05181	1.7661e-12	1.03743e-10	PGAM1P5
ENSG00000145675.13	7255.22	-1.40994	0.200003	-7.0496	1.79431e-12	1.05041e-10	PIK3R1
ENSG00000137033.10	713.067	-2.57642	0.365515	-7.04874	1.80542e-12	1.05536e-10	IL33
ENSG00000214513.3	3.17109	-3.56324	0.505591	-7.04767	1.81936e-12	1.06195e-10	NOTO
ENSG00000257097.1	5.35827	-2.81125	0.398928	-7.04702	1.82787e-12	1.06536e-10	CLIP1-AS1
ENSG00000198848.11	475.091	-2.60631	0.370154	-7.04116	1.90644e-12	1.10953e-10	CES1
ENSG00000103528.15	370.763	-2.0649	0.293398	-7.03788	1.9518e-12	1.13427e-10	SYT17
ENSG00000236467.6	11.748	-3.3121	0.470736	-7.03601	1.97823e-12	1.14795e-10	KCNMA1-AS1
ENSG00000278963.1	8.47338	-2.70387	0.384353	-7.03485	1.99477e-12	1.15586e-10	RP11-294J22.7
ENSG00000151575.13	379.424	-1.45046	0.206245	-7.03269	2.02587e-12	1.17218e-10	TEX9
ENSG00000279476.1	4.86072	-3.69595	0.525621	-7.03159	2.04194e-12	1.17976e-10	RP11-391L3.3
ENSG00000272368.2	44.4358	-1.38813	0.19745	-7.03027	2.06136e-12	1.18925e-10	RP4-605O3.4
ENSG00000131686.13	264.531	3.86541	0.550123	7.02644	2.11864e-12	1.22053e-10	CA6
ENSG00000185689.14	7.65919	-1.97676	0.281366	-7.02556	2.13203e-12	1.22522e-10	C6orf201
ENSG00000186994.10	153.567	-1.46388	0.208367	-7.02551	2.13293e-12	1.22522e-10	KANK3
ENSG00000114473.12	2262.41	1.23234	0.175557	7.0196	2.225e-12	1.27627e-10	IQCG
ENSG00000232470.1	9.43809	-1.66293	0.236913	-7.01916	2.23207e-12	1.27848e-10	RP11-313D6.3
ENSG00000105641.3	51.5448	-2.89171	0.41217	-7.01582	2.28603e-12	1.30563e-10	SLC5A5
ENSG00000164946.18	168.527	-2.14684	0.306107	-7.01336	2.32654e-12	1.32686e-10	FREM1
ENSG00000089101.16	18.2444	-1.56002	0.222543	-7.00997	2.38363e-12	1.35747e-10	CFAP61
ENSG00000183044.10	557.377	-1.5366	0.21928	-7.00748	2.42649e-12	1.37794e-10	ABAT
ENSG00000111249.12	164.935	-3.57102	0.509766	-7.00522	2.46593e-12	1.39834e-10	CUX2
ENSG00000166396.11	408.498	3.64731	0.520707	7.00454	2.47806e-12	1.40322e-10	SERPINB7
ENSG00000135773.11	131.772	-2.25141	0.321681	-6.9989	2.57979e-12	1.45875e-10	CAPN9
ENSG00000261567.1	6.49735	-2.65464	0.379461	-6.99581	2.63738e-12	1.4892e-10	RP11-680G10.1
ENSG00000279685.2	2.96352	-3.88921	0.556074	-6.99405	2.67072e-12	1.50589e-10	MAPT-IT1
ENSG00000137441.7	344.807	3.37644	0.482891	6.99215	2.70704e-12	1.52422e-10	FGFBP2
ENSG00000213424.7	6.81168	-2.57666	0.36866	-6.98926	2.76335e-12	1.55372e-10	KRT222
ENSG00000249825.4	24.6576	-1.86541	0.267025	-6.9859	2.83028e-12	1.58911e-10	CTD-2201I18.1
ENSG00000141639.10	787.302	2.77225	0.396942	6.98402	2.86854e-12	1.60832e-10	MAPK4
ENSG00000269948.4	6.16279	-2.06314	0.295447	-6.98309	2.88748e-12	1.61667e-10	RP11-248J23.6
ENSG00000246228.5	387.519	2.61323	0.374253	6.98254	2.89891e-12	1.62078e-10	CASC8
ENSG00000233478.1	5.80002	-2.658	0.380675	-6.98233	2.90317e-12	1.62089e-10	RP1-187B23.1
ENSG00000148702.13	24.4641	-3.15957	0.452555	-6.98164	2.9175e-12	1.62661e-10	HABP2
ENSG00000231106.2	774.448	3.03306	0.434602	6.97894	2.97408e-12	1.65477e-10	LINC01436
ENSG00000253196.1	27.7139	3.0409	0.435732	6.97884	2.97633e-12	1.65477e-10	RP11-706C16.7
ENSG00000237892.1	10.3871	-2.35884	0.338056	-6.97768	3.00104e-12	1.66619e-10	KLF7-IT1
ENSG00000006468.12	966.632	-1.89362	0.271422	-6.97668	3.02229e-12	1.67565e-10	ETV1
ENSG00000063015.18	12.3236	-3.10274	0.444788	-6.97577	3.04205e-12	1.68425e-10	SEZ6
ENSG00000262884.1	15.0941	-2.17132	0.311338	-6.97414	3.07738e-12	1.70145e-10	CTD-3060P21.1
ENSG00000115290.8	518.423	2.08669	0.299443	6.96856	3.20207e-12	1.76793e-10	GRB14
ENSG00000228013.1	8.12091	-1.54903	0.222319	-6.96757	3.22456e-12	1.77789e-10	RP11-350G8.5
ENSG00000198077.9	3.79032	-3.29252	0.47263	-6.96639	3.25181e-12	1.79043e-10	CYP2A7
ENSG00000186910.3	69.3442	-3.72247	0.534689	-6.96193	3.35637e-12	1.84545e-10	SERPINA11
ENSG00000158887.14	420.086	2.83572	0.407463	6.95944	3.41617e-12	1.87574e-10	MPZ
ENSG00000278949.1	17.4739	-2.00521	0.28819	-6.95796	3.45245e-12	1.89305e-10	RP11-46H11.11
ENSG00000178935.5	924.803	-1.36472	0.196198	-6.95582	3.50511e-12	1.91928e-10	ZNF552
ENSG00000272689.1	6.1386	-2.13137	0.306457	-6.95486	3.52901e-12	1.92971e-10	RP4-539M6.21
ENSG00000244476.2	7.17687	-2.57416	0.370178	-6.95384	3.55484e-12	1.93851e-10	ERVFRD-1
ENSG00000279319.1	9.16086	-2.54482	0.365954	-6.95394	3.55221e-12	1.93851e-10	RP11-693M3.1
ENSG00000099282.8	3453.4	-1.42373	0.204765	-6.953	3.57598e-12	1.94737e-10	TSPAN15
ENSG00000149575.5	20.3077	-2.53846	0.365116	-6.95247	3.58934e-12	1.95197e-10	SCN2B
ENSG00000247624.5	5.99475	-2.59721	0.373708	-6.94984	3.65697e-12	1.98604e-10	CPEB2-AS1
ENSG00000070669.15	3985.81	1.13345	0.163108	6.9491	3.67623e-12	1.99378e-10	ASNS
ENSG00000130055.12	83.422	3.10159	0.446384	6.94825	3.69839e-12	2.00307e-10	GDPD2
ENSG00000104415.12	1042.28	-1.88356	0.271127	-6.94714	3.72754e-12	2.01611e-10	WISP1
ENSG00000275155.1	6.55071	-2.97875	0.428795	-6.9468	3.7366e-12	2.01827e-10	CTD-2595P9.4
ENSG00000181541.5	2.60911	-3.89752	0.561086	-6.94638	3.74767e-12	2.02151e-10	MAB21L2
ENSG00000199407.1	3.29401	-3.2581	0.469063	-6.94598	3.75844e-12	2.02184e-10	RNA5SP301
ENSG00000249721.1	3.42648	-5.55822	0.800194	-6.94608	3.75566e-12	2.02184e-10	RP11-83M16.4
ENSG00000263586.1	5.07157	-1.55562	0.223972	-6.94559	3.76879e-12	2.02467e-10	HID1-AS1
ENSG00000238145.2	2.11486	-4.85055	0.698415	-6.94508	3.78258e-12	2.02934e-10	RP11-346M5.1
ENSG00000143878.9	9961.52	-1.24173	0.178818	-6.94413	3.8079e-12	2.04017e-10	RHOB
ENSG00000235123.4	10.6901	-5.80493	0.836026	-6.94348	3.82562e-12	2.04691e-10	DSCAM-AS1
ENSG00000154342.5	11.9591	-2.37466	0.342059	-6.94226	3.85866e-12	2.06182e-10	WNT3A
ENSG00000135549.13	921.877	-1.69088	0.243717	-6.93787	3.98058e-12	2.12411e-10	PKIB
ENSG00000276531.1	2.04262	-4.99698	0.720306	-6.93731	3.99642e-12	2.12971e-10	RP11-205A8.3
ENSG00000139318.7	3779.27	-1.77177	0.255932	-6.92281	4.42767e-12	2.35637e-10	DUSP6
ENSG00000014257.14	150.544	-2.16049	0.312131	-6.92174	4.46129e-12	2.37109e-10	ACPP
ENSG00000271789.1	19.5777	-1.89463	0.274022	-6.91416	4.70648e-12	2.49807e-10	RP5-1112D6.7
ENSG00000153253.14	56.4995	-2.52145	0.364743	-6.91294	4.74722e-12	2.51634e-10	SCN3A
ENSG00000257802.1	6.89286	-2.75782	0.399004	-6.91175	4.78717e-12	2.53414e-10	RP11-2H8.4
ENSG00000150630.3	489.695	-1.34526	0.194673	-6.91035	4.83468e-12	2.5559e-10	VEGFC
ENSG00000223505.2	10.1609	-2.68969	0.389495	-6.90558	4.99995e-12	2.63632e-10	RP11-397P13.7
ENSG00000231249.1	15.3256	-1.46454	0.212081	-6.90558	5.00005e-12	2.63632e-10	ITPR1-AS1
ENSG00000125848.9	304.667	-2.94273	0.426245	-6.90385	5.06116e-12	2.66501e-10	FLRT3
ENSG00000236830.5	260.892	-1.54318	0.223687	-6.8988	5.24423e-12	2.75412e-10	CBR3-AS1
ENSG00000137266.13	1278.64	-1.43079	0.207437	-6.89747	5.2936e-12	2.77515e-10	SLC22A23
ENSG00000181350.10	242.287	-1.85045	0.268296	-6.89705	5.30931e-12	2.77731e-10	LRRC75A
ENSG00000253125.1	33.4952	-3.6979	0.536214	-6.89631	5.33719e-12	2.78823e-10	RP11-459E5.1
ENSG00000176532.3	308.278	-2.58212	0.374594	-6.89313	5.45763e-12	2.84741e-10	PRR15
ENSG00000019991.14	236.322	-1.88204	0.273086	-6.89177	5.51027e-12	2.87111e-10	HGF
ENSG00000185269.10	224.117	2.88	0.417957	6.89064	5.55408e-12	2.89015e-10	NOTUM
ENSG00000259925.1	11.5626	-4.88752	0.709519	-6.88849	5.63877e-12	2.9304e-10	CTA-363E6.2
ENSG00000248544.2	9.15662	-2.49644	0.362459	-6.8875	5.67833e-12	2.94327e-10	CTB-47B11.3
ENSG00000259964.5	3.24021	-5.28735	0.767656	-6.88766	5.67182e-12	2.94327e-10	THSD4-AS1
ENSG00000276075.1	26.6976	-1.77536	0.257897	-6.884	5.81938e-12	3.01246e-10	CTD-2012K14.8
ENSG00000010438.15	111.518	2.68665	0.390459	6.88076	5.95356e-12	3.06994e-10	PRSS3
ENSG00000249505.1	7.25055	4.34994	0.632188	6.88076	5.9533e-12	3.06994e-10	RP11-434H6.2
ENSG00000212402.1	4.61294	-3.85184	0.559837	-6.88029	5.97293e-12	3.07594e-10	SNORA74B
ENSG00000263370.1	2.76199	-3.72376	0.541477	-6.87703	6.11145e-12	3.13915e-10	RP11-68I3.5
ENSG00000273143.1	5.88289	-2.69537	0.391934	-6.8771	6.10832e-12	3.13915e-10	RP11-525A16.4
ENSG00000005108.14	306.792	-1.82511	0.265505	-6.87411	6.23769e-12	3.19987e-10	THSD7A
ENSG00000259675.1	2.79631	-4.9743	0.724221	-6.86849	6.48869e-12	3.32007e-10	RP11-507B12.1
ENSG00000223518.5	5.30178	-2.714	0.395316	-6.86541	6.63008e-12	3.38807e-10	CSNK1A1P1
ENSG00000261269.1	167.777	-1.22262	0.1781	-6.8648	6.65838e-12	3.39817e-10	RP11-389C8.2
ENSG00000152217.15	1145.09	-1.56018	0.227363	-6.86206	6.78724e-12	3.45949e-10	SETBP1
ENSG00000163815.5	239.729	-1.84987	0.269608	-6.86133	6.8221e-12	3.47281e-10	CLEC3B
ENSG00000222898.1	8.42365	-2.53476	0.36946	-6.86072	6.85142e-12	3.48329e-10	RN7SKP97
ENSG00000234693.1	3.77821	-3.7337	0.544295	-6.85971	6.90009e-12	3.50355e-10	RP4-530I15.6
ENSG00000164754.11	34002.9	1.09817	0.160104	6.85908	6.9307e-12	3.51462e-10	RAD21
ENSG00000173214.5	315.057	-1.32254	0.192878	-6.8569	7.03724e-12	3.5641e-10	KIAA1919
ENSG00000233968.5	5.75042	-2.00879	0.292967	-6.8567	7.04674e-12	3.56438e-10	RP11-354E11.2
ENSG00000104687.11	3652.59	-1.12044	0.163429	-6.85581	7.09087e-12	3.58215e-10	GSR
ENSG00000204011.4	3.54454	-4.19231	0.61153	-6.85544	7.10937e-12	3.58694e-10	COL5A1-AS1
ENSG00000205414.1	4.38669	-3.23909	0.472773	-6.85126	7.32012e-12	3.68393e-10	RP11-401P9.6
ENSG00000267764.1	4.67758	-2.3467	0.342518	-6.85132	7.31692e-12	3.68393e-10	RP11-484L8.1
ENSG00000211459.2	87248.9	-2.1443	0.313007	-6.85065	7.35173e-12	3.69517e-10	MT-RNR1
ENSG00000146521.8	73.1576	2.30312	0.33622	6.85005	7.3826e-12	3.70134e-10	LINC01558
ENSG00000261158.1	4.49937	-3.51886	0.513693	-6.85012	7.37879e-12	3.70134e-10	CTD-2583P5.3
ENSG00000280138.1	207.766	-1.5702	0.229634	-6.83786	8.03846e-12	4.02004e-10	RP11-463O12.5
ENSG00000131097.5	58.2993	-1.50587	0.220341	-6.83429	8.24119e-12	4.11625e-10	HIGD1B
ENSG00000241112.1	13.702	-2.66617	0.39023	-6.83231	8.35567e-12	4.1682e-10	RPL29P14
ENSG00000108932.10	214.852	-1.51285	0.221433	-6.83207	8.36995e-12	4.1701e-10	SLC16A6
ENSG00000225140.1	9.78451	-3.646	0.533816	-6.83008	8.48671e-12	4.22299e-10	RP11-809C18.3
ENSG00000197375.11	870.263	-1.08235	0.158543	-6.82685	8.68011e-12	4.31383e-10	SLC22A5
ENSG00000203688.4	786.444	3.31972	0.486415	6.82489	8.79957e-12	4.36775e-10	RP11-351J23.1
ENSG00000160801.12	100.273	-1.98171	0.290375	-6.82467	8.81265e-12	4.36879e-10	PTH1R
ENSG00000130173.12	6.97375	-2.51421	0.368511	-6.82263	8.93878e-12	4.42581e-10	C19orf80
ENSG00000226891.5	24.5121	-2.22127	0.32583	-6.81728	9.27819e-12	4.58815e-10	LINC01359
ENSG00000135912.9	4727.94	1.09382	0.160469	6.8164	9.33476e-12	4.6104e-10	TTLL4
ENSG00000115255.9	1490.5	-2.7423	0.402487	-6.8134	9.53206e-12	4.70201e-10	REEP6
ENSG00000147145.11	32.6591	-1.78587	0.262165	-6.812	9.62501e-12	4.74198e-10	LPAR4
ENSG00000262119.1	2.3173	-4.12132	0.605179	-6.81008	9.75437e-12	4.79385e-10	RP11-483C6.1
ENSG00000279338.1	202.155	-2.42796	0.356523	-6.81012	9.75146e-12	4.79385e-10	RP1-309I22.2
ENSG00000235890.2	30.4869	-3.07266	0.45124	-6.80937	9.80278e-12	4.8117e-10	TSPEAR-AS1
ENSG00000186732.12	20.0902	-4.28139	0.628768	-6.80917	9.81637e-12	4.81244e-10	MPPED1
ENSG00000092051.15	81.8511	-2.43147	0.35716	-6.8078	9.91033e-12	4.85253e-10	JPH4
ENSG00000179059.8	353.828	5.7469	0.844398	6.80592	1.00407e-11	4.91031e-10	ZFP42
ENSG00000262529.1	4.17123	-3.57984	0.526033	-6.80535	1.00805e-11	4.92374e-10	CTA-276F8.2
ENSG00000262097.1	4.60909	-1.9967	0.293411	-6.80514	1.00954e-11	4.92498e-10	CTD-2135D7.5
ENSG00000160211.14	5725	-1.41737	0.208301	-6.80442	1.01454e-11	4.94329e-10	G6PD
ENSG00000174226.7	10.8926	-2.19597	0.322792	-6.80305	1.0243e-11	4.98475e-10	SNX31
ENSG00000162891.9	31.2655	-3.2375	0.476048	-6.80079	1.04045e-11	5.05719e-10	IL20
ENSG00000278272.1	23.3179	-2.76117	0.406204	-6.79748	1.06461e-11	5.16831e-10	HIST1H3C
ENSG00000218052.5	17.8034	-1.98368	0.291911	-6.7955	1.07936e-11	5.23351e-10	ADAMTS7P4
ENSG00000136457.8	157.609	-2.49254	0.366946	-6.79266	1.10085e-11	5.33123e-10	CHAD
ENSG00000143514.15	7331.2	1.18436	0.174443	6.78939	1.12608e-11	5.44678e-10	TP53BP2
ENSG00000204099.10	32.168	-2.87782	0.424002	-6.78729	1.14259e-11	5.51993e-10	NEU4
ENSG00000204248.9	869.095	2.67225	0.393975	6.78279	1.1788e-11	5.68076e-10	COL11A2
ENSG00000249231.6	2.31511	-4.06741	0.599751	-6.78184	1.18656e-11	5.70468e-10	CASC16
ENSG00000260386.4	8.44072	-4.07369	0.601336	-6.7744	1.24927e-11	5.9989e-10	LINC01225
ENSG00000064787.11	239.49	-2.61954	0.386802	-6.77229	1.2676e-11	6.07957e-10	BCAS1
ENSG00000176435.6	747.842	-1.21868	0.179974	-6.77142	1.27524e-11	6.10888e-10	CLEC14A
ENSG00000274267.1	44.0154	-2.74001	0.404713	-6.77024	1.28565e-11	6.15132e-10	HIST1H3B
ENSG00000265845.2	4.96615	-2.78928	0.412059	-6.76913	1.29559e-11	6.19146e-10	RP11-20B24.5
ENSG00000267298.1	2.34538	-3.53061	0.521629	-6.76844	1.30179e-11	6.21362e-10	AC006116.19
ENSG00000251023.1	21.117	-1.48695	0.219752	-6.76649	1.31947e-11	6.29049e-10	RP11-549J18.1
ENSG00000249346.5	8.95137	-3.92881	0.580889	-6.76344	1.34755e-11	6.41666e-10	LINC01016
ENSG00000234185.2	5.71785	-2.30488	0.340995	-6.75928	1.38678e-11	6.59555e-10	RP5-1132H15.1
ENSG00000165424.6	1216.05	-1.20457	0.178241	-6.75809	1.39819e-11	6.64192e-10	ZCCHC24
ENSG00000073464.10	1058.48	1.58532	0.234661	6.75577	1.42079e-11	6.74122e-10	CLCN4
ENSG00000199676.1	2.25209	-2.89021	0.428042	-6.75218	1.45644e-11	6.90215e-10	Y_RNA
ENSG00000091831.20	983.296	-2.46214	0.364693	-6.75127	1.46556e-11	6.9371e-10	ESR1
ENSG00000280258.1	4.19822	-3.66582	0.543185	-6.74874	1.49132e-11	7.05067e-10	CTA-732E4.1
ENSG00000242110.6	213.691	-1.25775	0.186445	-6.74597	1.52009e-11	7.17816e-10	AMACR
ENSG00000201998.1	7.39971	-3.02742	0.448869	-6.74456	1.53496e-11	7.23173e-10	SNORA23
ENSG00000257531.2	2.98388	-3.16351	0.469154	-6.74303	1.5512e-11	7.2991e-10	RP3-405J10.2
ENSG00000116996.8	22.4286	5.32033	0.789221	6.74124	1.57041e-11	7.38074e-10	ZP4
ENSG00000207344.1	3.19763	-3.72174	0.552137	-6.74062	1.57708e-11	7.40334e-10	SNORA22
ENSG00000021300.12	3653.97	1.84199	0.273279	6.74031	1.58044e-11	7.4104e-10	PLEKHB1
ENSG00000254290.1	10.4938	-3.02639	0.449035	-6.73976	1.58644e-11	7.42978e-10	RP11-150O12.3
ENSG00000130045.14	28.1771	-2.15464	0.319933	-6.73466	1.64312e-11	7.68619e-10	NXNL2
ENSG00000140287.9	35.5713	-2.1336	0.31696	-6.73144	1.67988e-11	7.8489e-10	HDC
ENSG00000187481.2	15.5816	-7.12066	1.05843	-6.72754	1.72551e-11	8.05266e-10	HSD3BP1
ENSG00000277022.1	3.70539	-2.71414	0.403494	-6.7266	1.73678e-11	8.09576e-10	RP3-453C12.15
ENSG00000164398.11	515.322	2.78759	0.414723	6.72157	1.79781e-11	8.35409e-10	ACSL6
ENSG00000183943.5	4696.98	1.06506	0.158456	6.72151	1.7985e-11	8.35409e-10	PRKX
ENSG00000156222.10	107.728	2.40271	0.357491	6.72104	1.80437e-11	8.37159e-10	SLC28A1
ENSG00000161835.9	333.866	-1.30044	0.193533	-6.71949	1.82358e-11	8.45086e-10	GRASP
ENSG00000171873.7	18.5511	-1.97653	0.294282	-6.71644	1.86219e-11	8.61242e-10	ADRA1D
ENSG00000267708.1	8.28946	-2.47935	0.369149	-6.71639	1.86276e-11	8.61242e-10	RP11-147L13.7
ENSG00000277494.1	113.861	-2.29061	0.341073	-6.71588	1.86935e-11	8.63283e-10	GPIHBP1
ENSG00000251791.1	7.72461	-2.52157	0.37567	-6.71219	1.91731e-11	8.83383e-10	SCARNA6
ENSG00000278716.1	14.919	-3.09973	0.461879	-6.71114	1.9311e-11	8.8871e-10	LA16c-352F7.1
ENSG00000243478.6	1.61181	-3.24701	0.483933	-6.70962	1.95127e-11	8.96954e-10	AOX2P
ENSG00000157613.9	1709.15	-1.56477	0.233375	-6.70496	2.01459e-11	9.24991e-10	CREB3L1
ENSG00000171236.9	1244.29	-3.15903	0.47123	-6.70379	2.03076e-11	9.29202e-10	LRG1
ENSG00000255504.1	4.44289	-3.26265	0.486671	-6.70401	2.02773e-11	9.29202e-10	RP11-788M5.3
ENSG00000259001.3	6.8172	-3.73156	0.556632	-6.70382	2.03044e-11	9.29202e-10	RPPH1
ENSG00000152583.11	7775.99	-1.32229	0.197533	-6.69403	2.17112e-11	9.92285e-10	SPARCL1
ENSG00000149948.12	272.893	-3.32607	0.497377	-6.68722	2.27448e-11	1.03833e-09	HMGA2
ENSG00000261546.1	8.09157	-2.11212	0.315979	-6.68438	2.31898e-11	1.05743e-09	CTD-2555A7.3
ENSG00000115828.14	1881.99	2.08009	0.311367	6.6805	2.38134e-11	1.08215e-09	QPCT
ENSG00000228363.2	20.2929	-1.79624	0.269019	-6.677	2.43887e-11	1.10577e-09	AC015971.2
ENSG00000188523.7	5.09382	-2.3386	0.350308	-6.67586	2.45791e-11	1.11313e-09	C9orf171
ENSG00000166856.2	9.1479	-1.97189	0.295391	-6.67552	2.46362e-11	1.11445e-09	GPR182
ENSG00000133800.7	198.436	-1.85922	0.278552	-6.67458	2.47942e-11	1.12033e-09	LYVE1
ENSG00000117148.7	1328.43	3.93585	0.589848	6.67265	2.51221e-11	1.13386e-09	ACTL8
ENSG00000234332.1	6.21996	-2.54318	0.381159	-6.67225	2.51915e-11	1.13441e-09	BCAS2P2
ENSG00000281491.1	5.2285	-2.78209	0.416959	-6.67233	2.51774e-11	1.13441e-09	DNAJB5-AS1
ENSG00000254991.1	3.09608	-3.25902	0.488486	-6.67168	2.52893e-11	1.13753e-09	RP13-631K18.3
ENSG00000127920.5	1011.96	-1.19039	0.178463	-6.67024	2.5539e-11	1.14747e-09	GNG11
ENSG00000250893.1	7.10573	-1.80462	0.270569	-6.66973	2.56279e-11	1.15016e-09	RP11-588L15.2
ENSG00000167861.14	3584.45	-1.58075	0.2371	-6.66703	2.61035e-11	1.17019e-09	HID1
ENSG00000280042.1	5.00718	-2.67862	0.401789	-6.66673	2.61564e-11	1.17124e-09	RP11-71H17.8
ENSG00000206634.1	7.71454	-2.48226	0.372569	-6.66256	2.69091e-11	1.20359e-09	SNORA22
ENSG00000196188.9	38.5682	-3.73884	0.561411	-6.65973	2.74326e-11	1.22563e-09	CTSE
ENSG00000127329.13	949.985	-1.29533	0.194544	-6.65826	2.77091e-11	1.2366e-09	PTPRB
ENSG00000171657.5	51.4653	-1.78437	0.268007	-6.65791	2.77752e-11	1.23816e-09	GPR82
ENSG00000054598.6	6898.71	1.63834	0.246112	6.65688	2.79708e-11	1.24548e-09	FOXC1
ENSG00000106927.10	19.6695	-2.06108	0.309636	-6.65646	2.80499e-11	1.24761e-09	AMBP
ENSG00000275805.1	5.45156	-2.8191	0.423606	-6.65501	2.83277e-11	1.25856e-09	RP11-349H17.2
ENSG00000266541.1	4.96218	-3.05514	0.459101	-6.65462	2.84041e-11	1.26055e-09	RP11-881L2.1
ENSG00000263327.5	95.3573	-1.34256	0.201812	-6.65252	2.88123e-11	1.27724e-09	TAPT1-AS1
ENSG00000216921.6	18.6237	-2.76314	0.415453	-6.6509	2.91299e-11	1.28988e-09	AC131097.4
ENSG00000176024.15	509.31	-1.07352	0.161414	-6.65073	2.91633e-11	1.28993e-09	ZNF613
ENSG00000279174.1	4.68411	-2.1332	0.321033	-6.64481	3.03606e-11	1.34139e-09	RP11-1099M24.9
ENSG00000143473.10	17.2558	-2.12419	0.319686	-6.64461	3.04019e-11	1.34173e-09	KCNH1
ENSG00000232810.3	304.18	2.04234	0.307442	6.64301	3.07348e-11	1.35492e-09	TNF
ENSG00000001617.10	3003.86	-1.05549	0.158913	-6.64197	3.09525e-11	1.3615e-09	SEMA3F
ENSG00000263639.4	129.395	-3.05171	0.459496	-6.64143	3.10645e-11	1.36492e-09	MSMB
ENSG00000255790.4	4.09193	-4.41027	0.664222	-6.63976	3.14195e-11	1.37899e-09	RP11-711K1.7
ENSG00000222012.1	6.70193	-2.33568	0.351883	-6.63766	3.18693e-11	1.39566e-09	AC005481.5
ENSG00000143632.13	594.196	3.1232	0.470707	6.63511	3.24257e-11	1.41812e-09	ACTA1
ENSG00000165383.9	4.2082	-3.16756	0.477402	-6.63499	3.24534e-11	1.41812e-09	LRRC18
ENSG00000106258.12	58.7311	-1.74443	0.262996	-6.63291	3.29135e-11	1.43665e-09	CYP3A5
ENSG00000219881.1	4.21619	-2.83451	0.427467	-6.63095	3.33524e-11	1.45421e-09	GAPDHP42
ENSG00000229519.2	5.11155	-2.18614	0.32972	-6.6303	3.35003e-11	1.45754e-09	RP11-58A11.2
ENSG00000172399.5	6.61017	-2.41231	0.363989	-6.62742	3.41601e-11	1.48455e-09	MYOZ2
ENSG00000056487.14	30.8755	-3.44019	0.519364	-6.62386	3.49949e-11	1.51898e-09	PHF21B
ENSG00000253116.1	2.57847	-4.47305	0.675308	-6.62371	3.50288e-11	1.51898e-09	RP11-648L3.2
ENSG00000162738.5	5646.2	1.3724	0.207241	6.62225	3.53769e-11	1.53241e-09	VANGL2
ENSG00000233214.1	3.38764	-4.06616	0.614191	-6.62035	3.58348e-11	1.55056e-09	AC002511.2
ENSG00000179023.8	177.269	-3.61326	0.545886	-6.61908	3.61446e-11	1.56226e-09	KLHDC7A
ENSG00000115525.15	637.466	-1.36635	0.20646	-6.61798	3.64139e-11	1.57074e-09	ST3GAL5
ENSG00000177822.6	39.4069	-2.66091	0.402075	-6.61796	3.64197e-11	1.57074e-09	AC108142.1
ENSG00000187678.8	2090.59	-1.25074	0.189017	-6.61707	3.66398e-11	1.57852e-09	SPRY4
ENSG00000257829.1	56.5989	1.6738	0.252998	6.61588	3.69351e-11	1.58953e-09	RP11-845M18.6
ENSG00000129159.6	40.7908	-2.86702	0.433802	-6.60906	3.86779e-11	1.66273e-09	KCNC1
ENSG00000176076.7	64.2761	2.74593	0.415606	6.60706	3.92032e-11	1.6835e-09	KCNE5
ENSG00000130307.10	101.341	-1.25767	0.190383	-6.60604	3.94749e-11	1.69334e-09	USHBP1
ENSG00000103355.11	339.7	3.72985	0.565366	6.59724	4.18894e-11	1.79498e-09	PRSS33
ENSG00000170989.8	906.055	-1.23822	0.187705	-6.59663	4.2062e-11	1.80043e-09	S1PR1
ENSG00000169744.11	610.547	-1.27342	0.19308	-6.59528	4.24451e-11	1.81488e-09	LDB2
ENSG00000148677.6	231.703	2.99492	0.454193	6.59393	4.28333e-11	1.82951e-09	ANKRD1
ENSG00000132622.9	378.438	-1.26462	0.191794	-6.59366	4.29123e-11	1.83092e-09	HSPA12B
ENSG00000230953.2	22.8651	-2.05804	0.312226	-6.5915	4.35404e-11	1.85573e-09	RP4-631H13.6
ENSG00000204929.10	4.85618	-1.7995	0.273065	-6.58999	4.39861e-11	1.87273e-09	AC074391.1
ENSG00000233912.1	15.3991	-1.59874	0.242624	-6.58938	4.41666e-11	1.8784e-09	AC026202.3
ENSG00000159713.9	657.547	-1.80549	0.274019	-6.58891	4.43063e-11	1.88233e-09	TPPP3
ENSG00000131055.4	79.9691	-1.5075	0.228842	-6.5875	4.47285e-11	1.89824e-09	COX4I2
ENSG00000226318.1	15.4224	-2.3107	0.350828	-6.5864	4.50618e-11	1.91035e-09	RP11-474D14.2
ENSG00000153446.14	339.463	-2.83546	0.430803	-6.58182	4.64739e-11	1.96812e-09	C16orf89
ENSG00000169507.8	27.6067	-2.36467	0.3593	-6.58132	4.66289e-11	1.97258e-09	SLC38A11
ENSG00000095321.15	3306.29	-1.76334	0.268041	-6.57863	4.74807e-11	2.00337e-09	CRAT
ENSG00000215244.2	30.1086	-1.96214	0.298264	-6.57854	4.75076e-11	2.00337e-09	RP11-563J2.2
ENSG00000169291.8	392.408	-1.45253	0.22081	-6.57818	4.76237e-11	2.00614e-09	SHE
ENSG00000237166.1	1.29285	-3.00323	0.45662	-6.5771	4.79714e-11	2.01865e-09	AC007163.3
ENSG00000267924.1	24.5802	-2.94077	0.447362	-6.57358	4.91195e-11	2.06478e-09	RP11-255H23.4
ENSG00000273319.1	13.7662	-2.34563	0.35689	-6.57243	4.95001e-11	2.07859e-09	RP11-138A9.2
ENSG00000234459.1	5.08814	-2.81573	0.428511	-6.57097	4.99898e-11	2.09694e-09	AC002064.4
ENSG00000235049.1	18.7253	-3.40671	0.518669	-6.56819	5.09314e-11	2.13418e-09	LINC00940
ENSG00000228634.1	4.45131	-2.59476	0.395127	-6.56691	5.13708e-11	2.15033e-09	RP4-534N18.2
ENSG00000167549.17	92.1487	-1.66526	0.253627	-6.56579	5.17562e-11	2.16419e-09	CORO6
ENSG00000266274.2	20.7364	-1.49005	0.226964	-6.56513	5.19876e-11	2.17159e-09	RN7SL138P
ENSG00000170509.10	7.53495	-1.76046	0.268161	-6.56492	5.206e-11	2.17233e-09	HSD17B13
ENSG00000136546.12	33.262	-2.80354	0.427286	-6.56128	5.33472e-11	2.22371e-09	SCN7A
ENSG00000253348.1	132.281	2.27028	0.346053	6.56049	5.3633e-11	2.23329e-09	CTC-455F18.1
ENSG00000244300.2	114.456	-2.43397	0.371106	-6.5587	5.4278e-11	2.25543e-09	GATA2-AS1
ENSG00000271964.1	18.2726	-1.74847	0.266611	-6.55814	5.44846e-11	2.26165e-09	RP11-415F23.2
ENSG00000224743.5	12.3508	-2.74478	0.418572	-6.55747	5.47273e-11	2.26936e-09	TEX26-AS1
ENSG00000224086.5	196.905	-1.15936	0.17697	-6.55121	5.70728e-11	2.3617e-09	LL22NC03-86G7.1
ENSG00000254966.1	24.1703	-1.6946	0.258724	-6.54982	5.76065e-11	2.37884e-09	RP11-1081L13.4
ENSG00000137225.11	45.3752	-1.5277	0.233251	-6.54959	5.76937e-11	2.37997e-09	CAPN11
ENSG00000070193.4	67.6387	-2.56922	0.392406	-6.54735	5.85684e-11	2.41105e-09	FGF10
ENSG00000130513.6	464.311	-2.50995	0.383346	-6.54749	5.8514e-11	2.41105e-09	GDF15
ENSG00000168843.12	77.4867	-4.89596	0.747879	-6.54646	5.89152e-11	2.42283e-09	FSTL5
ENSG00000113296.13	1486.85	-2.45271	0.374748	-6.54496	5.95121e-11	2.44485e-09	THBS4
ENSG00000116106.10	1217.29	-1.92768	0.294703	-6.5411	6.1066e-11	2.50352e-09	EPHA4
ENSG00000160808.8	15.6705	-1.87919	0.287322	-6.54035	6.13745e-11	2.50842e-09	MYL3
ENSG00000174038.11	6.13643	-2.66311	0.407174	-6.54047	6.13242e-11	2.50842e-09	C9orf131
ENSG00000214313.7	77.241	-2.50565	0.383105	-6.54038	6.13613e-11	2.50842e-09	AZGP1P1
ENSG00000242737.1	3.90714	-2.78781	0.426278	-6.53987	6.15708e-11	2.51386e-09	RP11-562A8.1
ENSG00000131089.12	3206.41	1.21013	0.185044	6.53968	6.16501e-11	2.51451e-09	ARHGEF9
ENSG00000162599.14	4004.82	-1.69523	0.259232	-6.53941	6.17607e-11	2.51645e-09	NFIA
ENSG00000274403.1	8.5383	-1.82181	0.278622	-6.53865	6.20752e-11	2.52668e-09	CTD-2036P10.6
ENSG00000267476.1	3.78001	-3.21405	0.491623	-6.53764	6.24992e-11	2.54134e-09	RP11-126O1.4
ENSG00000277959.1	20.0664	-1.44998	0.221881	-6.53495	6.36295e-11	2.58202e-09	RP11-45A17.2
ENSG00000254119.4	1.56343	-3.52502	0.539479	-6.53412	6.39831e-11	2.59373e-09	RP11-705O24.1
ENSG00000257219.4	12.7075	-1.9963	0.305543	-6.53362	6.41995e-11	2.59985e-09	RP11-54A9.1
ENSG00000229771.2	9.21745	-2.62753	0.402327	-6.53083	6.54063e-11	2.64603e-09	RP4-644L1.2
ENSG00000130612.13	7.03859	-2.96932	0.454717	-6.53003	6.57561e-11	2.65748e-09	CYP2G1P
ENSG00000131844.14	4862.86	-1.03876	0.159102	-6.5289	6.6253e-11	2.67451e-09	MCCC2
ENSG00000154162.12	21.9519	-3.29836	0.505204	-6.52877	6.63117e-11	2.67451e-09	CDH12
ENSG00000205358.3	60.8073	2.39136	0.366462	6.52554	6.77548e-11	2.72994e-09	MT1H
ENSG00000206931.1	3.25172	3.63701	0.557367	6.52534	6.78463e-11	2.73086e-09	RNU6-1042P
ENSG00000273557.1	6.02808	-2.10582	0.322736	-6.52491	6.80407e-11	2.73593e-09	CTD-2024I7.18
ENSG00000106031.7	75.0853	-3.17966	0.487491	-6.52249	6.91476e-11	2.77763e-09	HOXA13
ENSG00000141576.13	388.278	-2.02465	0.310494	-6.52075	6.99574e-11	2.80732e-09	RNF157
ENSG00000164675.9	16.5225	-1.43815	0.220568	-6.5202	7.02129e-11	2.81474e-09	IQUB
ENSG00000225195.2	4.06749	-3.95641	0.607185	-6.51598	7.2216e-11	2.89213e-09	RP11-338E21.2
ENSG00000142623.9	38.0756	-3.57912	0.549332	-6.5154	7.2496e-11	2.90042e-09	PADI1
ENSG00000245748.1	7.81854	-2.15278	0.330448	-6.51472	7.28246e-11	2.91064e-09	RP11-367J11.2
ENSG00000101417.10	1886.01	-1.718	0.263803	-6.51242	7.39516e-11	2.95272e-09	PXMP4
ENSG00000152402.9	488.118	-1.6826	0.258418	-6.51114	7.45844e-11	2.97501e-09	GUCY1A2
ENSG00000225154.2	2.78924	-4.44669	0.682992	-6.5106	7.48499e-11	2.98261e-09	RP11-184J23.2
ENSG00000141753.6	20459.6	-1.37163	0.21072	-6.50929	7.5509e-11	3.00286e-09	IGFBP4
ENSG00000213886.3	1098.52	2.52877	0.388479	6.50941	7.54454e-11	3.00286e-09	UBD
ENSG00000184661.12	1601.73	1.34128	0.206136	6.50674	7.67982e-11	3.05108e-09	CDCA2
ENSG00000115419.11	7727.1	1.21105	0.18616	6.50541	7.74815e-11	3.07516e-09	GLS
ENSG00000171659.12	268.552	-1.34053	0.206072	-6.50517	7.76047e-11	3.07698e-09	GPR34
ENSG00000271614.1	83.4105	-1.20563	0.18537	-6.50391	7.82581e-11	3.0998e-09	LINC00936
ENSG00000225399.4	9.58114	-1.5348	0.235996	-6.5035	7.84749e-11	3.10299e-09	RP11-3B7.1
ENSG00000279166.1	5.47201	-3.15142	0.484577	-6.50346	7.84946e-11	3.10299e-09	RP11-107E5.3
ENSG00000167992.11	68.4594	-1.82591	0.280962	-6.49876	8.09842e-11	3.19823e-09	VWCE
ENSG00000185915.5	88.438	3.40442	0.523997	6.49702	8.19259e-11	3.23222e-09	KLHL34
ENSG00000279700.1	18.5876	-1.97616	0.3042	-6.49624	8.23536e-11	3.24266e-09	RP13-554M15.2
ENSG00000100652.4	9.57972	-2.61158	0.402074	-6.49528	8.28782e-11	3.26009e-09	SLC10A1
ENSG00000235837.1	12.1398	-1.88074	0.289595	-6.49439	8.33719e-11	3.27628e-09	AC073333.8
ENSG00000082196.19	586.049	-1.90422	0.293289	-6.49262	8.43559e-11	3.31168e-09	C1QTNF3
ENSG00000173406.14	51.7148	-2.42634	0.373856	-6.49005	8.58078e-11	3.36536e-09	DAB1
ENSG00000165140.8	1193.81	-1.84828	0.284839	-6.48885	8.64961e-11	3.38901e-09	FBP1
ENSG00000007174.16	20.3237	-2.48301	0.382699	-6.48815	8.68951e-11	3.4013e-09	DNAH9
ENSG00000102854.13	7221.13	3.53919	0.545979	6.48228	9.03471e-11	3.53294e-09	MSLN
ENSG00000276136.1	20.4524	-1.29251	0.199505	-6.4786	9.25791e-11	3.61667e-09	RP11-50I19.2
ENSG00000179270.6	53.2749	2.82334	0.435867	6.47754	9.32325e-11	3.63863e-09	C2orf71
ENSG00000196295.10	1034.2	-1.10895	0.171223	-6.47663	9.37913e-11	3.65327e-09	AC005154.6
ENSG00000204542.2	485.263	3.29179	0.508253	6.47668	9.3765e-11	3.65327e-09	C6orf15
ENSG00000223907.1	6.8596	-3.34402	0.516425	-6.47532	9.46123e-11	3.68165e-09	LINC01226
ENSG00000233101.9	35.6685	-2.89193	0.44671	-6.47384	9.554e-11	3.71412e-09	HOXB-AS3
ENSG00000228677.1	8.31618	-2.01845	0.311901	-6.47144	9.7072e-11	3.76989e-09	TTC3-AS1
ENSG00000228906.1	19.7589	-1.87929	0.290404	-6.4713	9.71641e-11	3.76989e-09	RP13-216E22.4
ENSG00000174680.8	9.05665	-2.70343	0.417869	-6.46956	9.82911e-11	3.8099e-09	GRIK1-AS1
ENSG00000163364.8	218.967	-1.72126	0.266068	-6.46926	9.84808e-11	3.81354e-09	LINC01116
ENSG00000228113.6	6.26981	-2.24608	0.34731	-6.46709	9.99111e-11	3.86142e-09	AC003991.3
ENSG00000276691.1	8.69128	-2.1706	0.335679	-6.46631	1.00427e-10	3.8776e-09	RP5-1057I20.5
ENSG00000228058.1	3.20788	-2.3853	0.369016	-6.46395	1.02003e-10	3.93461e-09	RP11-552D4.1
ENSG00000118971.6	2115.72	-1.44597	0.223819	-6.46046	1.04382e-10	4.02249e-09	CCND2
ENSG00000100031.17	1921.69	-2.06977	0.320392	-6.46011	1.04625e-10	4.02798e-09	GGT1
ENSG00000249138.1	8.15039	-2.60952	0.403983	-6.45948	1.0506e-10	4.04082e-09	SLED1
ENSG00000254481.1	12.3634	-1.63205	0.252734	-6.45759	1.06381e-10	4.08768e-09	PTP4A2P2
ENSG00000089169.13	14.4505	-2.1722	0.336393	-6.45732	1.06575e-10	4.09117e-09	RPH3A
ENSG00000108244.15	12197.7	2.23605	0.346383	6.45542	1.0792e-10	4.13482e-09	KRT23
ENSG00000157214.12	872.213	-1.56741	0.2428	-6.45554	1.07836e-10	4.13482e-09	STEAP2
ENSG00000233858.4	8.14311	-2.65317	0.411181	-6.45256	1.09977e-10	4.20959e-09	AC026904.1
ENSG00000234465.9	70.9115	-1.30154	0.201745	-6.4514	1.10821e-10	4.23781e-09	PINLYP
ENSG00000227242.3	21.9151	-3.11783	0.483379	-6.45007	1.11802e-10	4.26713e-09	NBPF13P
ENSG00000264743.2	11.1633	-1.86244	0.288747	-6.45008	1.11794e-10	4.26713e-09	DPRXP4
ENSG00000163879.10	334.699	-2.24809	0.348579	-6.44929	1.12373e-10	4.28481e-09	DNALI1
ENSG00000166086.11	1186.23	-1.36439	0.211605	-6.44783	1.13463e-10	4.32223e-09	JAM3
ENSG00000240695.1	10.5625	-1.94058	0.301171	-6.44346	1.16782e-10	4.44442e-09	RP11-102M11.1
ENSG00000267432.4	40.6452	2.50585	0.388915	6.44318	1.16995e-10	4.44827e-09	RP11-559N14.5
ENSG00000234111.5	4.82699	-3.49049	0.542083	-6.43904	1.2023e-10	4.56253e-09	RP11-364P22.1
ENSG00000197670.6	84.1975	-1.68531	0.26199	-6.4327	1.25354e-10	4.75245e-09	RP4-724E16.2
ENSG00000154065.15	168.158	-1.8023	0.280186	-6.43254	1.25492e-10	4.75316e-09	ANKRD29
ENSG00000173627.7	2.67909	-4.41845	0.686918	-6.43228	1.25708e-10	4.75682e-09	APOBEC4
ENSG00000163631.15	140.609	-2.81475	0.437629	-6.43181	1.26092e-10	4.76682e-09	ALB
ENSG00000251307.1	8.54865	-1.93783	0.301379	-6.42988	1.27705e-10	4.82322e-09	RP11-506H20.1
ENSG00000219608.3	2.82945	-4.0468	0.62941	-6.42951	1.28012e-10	4.83025e-09	HIGD1AP16
ENSG00000172020.11	52.3924	-2.43967	0.379633	-6.42639	1.30672e-10	4.92593e-09	GAP43
ENSG00000223704.1	17.5216	-2.285	0.355725	-6.42351	1.33163e-10	5.01509e-09	LINC01422
ENSG00000143171.11	15.9525	-2.68123	0.417441	-6.423	1.33611e-10	5.0272e-09	RXRG
ENSG00000073282.11	742.682	-2.41126	0.375436	-6.42255	1.34007e-10	5.03733e-09	TP63
ENSG00000272588.1	18.7011	-1.80118	0.280486	-6.42164	1.34813e-10	5.06288e-09	RP11-440L14.4
ENSG00000180116.14	4.16446	-4.53736	0.706636	-6.42107	1.35324e-10	5.07248e-09	C12orf40
ENSG00000212643.2	3.77356	-1.71277	0.266743	-6.42108	1.35313e-10	5.07248e-09	ZRSR1
ENSG00000211689.5	60.3736	-2.36483	0.368438	-6.41852	1.37609e-10	5.1533e-09	TRGC1
ENSG00000259120.2	6.17	-2.07075	0.32268	-6.41734	1.38674e-10	5.18342e-09	SMIM6
ENSG00000187955.10	2769.9	-1.84948	0.288256	-6.41612	1.39795e-10	5.2204e-09	COL14A1
ENSG00000215834.7	3.19264	-4.70696	0.733677	-6.41557	1.40294e-10	5.23413e-09	FMO9P
ENSG00000185130.5	19.4317	-2.17778	0.339694	-6.41099	1.44576e-10	5.37876e-09	HIST1H2BL
ENSG00000175264.6	967.037	-2.21313	0.34523	-6.4106	1.44949e-10	5.38761e-09	CHST1
ENSG00000225526.4	64.695	-1.63653	0.255325	-6.40961	1.45895e-10	5.41772e-09	MKRN2OS
ENSG00000223403.3	10.1931	-2.1815	0.340358	-6.40942	1.46069e-10	5.41914e-09	MEG9
ENSG00000186868.14	1107.16	-2.17382	0.339259	-6.40756	1.47866e-10	5.48069e-09	MAPT
ENSG00000222014.5	14.0192	-1.94911	0.30427	-6.40584	1.49544e-10	5.53773e-09	RAB6C
ENSG00000100448.3	53.6132	-2.56533	0.40056	-6.40435	1.51008e-10	5.58675e-09	CTSG
ENSG00000268864.3	51.6002	4.00814	0.625863	6.40417	1.51188e-10	5.58818e-09	CTB-167G5.6
ENSG00000261253.2	13.0661	-1.79451	0.280291	-6.40232	1.5303e-10	5.64579e-09	AC137932.6
ENSG00000237234.5	16.4967	-2.25676	0.352593	-6.40049	1.54883e-10	5.70887e-09	RP1-142L7.5
ENSG00000138639.16	484.149	-1.14838	0.179447	-6.39955	1.55834e-10	5.73862e-09	ARHGAP24
ENSG00000169906.5	2.67839	-4.90264	0.766178	-6.39883	1.56574e-10	5.76053e-09	S100G
ENSG00000140961.11	467.649	-1.68756	0.263753	-6.39824	1.57178e-10	5.77741e-09	OSGIN1
ENSG00000253317.1	4.89986	-2.98246	0.466304	-6.39596	1.59538e-10	5.85874e-09	RP11-142A23.1
ENSG00000198758.9	3.52831	-4.56634	0.714013	-6.39531	1.60223e-10	5.8785e-09	EPS8L3
ENSG00000241984.2	4.4733	-2.75128	0.43023	-6.39491	1.60637e-10	5.88826e-09	RPL7AP2
ENSG00000222339.1	3.28625	-3.84524	0.601334	-6.39452	1.61055e-10	5.89814e-09	AP000807.2
ENSG00000133328.3	113.709	-2.57964	0.403613	-6.39137	1.64409e-10	6.01509e-09	HRASLS2
ENSG00000253161.4	39.9581	-1.56473	0.244824	-6.39124	1.64551e-10	6.01509e-09	RP11-150O12.1
ENSG00000189045.12	14.4183	-1.66826	0.261038	-6.39086	1.64952e-10	6.0187e-09	ANKDD1B
ENSG00000123191.12	489.691	-1.33352	0.20871	-6.38935	1.6659e-10	6.07289e-09	ATP7B
ENSG00000163810.10	5.30006	-2.21636	0.34691	-6.38884	1.67146e-10	6.08761e-09	TGM4
ENSG00000258876.1	2.81385	-3.00388	0.470311	-6.38701	1.69157e-10	6.1552e-09	RP11-270M14.5
ENSG00000225891.1	9.63444	-1.65396	0.258999	-6.38595	1.70336e-10	6.19247e-09	RP3-476K8.3
ENSG00000241278.1	16.4493	-2.35101	0.36818	-6.38549	1.7085e-10	6.20545e-09	ENPP7P4
ENSG00000199562.1	5.64678	-2.5604	0.401011	-6.38485	1.71566e-10	6.2258e-09	RNU6-37P
ENSG00000261226.1	2.79282	-3.08765	0.483685	-6.38361	1.72962e-10	6.27075e-09	RP11-830F9.7
ENSG00000263624.1	7.85604	-2.41908	0.379113	-6.38089	1.76063e-10	6.37737e-09	RP11-45M22.3
ENSG00000279424.1	8.07027	-2.23679	0.350603	-6.37982	1.77293e-10	6.41607e-09	KB-1674E1.2
ENSG00000131724.9	8871.15	-1.01226	0.158688	-6.37893	1.7833e-10	6.44773e-09	IL13RA1
ENSG00000274654.1	5.69213	-2.27502	0.356798	-6.3762	1.81533e-10	6.5576e-09	CTD-3247H4.2
ENSG00000174640.11	1231.21	-1.54456	0.242246	-6.37599	1.81786e-10	6.56079e-09	SLCO2A1
ENSG00000269836.1	6.00621	-2.72819	0.427993	-6.37439	1.83697e-10	6.62375e-09	CTD-3032J10.4
ENSG00000272498.1	22.1562	-1.72057	0.269926	-6.37423	1.83889e-10	6.62467e-09	RP11-415F23.3
ENSG00000152284.4	5155.78	1.27724	0.200395	6.37362	1.84623e-10	6.64511e-09	TCF7L1
ENSG00000110900.13	421.733	-1.84459	0.289445	-6.37287	1.85523e-10	6.67146e-09	TSPAN11
ENSG00000186976.13	84.9391	-1.61031	0.252845	-6.36877	1.90556e-10	6.84625e-09	EFCAB6
ENSG00000279468.1	32.1101	-1.76432	0.277076	-6.36764	1.91954e-10	6.89025e-09	AC114494.1
ENSG00000161642.16	1857.36	-1.07617	0.169016	-6.36724	1.92455e-10	6.90204e-09	ZNF385A
ENSG00000158258.14	1258.99	-2.33432	0.366765	-6.3646	1.95793e-10	7.01542e-09	CLSTN2
ENSG00000185875.11	1119.48	1.08138	0.169927	6.36377	1.9686e-10	7.04731e-09	THNSL1
ENSG00000137193.12	3814.81	1.17171	0.184171	6.36208	1.9904e-10	7.11893e-09	PIM1
ENSG00000016402.11	508.196	-2.07889	0.326785	-6.36165	1.99602e-10	7.13264e-09	IL20RA
ENSG00000108021.18	10258.9	1.20595	0.189698	6.3572	2.05468e-10	7.33568e-09	FAM208B
ENSG00000196196.2	1034.65	2.44847	0.385159	6.35703	2.05693e-10	7.33711e-09	HRCT1
ENSG00000164035.8	608.536	-1.30076	0.204622	-6.35688	2.05892e-10	7.33764e-09	EMCN
ENSG00000261434.1	142.141	3.23985	0.509719	6.35615	2.06878e-10	7.36619e-09	CTD-2083E4.7
ENSG00000236732.1	3.80906	-2.37899	0.374315	-6.35559	2.07631e-10	7.3864e-09	AC094019.4
ENSG00000265702.1	18.7	-3.14561	0.495021	-6.3545	2.09102e-10	7.43207e-09	RP11-156L14.1
ENSG00000181741.7	3.38761	-2.3595	0.371353	-6.35379	2.10069e-10	7.45979e-09	FDX1P1
ENSG00000250906.1	4.18851	-2.4134	0.38007	-6.34989	2.15465e-10	7.64459e-09	RP11-632F7.3
ENSG00000116194.11	102.96	-1.91495	0.301615	-6.34898	2.16742e-10	7.68304e-09	ANGPTL1
ENSG00000271533.1	250.386	-1.47364	0.232144	-6.34796	2.18186e-10	7.72735e-09	RP3-368A4.6
ENSG00000074966.9	53.7027	-1.75402	0.276378	-6.34644	2.20355e-10	7.79725e-09	TXK
ENSG00000271871.1	9.78489	-1.74539	0.275055	-6.34561	2.21543e-10	7.8323e-09	AC005740.6
ENSG00000141391.12	393.735	1.12586	0.177463	6.34423	2.23535e-10	7.89572e-09	SLMO1
ENSG00000177791.11	240.552	2.46756	0.389006	6.34323	2.25001e-10	7.94045e-09	MYOZ1
ENSG00000138653.8	4.6271	-4.16614	0.657099	-6.34021	2.29449e-10	8.09025e-09	NDST4
ENSG00000260681.1	1.72663	-4.26007	0.67197	-6.33968	2.30247e-10	8.1112e-09	CTA-363E6.5
ENSG00000178826.9	1501.27	2.23792	0.353017	6.33941	2.30651e-10	8.11827e-09	TMEM139
ENSG00000154027.17	613.085	-2.40238	0.379186	-6.33561	2.36403e-10	8.31338e-09	AK5
ENSG00000102466.14	84.6374	-1.75391	0.276871	-6.33475	2.37734e-10	8.3528e-09	FGF14
ENSG00000187634.9	196.32	-2.17551	0.343459	-6.33411	2.38715e-10	8.37988e-09	SAMD11
ENSG00000146250.6	36.4439	-2.64626	0.417803	-6.33377	2.39247e-10	8.39115e-09	PRSS35
ENSG00000196872.9	674.755	-1.41	0.222657	-6.33261	2.41045e-10	8.44677e-09	KIAA1211L
ENSG00000266588.1	2.05479	-2.56483	0.405048	-6.33216	2.41756e-10	8.46424e-09	RP1-56K13.5
ENSG00000203801.7	6.84671	-2.27359	0.359103	-6.33131	2.43091e-10	8.50348e-09	LINC00222
ENSG00000228043.4	23.4496	-1.27115	0.200913	-6.32688	2.50174e-10	8.73591e-09	AC097721.2
ENSG00000172197.10	1877.9	1.79822	0.284253	6.32614	2.51371e-10	8.76388e-09	MBOAT1
ENSG00000181085.13	869.009	2.07561	0.328103	6.32611	2.51415e-10	8.76388e-09	MAPK15
ENSG00000052795.11	1758.59	-1.01841	0.160994	-6.32572	2.52049e-10	8.77059e-09	FNIP2
ENSG00000173077.13	8.35828	-2.71034	0.428592	-6.32382	2.55171e-10	8.87148e-09	DEC1
ENSG00000124126.12	3639.84	-1.40089	0.221542	-6.32335	2.55958e-10	8.89106e-09	PREX1
ENSG00000232400.1	2.15364	-4.37581	0.692465	-6.31917	2.62964e-10	9.12648e-09	RAD17P1
ENSG00000250509.1	13.0072	3.25485	0.515121	6.31861	2.63934e-10	9.15216e-09	CTC-573N18.1
ENSG00000222894.1	13.5109	-1.65299	0.261634	-6.31796	2.65034e-10	9.18232e-09	AL662800.1
ENSG00000139508.13	969.852	-1.29935	0.205676	-6.31744	2.65936e-10	9.18957e-09	SLC46A3
ENSG00000218713.1	4.89083	-2.28921	0.362363	-6.31747	2.65884e-10	9.18957e-09	RP1-34L19.1
ENSG00000267414.1	49.6386	-1.2403	0.196323	-6.31765	2.65565e-10	9.18957e-09	RP11-456K23.1
ENSG00000279110.1	14.669	-2.01611	0.319194	-6.31625	2.6799e-10	9.25252e-09	CTA-243E7.1
ENSG00000224413.1	7.88994	-2.28216	0.361327	-6.31604	2.68344e-10	9.25413e-09	AP001476.2
ENSG00000250107.1	5.10583	-2.87439	0.455101	-6.31595	2.68502e-10	9.25413e-09	CACNA1G-AS1
ENSG00000231185.5	31.0475	-1.66725	0.264012	-6.31505	2.70078e-10	9.30041e-09	AC005592.2
ENSG00000176153.11	69.1633	-2.22716	0.352736	-6.31395	2.72009e-10	9.35881e-09	GPX2
ENSG00000227165.6	8.73698	-2.1554	0.341399	-6.31343	2.72912e-10	9.38176e-09	WDR11-AS1
ENSG00000275278.1	2.70834	-3.92966	0.622608	-6.31161	2.76156e-10	9.48508e-09	RP11-946L16.2
ENSG00000259556.2	16.2536	-1.65135	0.26165	-6.31128	2.7674e-10	9.49695e-09	RP11-56B16.2
ENSG00000228000.1	3.17358	-3.94368	0.624998	-6.30991	2.79206e-10	9.57334e-09	RPL7AP65
ENSG00000177173.5	19.2413	-1.59059	0.252126	-6.30873	2.81335e-10	9.63802e-09	NAP1L4P1
ENSG00000173621.8	2015.16	1.35579	0.214925	6.30819	2.82316e-10	9.66331e-09	LRFN4
ENSG00000136327.6	12.3098	-2.89883	0.459717	-6.30568	2.86923e-10	9.81149e-09	NKX2-8
ENSG00000243587.6	27.9338	-1.65502	0.262469	-6.30557	2.87138e-10	9.81149e-09	C6orf183
ENSG00000233766.6	2.55919	-4.11643	0.652877	-6.30505	2.88092e-10	9.83564e-09	AC098617.1
ENSG00000140022.8	629.868	-2.09393	0.332136	-6.30444	2.89245e-10	9.86654e-09	STON2
ENSG00000136383.6	521.1	-1.31626	0.208801	-6.3039	2.90245e-10	9.89218e-09	ALPK3
ENSG00000164188.7	108.488	-2.24003	0.355366	-6.30344	2.91107e-10	9.90403e-09	RANBP3L
ENSG00000185610.6	9.42727	-2.46355	0.390824	-6.30348	2.91035e-10	9.90403e-09	DBX2
ENSG00000244346.1	3.33907	-2.42742	0.385101	-6.30332	2.91339e-10	9.90403e-09	RP11-531F16.3
ENSG00000281530.1	8.40332	-2.16539	0.343666	-6.30085	2.96018e-10	1.00545e-08	DGCR12
ENSG00000279162.1	7.71769	-2.26102	0.358935	-6.29925	2.99092e-10	1.01503e-08	CTD-3126B10.2
ENSG00000231335.1	6.61937	-3.11121	0.494076	-6.29703	3.03405e-10	1.02878e-08	AC107072.2
ENSG00000173838.10	16.7101	-2.31302	0.367467	-6.2945	3.08391e-10	1.0448e-08	MARCH10
ENSG00000262265.1	2.5	-3.53979	0.562441	-6.29361	3.10158e-10	1.0499e-08	RP5-867C24.4
ENSG00000266239.2	5.2118	-2.18232	0.346861	-6.29163	3.14147e-10	1.06249e-08	AL513327.1
ENSG00000109771.14	115.615	-1.04252	0.165825	-6.28685	3.23981e-10	1.09482e-08	LRP2BP
ENSG00000168874.11	121.742	-1.79407	0.285474	-6.28455	3.28811e-10	1.1102e-08	ATOH8
ENSG00000233760.1	7.24767	-2.53322	0.403165	-6.28332	3.31419e-10	1.11806e-08	AC004947.2
ENSG00000185742.6	2.7473	-2.85458	0.454341	-6.28291	3.32286e-10	1.12004e-08	C11orf87
ENSG00000258483.2	18.1226	3.7444	0.596074	6.28177	3.34736e-10	1.12734e-08	AC144835.1
ENSG00000010319.5	715.199	-1.50375	0.2394	-6.28135	3.35646e-10	1.12945e-08	SEMA3G
ENSG00000248441.5	38.9695	-1.57086	0.250108	-6.28071	3.37035e-10	1.13317e-08	LINC01197
ENSG00000204403.8	4.41025	-1.78743	0.284691	-6.27848	3.41909e-10	1.14858e-08	CASP12
ENSG00000181126.12	123.907	2.36045	0.376024	6.27739	3.44307e-10	1.15566e-08	HLA-V
ENSG00000272483.1	2.29685	-3.20517	0.510804	-6.27475	3.50189e-10	1.17442e-08	RP11-169K17.3
ENSG00000153064.10	238.196	-2.2689	0.361602	-6.27459	3.50556e-10	1.17466e-08	BANK1
ENSG00000196932.10	181.338	-1.67831	0.267528	-6.27338	3.53286e-10	1.18281e-08	TMEM26
ENSG00000109163.6	12.3956	-1.97489	0.314865	-6.27218	3.56024e-10	1.19098e-08	GNRHR
ENSG00000166106.3	662.079	-2.18365	0.348262	-6.27013	3.60752e-10	1.20376e-08	ADAMTS15
ENSG00000225556.1	284.899	1.48602	0.236997	6.2702	3.60581e-10	1.20376e-08	C2CD4D
ENSG00000226963.1	2.2042	-3.32016	0.529505	-6.27031	3.60328e-10	1.20376e-08	AC078883.4
ENSG00000170523.3	147.439	2.58906	0.413022	6.26857	3.6439e-10	1.21386e-08	KRT83
ENSG00000241641.1	5.07266	-2.55771	0.408077	-6.2677	3.66411e-10	1.21957e-08	RPS23P6
ENSG00000110076.17	243.972	-1.83595	0.293068	-6.26458	3.73832e-10	1.24213e-08	NRXN2
ENSG00000260872.1	63.7444	-1.97119	0.314662	-6.26446	3.74123e-10	1.24213e-08	RP11-680G24.5
ENSG00000154262.11	192.115	-1.45768	0.232696	-6.2643	3.74497e-10	1.24233e-08	ABCA6
ENSG00000253408.4	4.64845	-2.20197	0.351544	-6.26371	3.75925e-10	1.24603e-08	RP11-231D20.2
ENSG00000235491.1	2.58903	-5.21976	0.833423	-6.26304	3.77553e-10	1.25039e-08	AC097499.1
ENSG00000263300.1	2.35087	-3.22294	0.514703	-6.26174	3.80705e-10	1.25977e-08	RP5-1029F21.4
ENSG00000259033.1	3.70149	-3.7069	0.592137	-6.26021	3.84449e-10	1.27111e-08	RP11-718G2.5
ENSG00000260618.1	19.4677	-1.52435	0.243676	-6.25565	3.95872e-10	1.30779e-08	RP11-23N2.4
ENSG00000135914.5	60.0721	-1.67145	0.267223	-6.25489	3.97804e-10	1.31308e-08	HTR2B
ENSG00000187889.11	38.3823	-2.2921	0.366484	-6.25429	3.99322e-10	1.317e-08	C1orf168
ENSG00000118777.9	129.774	-1.49051	0.238325	-6.25409	3.99849e-10	1.31765e-08	ABCG2
ENSG00000238554.1	6.24573	-5.33112	0.852543	-6.2532	4.02137e-10	1.32409e-08	RNU1-88P
ENSG00000177679.15	175.364	-1.89586	0.303213	-6.25258	4.03738e-10	1.32827e-08	SRRM3
ENSG00000214787.7	13.4961	-1.77319	0.283607	-6.25227	4.04524e-10	1.32975e-08	MS4A4E
ENSG00000115919.13	2024.67	-2.18629	0.34969	-6.25207	4.05037e-10	1.33034e-08	KYNU
ENSG00000247011.2	11.084	-2.57379	0.411879	-6.2489	4.13351e-10	1.35541e-08	RP11-700H6.1
ENSG00000010327.9	3328.46	-1.35716	0.217192	-6.24866	4.13995e-10	1.3564e-08	STAB1
ENSG00000170075.8	78.6844	1.71256	0.274107	6.24778	4.16336e-10	1.36295e-08	GPR37L1
ENSG00000180537.11	407.128	2.57243	0.411775	6.24718	4.17933e-10	1.36706e-08	RNF182
ENSG00000173269.12	1219.03	-1.09126	0.174684	-6.24703	4.18342e-10	1.36727e-08	MMRN2
ENSG00000186185.12	1588.13	1.05084	0.168339	6.24243	4.3083e-10	1.40463e-08	KIF18B
ENSG00000165548.9	680.24	-2.19626	0.351889	-6.24135	4.3381e-10	1.41318e-08	TMEM63C
ENSG00000159423.15	1258.84	-1.32276	0.211982	-6.23996	4.37679e-10	1.42346e-08	ALDH4A1
ENSG00000228878.6	53.2059	-1.02015	0.163484	-6.24004	4.37468e-10	1.42346e-08	SEPT7-AS1
ENSG00000145708.9	14.5216	-1.54435	0.247524	-6.23919	4.39838e-10	1.42931e-08	CRHBP
ENSG00000171777.14	86.6154	-1.1802	0.189214	-6.23737	4.44976e-10	1.44483e-08	RASGRP4
ENSG00000258952.2	15.3079	-2.55465	0.409603	-6.23689	4.46348e-10	1.4481e-08	SALRNA1
ENSG00000198570.5	1.61403	-2.89974	0.465009	-6.23589	4.49224e-10	1.45625e-08	RD3
ENSG00000254786.1	18.4962	-2.21196	0.354829	-6.23388	4.55008e-10	1.4738e-08	RP11-142C4.5
ENSG00000187908.14	103.581	-3.48743	0.559446	-6.23371	4.55506e-10	1.47421e-08	DMBT1
ENSG00000233393.1	4.01192	-2.78627	0.44699	-6.2334	4.56412e-10	1.47594e-08	AP000688.29
ENSG00000254397.1	7.10878	-2.11331	0.3392	-6.23029	4.65584e-10	1.50438e-08	CTD-2371O3.2
ENSG00000104044.14	245.767	2.81426	0.4518	6.229	4.69434e-10	1.51436e-08	OCA2
ENSG00000259314.1	5.75609	-2.10071	0.337393	-6.22629	4.77612e-10	1.5395e-08	CTD-3065B20.3
ENSG00000255794.5	5.72484	-3.00379	0.482455	-6.22605	4.78348e-10	1.54062e-08	RMST
ENSG00000262380.1	2.72996	-2.66768	0.428574	-6.22456	4.82918e-10	1.55408e-08	CTB-193M12.3
ENSG00000119608.11	13.4063	-1.6824	0.270321	-6.22373	4.85463e-10	1.56101e-08	PROX2
ENSG00000173868.10	26.9514	-1.41627	0.227568	-6.22351	4.86157e-10	1.56198e-08	PHOSPHO1
ENSG00000237073.1	4.24327	-1.88225	0.302498	-6.22237	4.897e-10	1.5721e-08	RP11-168K11.2
ENSG00000270809.1	3.00734	-3.93562	0.632778	-6.21959	4.98453e-10	1.5989e-08	CHCHD2P11
ENSG00000229052.2	2.83114	-2.52897	0.406686	-6.21848	5.02008e-10	1.60901e-08	RP11-386I23.1
ENSG00000279080.1	17.9843	-1.72077	0.276732	-6.2182	5.02895e-10	1.61056e-08	CTA-228A9.4
ENSG00000132972.17	7.72123	-3.00808	0.483991	-6.21515	5.12753e-10	1.63949e-08	RNF17
ENSG00000257696.1	7.26812	-1.61014	0.259168	-6.21272	5.20765e-10	1.66377e-08	RP11-175P13.2
ENSG00000142549.9	64.357	2.52682	0.406887	6.21012	5.2944e-10	1.69013e-08	IGLON5
ENSG00000263812.4	10.7851	-2.42773	0.391065	-6.20798	5.36697e-10	1.71193e-08	LINC00908
ENSG00000106688.10	653.18	-1.97255	0.317752	-6.20784	5.37164e-10	1.71204e-08	SLC1A1
ENSG00000225460.1	3.47921	-3.14824	0.507217	-6.20688	5.40458e-10	1.72116e-08	RP13-93L13.1
ENSG00000238141.2	7.44814	-2.15269	0.347013	-6.20348	5.52275e-10	1.75459e-08	BRWD1-AS1
ENSG00000196628.12	3834.59	-1.23335	0.198826	-6.20316	5.5342e-10	1.75682e-08	TCF4
ENSG00000168421.11	402.143	-1.4709	0.237152	-6.20234	5.56308e-10	1.76318e-08	RHOH
ENSG00000205209.6	43.1742	-1.68302	0.271351	-6.20238	5.5617e-10	1.76318e-08	SCGB2B2
ENSG00000100003.16	1495.73	-1.40388	0.226504	-6.19805	5.71669e-10	1.81042e-08	SEC14L2
ENSG00000232224.4	123.074	2.15888	0.34833	6.1978	5.72565e-10	1.81182e-08	LINC00202-1
ENSG00000214353.6	15.7615	-1.80517	0.291322	-6.19649	5.77379e-10	1.8256e-08	VAC14-AS1
ENSG00000266378.1	8.24587	-2.424	0.391437	-6.19256	5.91945e-10	1.87017e-08	RP11-214O1.3
ENSG00000137860.10	8.84247	-2.36105	0.381347	-6.19134	5.96561e-10	1.88326e-08	SLC28A2
ENSG00000253227.1	2.586	-3.00888	0.486029	-6.19075	5.98795e-10	1.88732e-08	RP11-383J24.1
ENSG00000147113.15	821.945	-1.06267	0.171663	-6.19041	6.0006e-10	1.88981e-08	CXorf36
ENSG00000129988.5	4546.17	-3.60238	0.581949	-6.1902	6.00869e-10	1.89086e-08	LBP
ENSG00000156886.11	39.6988	-1.89066	0.305436	-6.19006	6.01407e-10	1.89106e-08	ITGAD
ENSG00000269933.1	6.22357	-2.16008	0.349114	-6.18731	6.12003e-10	1.92286e-08	RP3-333A15.2
ENSG00000187595.13	523.02	1.93047	0.31217	6.18403	6.24851e-10	1.96168e-08	ZNF385C
ENSG00000265218.1	9.27717	-2.31057	0.373649	-6.1838	6.25786e-10	1.96306e-08	RP11-927P21.1
ENSG00000256981.1	4.98505	-3.12603	0.505596	-6.18287	6.29465e-10	1.97305e-08	TAS2R18
ENSG00000242338.5	24.3299	-1.17442	0.190047	-6.17961	6.42598e-10	2.01263e-08	BMS1P4
ENSG00000227646.6	3.29735	-3.05631	0.494606	-6.17929	6.43911e-10	2.01516e-08	STEAP2-AS1
ENSG00000187510.6	17.3376	-3.0292	0.490384	-6.17721	6.52444e-10	2.04026e-08	PLEKHG7
ENSG00000251191.6	6.53266	-2.63634	0.426965	-6.17461	6.63281e-10	2.07252e-08	LINC00589
ENSG00000156113.19	1275.02	-2.03944	0.330392	-6.17278	6.7098e-10	2.09493e-08	KCNMA1
ENSG00000214062.5	3.23215	-2.54178	0.412153	-6.16707	6.95683e-10	2.17036e-08	RPL7P17
ENSG00000255644.1	4.49454	-2.38682	0.387165	-6.16489	7.05343e-10	2.19877e-08	RP11-59N23.1
ENSG00000145451.11	20.4836	-3.04928	0.494667	-6.16431	7.0792e-10	2.20508e-08	GLRA3
ENSG00000164627.16	73.3146	1.56204	0.253412	6.16401	7.09251e-10	2.2075e-08	KIF6
ENSG00000271437.1	2.31141	-4.17427	0.677361	-6.16255	7.15828e-10	2.22623e-08	RP11-295B17.6
ENSG00000225449.3	24.2399	-2.72265	0.441851	-6.16191	7.18727e-10	2.2335e-08	RAB6C-AS1
ENSG00000182912.6	40.0711	-2.71891	0.441517	-6.15812	7.36114e-10	2.28574e-08	TSPEAR-AS2
ENSG00000257194.2	13.4791	-3.09462	0.502541	-6.15794	7.3699e-10	2.28668e-08	RP11-567C2.1
ENSG00000189157.12	67.3127	-1.46376	0.237749	-6.15673	7.426e-10	2.30229e-08	FAM47E
ENSG00000270742.1	3.34467	-3.10211	0.503884	-6.1564	7.44162e-10	2.30534e-08	RP4-802A10.1
ENSG00000281555.1	6.95137	-2.15494	0.350069	-6.15576	7.47192e-10	2.31293e-08	AC005071.3
ENSG00000187513.8	582.087	-1.20898	0.19641	-6.15538	7.48968e-10	2.31662e-08	GJA4
ENSG00000197208.5	145.372	-1.12396	0.182628	-6.15439	7.5365e-10	2.32929e-08	SLC22A4
ENSG00000163106.9	93.3242	-1.55315	0.252384	-6.15392	7.55919e-10	2.33449e-08	HPGDS
ENSG00000122584.11	8.23994	-4.12532	0.670424	-6.15329	7.58907e-10	2.33828e-08	NXPH1
ENSG00000197888.2	24.313	-3.55532	0.577784	-6.15337	7.58552e-10	2.33828e-08	UGT2B17
ENSG00000224559.2	15.5037	-3.3528	0.544872	-6.15338	7.58504e-10	2.33828e-08	LINC01087
ENSG00000166482.10	1581.66	-1.77353	0.288238	-6.153	7.60331e-10	2.34085e-08	MFAP4
ENSG00000231119.2	33.1836	-1.85015	0.300784	-6.1511	7.69482e-10	2.3672e-08	RP4-569M23.2
ENSG00000078053.15	230.46	-1.89825	0.308652	-6.15013	7.74182e-10	2.37982e-08	AMPH
ENSG00000073060.14	8281.86	1.18183	0.192229	6.14804	7.84456e-10	2.40847e-08	SCARB1
ENSG00000276644.3	214.36	-2.09269	0.340387	-6.14798	7.8477e-10	2.40847e-08	DACH1
ENSG00000203356.2	3.59	-1.82216	0.296409	-6.14744	7.87414e-10	2.41304e-08	LINC01562
ENSG00000249937.4	3.03294	-3.17945	0.517382	-6.14528	7.98245e-10	2.44435e-08	RP11-454P21.1
ENSG00000243650.3	12.0703	-1.90085	0.309422	-6.14325	8.085e-10	2.47297e-08	RN7SL834P
ENSG00000266922.1	3.42906	-2.16808	0.352932	-6.14306	8.09454e-10	2.47297e-08	CTC-499B15.6
ENSG00000080031.8	73.5059	-1.83448	0.298784	-6.13981	8.2619e-10	2.5217e-08	PTPRH
ENSG00000236991.5	12.1632	-1.72356	0.280756	-6.13899	8.30502e-10	2.53144e-08	EDRF1-AS1
ENSG00000161905.11	173.775	-2.5384	0.413512	-6.13863	8.32361e-10	2.53517e-08	ALOX15
ENSG00000255438.2	11.6504	-2.5118	0.409329	-6.13639	8.44159e-10	2.56717e-08	CTD-2653D5.1
ENSG00000256188.2	4.93154	-3.37577	0.55015	-6.13609	8.45788e-10	2.57016e-08	TAS2R30
ENSG00000197168.10	101.014	-1.3451	0.219236	-6.13539	8.49494e-10	2.57946e-08	NEK5
ENSG00000122367.18	77.693	-1.3566	0.221117	-6.13522	8.50406e-10	2.58026e-08	LDB3
ENSG00000173421.15	28.5972	-1.43386	0.233788	-6.13315	8.61558e-10	2.6121e-08	CCDC36
ENSG00000072315.3	2.90518	-5.04299	0.822717	-6.12968	8.8057e-10	2.66568e-08	TRPC5
ENSG00000249751.3	132.391	-1.1833	0.193056	-6.1293	8.82677e-10	2.67003e-08	ECSCR
ENSG00000186642.14	296.961	-1.28053	0.208972	-6.12776	8.91223e-10	2.69383e-08	PDE2A
ENSG00000133020.4	12.4963	-2.36533	0.386057	-6.12689	8.96154e-10	2.70668e-08	MYH8
ENSG00000235531.8	284.417	-1.6035	0.261735	-6.12641	8.98828e-10	2.7127e-08	RP11-383H13.1
ENSG00000270282.1	2.88301	-3.31174	0.540619	-6.12583	9.0212e-10	2.72057e-08	RP5-1115A15.2
ENSG00000122254.6	113.408	-1.7532	0.286232	-6.12509	9.06332e-10	2.73121e-08	HS3ST2
ENSG00000259604.4	70.8688	2.18879	0.357408	6.12406	9.12213e-10	2.74685e-08	RP11-66B24.1
ENSG00000238231.2	6.29328	-1.85071	0.302252	-6.12307	9.17866e-10	2.76178e-08	RP11-460I13.6
ENSG00000163132.6	207.599	-1.4802	0.241891	-6.11929	9.39932e-10	2.81965e-08	MSX1
ENSG00000261069.3	16.186	-2.6744	0.43719	-6.11724	9.52102e-10	2.85401e-08	RP11-701H24.4
ENSG00000010310.7	52.9683	-1.59848	0.26145	-6.11389	9.72299e-10	2.91236e-08	GIPR
ENSG00000279555.1	5.74404	-2.07057	0.338688	-6.11351	9.74619e-10	2.91711e-08	RP11-426D19.1
ENSG00000269289.4	9.94654	-1.98146	0.324177	-6.11226	9.82292e-10	2.93787e-08	CTB-92J24.3
ENSG00000229487.1	6.01935	-2.05728	0.336634	-6.11131	9.88144e-10	2.95316e-08	ALG13-AS1
ENSG00000129437.8	405.084	2.7045	0.442762	6.10824	1.00736e-09	3.00832e-08	KLK14
ENSG00000238097.1	2.51476	-3.2992	0.54019	-6.10748	1.01219e-09	3.02047e-08	RP11-513G11.3
ENSG00000101846.6	1104.78	-1.11759	0.183002	-6.10698	1.01533e-09	3.02758e-08	STS
ENSG00000265908.1	3.27394	-2.81744	0.461401	-6.10628	1.01982e-09	3.0387e-08	RP11-20B24.6
ENSG00000231755.1	3.62691	2.93376	0.480576	6.10468	1.03005e-09	3.0669e-08	CHODL-AS1
ENSG00000259563.1	4.51282	-2.23335	0.365912	-6.10353	1.03751e-09	3.08678e-08	CTD-2329K10.1
ENSG00000228626.1	30.6589	3.14663	0.515678	6.10193	1.04798e-09	3.11562e-08	RP11-495P10.9
ENSG00000237637.1	3.63172	-2.77385	0.454701	-6.10038	1.05817e-09	3.14356e-08	FRY-AS1
ENSG00000154764.5	10.5547	-2.81045	0.460758	-6.09962	1.06319e-09	3.15375e-08	WNT7A
ENSG00000233603.1	2.46293	-3.97321	0.65138	-6.09968	1.06282e-09	3.15375e-08	JTBP1
ENSG00000108381.9	39.6362	-1.73975	0.285316	-6.09764	1.07644e-09	3.19068e-08	ASPA
ENSG00000277840.1	10.1719	-2.11515	0.346946	-6.09647	1.08435e-09	3.21174e-08	RP11-103B5.4
ENSG00000234509.1	7.65509	-2.08683	0.342314	-6.09625	1.08584e-09	3.21376e-08	AP000253.1
ENSG00000197776.6	85.0263	-1.03665	0.170068	-6.09551	1.0909e-09	3.22635e-08	KLHDC1
ENSG00000251526.1	0.95394	-3.56544	0.584997	-6.09481	1.09571e-09	3.23815e-08	RP11-381N20.1
ENSG00000159496.13	58.2931	-1.34368	0.220471	-6.0946	1.09713e-09	3.23996e-08	RGL4
ENSG00000266347.2	3.39784	-2.42698	0.398259	-6.09398	1.10135e-09	3.25001e-08	AC068641.1
ENSG00000206848.1	2.33813	-3.26913	0.536503	-6.09341	1.10529e-09	3.25922e-08	RNU6-890P
ENSG00000239282.6	123.273	-1.2845	0.210939	-6.08942	1.13319e-09	3.33653e-08	GATSL3
ENSG00000205018.2	2.98192	-2.29712	0.377309	-6.08815	1.1422e-09	3.36057e-08	RP11-830F9.6
ENSG00000196553.12	3.09106	-3.14844	0.517336	-6.08588	1.15856e-09	3.4062e-08	LINC00238
ENSG00000139330.5	23.4702	-2.44536	0.401847	-6.0853	1.16273e-09	3.41594e-08	KERA
ENSG00000272506.1	3.51127	-2.88278	0.47383	-6.084	1.17218e-09	3.44115e-08	RP4-535B20.4
ENSG00000236683.3	4.49806	1.94595	0.31998	6.08148	1.19082e-09	3.4933e-08	HMGA1P1
ENSG00000273584.1	3.34669	-3.07972	0.50666	-6.07848	1.21324e-09	3.55647e-08	RP11-861L17.4
ENSG00000171408.12	223.133	-1.67085	0.274966	-6.07657	1.2278e-09	3.59648e-08	PDE7B
ENSG00000143674.9	1521.78	1.1476	0.188877	6.07592	1.2328e-09	3.60582e-08	MLK4
ENSG00000215483.7	9.00643	-1.80165	0.296579	-6.07475	1.24183e-09	3.62957e-08	LINC00598
ENSG00000173917.10	639.002	-1.60342	0.264012	-6.07326	1.2534e-09	3.66071e-08	HOXB2
ENSG00000152192.7	147.773	2.83143	0.466335	6.07167	1.26587e-09	3.6944e-08	POU4F1
ENSG00000273257.1	17.4852	-1.77375	0.292186	-6.07062	1.27419e-09	3.71598e-08	RP11-177J6.1
ENSG00000175745.10	596.249	-1.72202	0.283743	-6.06895	1.28752e-09	3.74936e-08	NR2F1
ENSG00000264589.1	3.16308	-3.82785	0.630724	-6.06898	1.28723e-09	3.74936e-08	MAPT-AS1
ENSG00000271367.1	20.912	-1.62449	0.267705	-6.06818	1.29365e-09	3.76444e-08	RP3-483K16.4
ENSG00000170289.11	11.1739	-2.43947	0.402107	-6.06672	1.30547e-09	3.78782e-08	CNGB3
ENSG00000187720.13	1147.51	-1.70473	0.280989	-6.0669	1.30403e-09	3.78782e-08	THSD4
ENSG00000188050.2	5.46241	-2.13131	0.351312	-6.06672	1.30549e-09	3.78782e-08	RNF133
ENSG00000277687.1	27.3963	-1.42134	0.234273	-6.06704	1.30287e-09	3.78782e-08	RP11-427L15.2
ENSG00000238266.1	579.734	3.7694	0.621414	6.06584	1.31264e-09	3.80498e-08	LINC00707
ENSG00000259398.1	2.46539	-3.25131	0.536011	-6.06576	1.31331e-09	3.80498e-08	RP11-430B1.1
ENSG00000214145.5	41.3798	-1.81812	0.299758	-6.0653	1.31708e-09	3.81313e-08	LINC00887
ENSG00000256234.1	154.459	1.92734	0.31784	6.06388	1.32876e-09	3.84415e-08	RP11-283G6.4
ENSG00000143995.18	712.317	-1.38602	0.228605	-6.06296	1.33636e-09	3.86332e-08	MEIS1
ENSG00000258949.1	8.66664	-2.21357	0.365131	-6.06239	1.34112e-09	3.87426e-08	RP11-857B24.5
ENSG00000230392.1	3.88892	-3.47711	0.57357	-6.06222	1.34252e-09	3.8755e-08	RP5-1139I1.1
ENSG00000225802.3	1.94758	-3.66787	0.605076	-6.06184	1.3457e-09	3.88186e-08	WARSP1
ENSG00000196711.7	7.11047	3.78598	0.624732	6.06017	1.35981e-09	3.91973e-08	FAM150A
ENSG00000142025.14	12.5599	-4.36896	0.720956	-6.05996	1.36156e-09	3.92192e-08	DMRTC2
ENSG00000239926.1	1.81199	-3.7438	0.618082	-6.05712	1.38577e-09	3.98877e-08	PRDX3P4
ENSG00000252759.1	4.05943	-2.42971	0.401157	-6.05676	1.38892e-09	3.99494e-08	Y_RNA
ENSG00000253796.1	10.4511	-2.28194	0.376819	-6.05581	1.39714e-09	4.0157e-08	RP11-1084E5.1
ENSG00000257060.5	42.8679	2.56561	0.423805	6.05376	1.41501e-09	4.06412e-08	RP11-266O8.1
ENSG00000214243.3	7.00076	-1.81264	0.299467	-6.05287	1.42284e-09	4.08365e-08	AC004980.10
ENSG00000100583.4	67.7562	-1.22831	0.202959	-6.05198	1.43074e-09	4.10042e-08	SAMD15
ENSG00000154269.13	599.437	-3.03696	0.501857	-6.05145	1.43548e-09	4.1081e-08	ENPP3
ENSG00000230266.1	8.09388	-2.0855	0.344624	-6.05152	1.43486e-09	4.1081e-08	XXYLT1-AS2
ENSG00000280055.1	9.72763	-2.47225	0.408575	-6.0509	1.44035e-09	4.11907e-08	TMEM75
ENSG00000182636.5	642.583	-1.52573	0.25219	-6.04991	1.44926e-09	4.14157e-08	NDN
ENSG00000242028.4	89.6861	-1.15359	0.190728	-6.04836	1.46328e-09	4.17865e-08	HYPK
ENSG00000215612.6	12.3739	-3.7733	0.623875	-6.04817	1.46499e-09	4.18053e-08	HMX1
ENSG00000021645.16	113.087	-1.91209	0.316151	-6.04803	1.46625e-09	4.18113e-08	NRXN3
ENSG00000179348.10	325.717	-1.95816	0.323879	-6.04596	1.4852e-09	4.23212e-08	GATA2
ENSG00000234584.1	9.11648	-1.75684	0.290754	-6.04235	1.51882e-09	4.32314e-08	AC019186.1
ENSG00000278607.1	4.5576	-1.73879	0.287769	-6.0423	1.51931e-09	4.32314e-08	RP11-405M12.3
ENSG00000225434.2	24.7737	-1.54865	0.256322	-6.04183	1.5238e-09	4.33282e-08	LINC01504
ENSG00000166446.13	803.968	-1.194	0.197636	-6.04142	1.52767e-09	4.34071e-08	CDYL2
ENSG00000171360.3	5.69519	4.16029	0.688843	6.03952	1.5457e-09	4.38883e-08	KRT38
ENSG00000212242.1	4.68411	-1.99292	0.330025	-6.03872	1.55346e-09	4.40456e-08	RNA5SP219
ENSG00000264175.1	1.18617	-4.12744	0.683489	-6.03878	1.55285e-09	4.40456e-08	MIR3189
ENSG00000182583.11	8.53905	-4.71141	0.780277	-6.03812	1.55917e-09	4.41761e-08	VCX
ENSG00000205784.2	16.5948	-1.65161	0.273554	-6.03761	1.56414e-09	4.42853e-08	ARRDC5
ENSG00000270426.1	21.845	-1.53411	0.25411	-6.03721	1.56805e-09	4.43645e-08	RP11-326I11.5
ENSG00000223770.4	3.37339	-4.19494	0.694937	-6.03643	1.57558e-09	4.45144e-08	AC006145.4
ENSG00000061455.10	149.541	-1.41569	0.234541	-6.03601	1.57974e-09	4.46003e-08	PRDM6
ENSG00000173212.4	21.3385	-2.89302	0.479323	-6.03564	1.58337e-09	4.4671e-08	MAB21L3
ENSG00000136110.11	45.3371	5.22123	0.865183	6.03483	1.59131e-09	4.48314e-08	LECT1
ENSG00000172137.17	2247.61	2.44383	0.405081	6.03294	1.61008e-09	4.53282e-08	CALB2
ENSG00000229960.1	2.81142	4.3779	0.726181	6.02867	1.65318e-09	4.65087e-08	RP11-278H7.4
ENSG00000242958.1	1.67396	-4.17758	0.693006	-6.0282	1.65797e-09	4.65775e-08	RP11-662B19.1
ENSG00000236675.1	283.129	1.09788	0.182142	6.0276	1.66412e-09	4.67175e-08	MTX1P1
ENSG00000139629.14	3484.28	-1.51821	0.251882	-6.02746	1.66555e-09	4.67247e-08	GALNT6
ENSG00000224079.1	4.73145	-2.52449	0.418915	-6.02626	1.67796e-09	4.70397e-08	AC091729.7
ENSG00000059915.15	213.447	-1.48017	0.245638	-6.02581	1.68267e-09	4.71384e-08	PSD
ENSG00000102924.10	36.4933	-2.64354	0.438806	-6.02441	1.6973e-09	4.75147e-08	CBLN1
ENSG00000240750.3	2.05382	-4.07953	0.677211	-6.02401	1.70143e-09	4.75971e-08	RN7SL559P
ENSG00000086619.12	651.086	-1.2318	0.204501	-6.02344	1.70749e-09	4.77323e-08	ERO1LB
ENSG00000243710.6	32.5046	-1.4279	0.237062	-6.02333	1.70867e-09	4.77323e-08	CFAP57
ENSG00000249378.4	24.2511	-1.94577	0.323056	-6.02302	1.71197e-09	4.7791e-08	LINC01060
ENSG00000125869.8	498.551	-2.12702	0.353176	-6.02256	1.71676e-09	4.78578e-08	LAMP5
ENSG00000156802.11	8140.69	1.06528	0.176881	6.02256	1.71676e-09	4.78578e-08	ATAD2
ENSG00000166006.11	8.6839	-5.19667	0.863304	-6.01951	1.74941e-09	4.86997e-08	KCNC2
ENSG00000163632.11	11.7223	-1.61324	0.268108	-6.01713	1.7754e-09	4.93885e-08	C3orf49
ENSG00000100884.8	3.52065	-2.81207	0.467473	-6.01546	1.79375e-09	4.98294e-08	CPNE6
ENSG00000163492.12	31.1535	-1.68891	0.280757	-6.01556	1.79263e-09	4.98294e-08	CCDC141
ENSG00000276409.3	42.5461	-2.20921	0.367366	-6.01366	1.81384e-09	5.03172e-08	CCL14
ENSG00000178395.6	15.0292	2.43408	0.404773	6.01343	1.81637e-09	5.03523e-08	CCDC185
ENSG00000273888.1	39.2475	-1.46969	0.244464	-6.01188	1.83383e-09	5.0801e-08	FRMD6-AS1
ENSG00000235111.1	8.73713	-2.48488	0.413372	-6.01124	1.84106e-09	5.09659e-08	RP1-29C18.8
ENSG00000263011.1	9.5876	-1.42698	0.237454	-6.00951	1.86083e-09	5.14416e-08	RP11-473M20.11
ENSG00000227695.4	24.7342	-2.0094	0.33439	-6.00913	1.86516e-09	5.15255e-08	DNMBP-AS1
ENSG00000230118.1	8.83616	-3.22363	0.5365	-6.00862	1.87113e-09	5.16547e-08	AC092569.2
ENSG00000115507.8	755.897	1.42683	0.237603	6.00509	1.91224e-09	5.27503e-08	OTX1
ENSG00000120279.6	350.406	-1.14224	0.190215	-6.00499	1.91347e-09	5.27503e-08	MYCT1
ENSG00000225968.6	147.234	-1.31163	0.218431	-6.00478	1.91596e-09	5.27825e-08	ELFN1
ENSG00000224081.6	140.614	-1.38507	0.230678	-6.00435	1.92104e-09	5.28857e-08	LINC01057
ENSG00000238258.1	4.2622	-2.18574	0.364097	-6.00319	1.93481e-09	5.32279e-08	RP11-342D11.2
ENSG00000212443.1	8.26882	-1.67462	0.278987	-6.00249	1.94311e-09	5.34195e-08	SNORA53
ENSG00000233183.2	2.64692	-2.25888	0.376344	-6.00215	1.94719e-09	5.34946e-08	RP3-468B3.2
ENSG00000280527.1	58.7434	1.21152	0.201869	6.00154	1.9546e-09	5.36612e-08	AL031587.1
ENSG00000257550.1	2.52478	-2.14991	0.358333	-5.99975	1.97624e-09	5.42179e-08	RP11-793H13.3
ENSG00000168490.12	94.3286	-1.93631	0.322739	-5.99961	1.97796e-09	5.42278e-08	PHYHIP
ENSG00000238273.3	29.1662	-1.89711	0.316252	-5.99872	1.98873e-09	5.44854e-08	AC012360.6
ENSG00000205549.7	2.93666	-2.86124	0.477147	-5.99655	2.01556e-09	5.51825e-08	C9orf92
ENSG00000008323.14	1574.91	1.27698	0.213032	5.99431	2.04349e-09	5.59087e-08	PLEKHG6
ENSG00000187775.15	483.485	1.70032	0.283662	5.99419	2.04507e-09	5.59137e-08	DNAH17
ENSG00000273797.1	4.83347	-1.97605	0.32969	-5.99368	2.0515e-09	5.60508e-08	RP11-1046B16.3
ENSG00000173124.13	8.01163	-3.30632	0.551694	-5.99304	2.05959e-09	5.62332e-08	ACSM6
ENSG00000246922.7	162.28	-1.42046	0.237041	-5.99245	2.06705e-09	5.63211e-08	UBAP1L
ENSG00000278638.1	5.28479	-2.15894	0.360276	-5.99246	2.06691e-09	5.63211e-08	CTC-268N12.2
ENSG00000145147.18	781.102	-1.41105	0.23561	-5.98894	2.11213e-09	5.751e-08	SLIT2
ENSG00000148516.20	1245.93	-1.23112	0.205583	-5.98842	2.11888e-09	5.76545e-08	ZEB1
ENSG00000256021.1	3.20533	-2.9122	0.486389	-5.98739	2.13229e-09	5.794e-08	TCEB1P31
ENSG00000242797.3	5.95173	-2.47055	0.412667	-5.9868	2.14016e-09	5.8035e-08	GLYCTK-AS1
ENSG00000134215.14	3166.92	-1.55957	0.260611	-5.98427	2.17369e-09	5.89042e-08	VAV3
ENSG00000169710.6	32771.6	-1.37897	0.230492	-5.98274	2.19416e-09	5.94186e-08	FASN
ENSG00000175471.18	559.368	-1.30462	0.21808	-5.9823	2.20011e-09	5.94986e-08	MCTP1
ENSG00000281920.1	3.67064	-2.11288	0.353207	-5.98198	2.20439e-09	5.95739e-08	RP11-418H16.1
ENSG00000228061.4	5.15188	-3.23534	0.540912	-5.98127	2.21409e-09	5.97435e-08	Z83001.1
ENSG00000274204.1	8.63333	-2.25488	0.376996	-5.98119	2.21517e-09	5.97435e-08	RP11-272L14.2
ENSG00000214797.3	6.3036	-3.40344	0.569119	-5.9802	2.22864e-09	6.00663e-08	RP11-1036E20.9
ENSG00000198598.5	185.204	-1.55364	0.259829	-5.9795	2.23828e-09	6.02853e-08	MMP17
ENSG00000131409.11	58.1161	-2.23366	0.373697	-5.97718	2.27037e-09	6.10491e-08	LRRC4B
ENSG00000230741.1	1.9095	-3.40674	0.569964	-5.97711	2.27124e-09	6.10491e-08	SC22CB-1D7.1
ENSG00000143178.11	586.985	1.1344	0.189875	5.97443	2.3089e-09	6.19775e-08	TBX19
ENSG00000227544.7	8.6022	-1.41312	0.236552	-5.97383	2.31752e-09	6.21671e-08	AC018647.3
ENSG00000266242.1	1.85167	-4.00404	0.670397	-5.97263	2.33452e-09	6.25809e-08	GRAMD4P7
ENSG00000244945.1	21.9406	-1.55824	0.26094	-5.97163	2.34893e-09	6.29248e-08	RP11-1379J22.2
ENSG00000115705.19	55.6435	-2.01713	0.337837	-5.97071	2.36222e-09	6.32382e-08	TPO
ENSG00000113763.9	129.473	-2.26409	0.379233	-5.97017	2.37003e-09	6.34046e-08	UNC5A
ENSG00000090539.14	254.194	-1.22185	0.204676	-5.96969	2.37703e-09	6.35065e-08	CHRD
ENSG00000277558.1	2.49508	-3.07942	0.515834	-5.96979	2.37555e-09	6.35065e-08	RP3-468O1.6
ENSG00000272485.1	2.06801	-2.94103	0.492709	-5.96911	2.38547e-09	6.36893e-08	RP11-284J1.1
ENSG00000081803.14	2195.75	-1.54477	0.258811	-5.9687	2.39158e-09	6.3802e-08	CADPS2
ENSG00000143839.13	12.8145	-2.61349	0.437872	-5.96861	2.3929e-09	6.3802e-08	REN
ENSG00000159433.10	567.469	-1.33091	0.223035	-5.96724	2.41293e-09	6.42072e-08	STARD9
ENSG00000241720.2	3.58766	-3.31638	0.555761	-5.96727	2.41253e-09	6.42072e-08	RP4-735C1.4
ENSG00000273133.1	7.46737	-1.62904	0.272991	-5.96737	2.41106e-09	6.42072e-08	RP11-799M12.2
ENSG00000140263.12	2115.16	-1.42002	0.237992	-5.96667	2.42151e-09	6.43495e-08	SORD
ENSG00000189182.8	77.8348	4.05471	0.679553	5.96673	2.4206e-09	6.43495e-08	KRT77
ENSG00000107242.16	481.107	-2.1021	0.352356	-5.96584	2.4338e-09	6.46329e-08	PIP5K1B
ENSG00000265727.2	3.96642	-3.60141	0.603927	-5.96331	2.47177e-09	6.55974e-08	RN7SL648P
ENSG00000206728.1	4.54436	-2.51064	0.421034	-5.96303	2.47606e-09	6.56674e-08	Y_RNA
ENSG00000232021.5	22.8323	-1.64737	0.276301	-5.96224	2.48806e-09	6.59419e-08	LEF1-AS1
ENSG00000231749.2	3.48809	-3.81729	0.640444	-5.96037	2.51665e-09	6.66552e-08	ABCA9-AS1
ENSG00000261468.1	28.3722	-1.2236	0.20535	-5.95861	2.54385e-09	6.72862e-08	RP11-1024P17.1
ENSG00000270344.2	90.1373	-1.09991	0.184592	-5.95862	2.54369e-09	6.72862e-08	RP11-734K2.4
ENSG00000226926.5	1.32543	-3.06726	0.514925	-5.9567	2.57384e-09	6.7989e-08	AC010423.1
ENSG00000189108.11	30.8306	-3.097	0.519984	-5.95595	2.58567e-09	6.82563e-08	IL1RAPL2
ENSG00000231703.2	6.65269	-2.90853	0.488376	-5.95552	2.5924e-09	6.83723e-08	RP4-669H2.1
ENSG00000234546.2	41.6892	-1.40916	0.236652	-5.95456	2.60775e-09	6.87024e-08	RP3-510D11.2
ENSG00000247699.2	2.13169	-3.07349	0.516309	-5.9528	2.63589e-09	6.93979e-08	CTB-127C13.1
ENSG00000165124.16	753.832	-1.57838	0.265203	-5.95156	2.65595e-09	6.98798e-08	SVEP1
ENSG00000224577.1	12.3687	-1.86758	0.313977	-5.94815	2.71194e-09	7.13057e-08	LINC01117
ENSG00000100557.8	1.77069	-3.50305	0.589096	-5.94649	2.73959e-09	7.19851e-08	C14orf105
ENSG00000239614.1	3.49321	-2.5516	0.429479	-5.94116	2.83005e-09	7.43131e-08	HMGN1P7
ENSG00000233154.4	9.95537	-1.69517	0.285341	-5.94086	2.83523e-09	7.44001e-08	RP4-655J12.4
ENSG00000280109.1	41.8812	-2.349	0.395466	-5.93984	2.85309e-09	7.48193e-08	PLAC4
ENSG00000178821.11	238.687	1.90036	0.319991	5.9388	2.87107e-09	7.52414e-08	TMEM52
ENSG00000166927.11	1044.01	-1.16115	0.195534	-5.93834	2.87915e-09	7.54033e-08	MS4A7
ENSG00000264472.3	2.65756	-3.80025	0.640174	-5.93628	2.91557e-09	7.63071e-08	RP11-861L17.3
ENSG00000274441.1	3.5475	-4.73927	0.798564	-5.93474	2.94317e-09	7.69281e-08	CTD-2282P23.2
ENSG00000203855.7	3.69978	-2.93503	0.495098	-5.92819	3.06294e-09	7.99538e-08	HSD3BP4
ENSG00000203985.9	10.2689	-2.94106	0.496149	-5.92777	3.07077e-09	8.01056e-08	LDLRAD1
ENSG00000259418.1	1.69815	-4.20051	0.708764	-5.92652	3.09414e-09	8.06625e-08	RP11-109D20.1
ENSG00000225708.5	4.10421	-6.25229	1.05527	-5.92481	3.12665e-09	8.1413e-08	RP13-379L11.1
ENSG00000127528.5	993.796	-1.17254	0.197908	-5.92465	3.12967e-09	8.14286e-08	KLF2
ENSG00000203797.8	98.473	-1.29929	0.219306	-5.92453	3.13194e-09	8.14344e-08	DDO
ENSG00000249715.8	26.1371	-1.8588	0.313825	-5.92305	3.16022e-09	8.21161e-08	FER1L5
ENSG00000153237.16	60.9932	-1.2818	0.216424	-5.92263	3.16825e-09	8.22174e-08	CCDC148
ENSG00000239218.2	20.4135	-2.12206	0.358334	-5.92203	3.17989e-09	8.2466e-08	RPS20P22
ENSG00000227123.1	2.50714	-2.80846	0.474263	-5.92174	3.18558e-09	8.25596e-08	RPL12P44
ENSG00000228779.1	6.43676	-2.30866	0.389885	-5.9214	3.19221e-09	8.26777e-08	Z69666.2
ENSG00000109846.6	16591.7	1.9623	0.331456	5.92023	3.21491e-09	8.32113e-08	CRYAB
ENSG00000280039.1	26.7687	-1.76356	0.297923	-5.91952	3.22888e-09	8.35188e-08	CTD-2270L9.3
ENSG00000070961.13	3101.39	-1.02469	0.173153	-5.91782	3.26228e-09	8.43277e-08	ATP2B1
ENSG00000238109.1	6.92124	-1.99931	0.337883	-5.91718	3.27505e-09	8.46029e-08	AC004893.10
ENSG00000261448.1	7.03937	-1.95956	0.331211	-5.91635	3.29165e-09	8.49765e-08	CTD-2576D5.4
ENSG00000258474.1	4.51258	-3.14801	0.532122	-5.91595	3.29974e-09	8.51302e-08	RP11-187E13.1
ENSG00000171385.8	319.32	-2.14406	0.362462	-5.91527	3.31328e-09	8.54243e-08	KCND3
ENSG00000274737.1	5.06079	-2.31477	0.391425	-5.9137	3.34511e-09	8.6189e-08	RP5-1057I20.6
ENSG00000226957.1	5.72763	-1.73615	0.293655	-5.91223	3.3751e-09	8.69055e-08	RP4-533D7.4
ENSG00000230280.2	15.0654	-1.70919	0.289129	-5.9115	3.39008e-09	8.72347e-08	HNRNPA1P59
ENSG00000149090.10	276.906	-1.63523	0.276656	-5.91071	3.40639e-09	8.75413e-08	PAMR1
ENSG00000281201.1	1.84854	-3.60448	0.609845	-5.91049	3.41101e-09	8.76036e-08	AC007279.1
ENSG00000256235.1	971.919	-1.02343	0.173192	-5.90924	3.43685e-09	8.82102e-08	SMIM3
ENSG00000230550.1	2.97657	-2.33794	0.395658	-5.909	3.44193e-09	8.82837e-08	RP11-74C13.3
ENSG00000198251.7	4.28611	-5.24526	0.887755	-5.90845	3.45342e-09	8.85215e-08	CTC-490E21.13
ENSG00000179813.5	5.27741	-3.0835	0.521929	-5.90789	3.46517e-09	8.87654e-08	FAM216B
ENSG00000228839.4	15.0212	-1.44012	0.243944	-5.90349	3.55899e-09	9.111e-08	PIK3IP1-AS1
ENSG00000232821.1	9.36928	-2.18154	0.369641	-5.90178	3.59603e-09	9.19993e-08	AC003986.6
ENSG00000168907.12	168.528	-2.39589	0.406018	-5.90094	3.61446e-09	9.24114e-08	PLA2G4F
ENSG00000234358.1	2.61123	-3.89431	0.660094	-5.89963	3.64312e-09	9.30246e-08	AC003080.4
ENSG00000273982.1	1.52015	-3.31657	0.562198	-5.8993	3.65056e-09	9.31547e-08	RP11-332H18.7
ENSG00000230489.1	1.78249	-2.48462	0.421201	-5.89889	3.65952e-09	9.33236e-08	VAV3-AS1
ENSG00000257258.1	6.20198	-3.35329	0.568593	-5.89752	3.68998e-09	9.40224e-08	RP11-946L16.1
ENSG00000272381.1	3.32932	-2.39749	0.40653	-5.89745	3.69165e-09	9.40224e-08	RP11-192P3.4
ENSG00000278891.1	2.36561	-2.78587	0.472494	-5.89609	3.72221e-09	9.47403e-08	RP11-246E12.2
ENSG00000272416.1	14.3069	-1.30345	0.221085	-5.89569	3.73127e-09	9.49102e-08	CTD-2081C10.7
ENSG00000235908.1	8.06531	-1.65676	0.281048	-5.89494	3.74822e-09	9.52804e-08	RHOA-IT1
ENSG00000177465.4	325.045	-1.20273	0.204086	-5.89324	3.7869e-09	9.62021e-08	ACOT4
ENSG00000249307.4	34.935	-1.71428	0.291012	-5.89077	3.84411e-09	9.75311e-08	LINC01088
ENSG00000253816.3	1.91784	-2.70192	0.458861	-5.88833	3.90111e-09	9.88649e-08	RP11-1415C14.3
ENSG00000276058.1	4.37775	-1.87451	0.318344	-5.88831	3.90165e-09	9.88649e-08	STMN1P1
ENSG00000257752.1	3.89362	-2.30053	0.390705	-5.88814	3.90569e-09	9.89045e-08	RP11-474L23.3
ENSG00000207217.1	3.67134	-2.2656	0.384784	-5.88798	3.90936e-09	9.89345e-08	SNORA42
ENSG00000004948.12	11.7985	-1.78259	0.302758	-5.88784	3.91285e-09	9.89597e-08	CALCR
ENSG00000165810.15	221.569	-1.75351	0.297843	-5.88735	3.92438e-09	9.91884e-08	BTNL9
ENSG00000151632.15	2583.9	-2.91244	0.494775	-5.88638	3.94748e-09	9.9709e-08	AKR1C2
ENSG00000187048.11	2.80922	-2.99918	0.509527	-5.88621	3.95154e-09	9.97483e-08	CYP4A11
ENSG00000162881.6	163.083	-1.59644	0.271232	-5.8859	3.95893e-09	9.98713e-08	OXER1
ENSG00000088881.19	612.656	-1.43745	0.244241	-5.88539	3.97122e-09	1.00118e-07	EBF4
ENSG00000237646.1	4.54434	-2.88588	0.490431	-5.88438	3.99554e-09	1.00667e-07	HLCS-IT1
ENSG00000054803.3	24.9085	-2.38203	0.404825	-5.88411	4.00205e-09	1.00704e-07	CBLN4
ENSG00000259725.1	11.4982	-2.49378	0.423811	-5.88419	4.00018e-09	1.00704e-07	CTD-3032H12.1
ENSG00000201208.1	3.98736	-2.59498	0.441026	-5.88397	4.00539e-09	1.00706e-07	Y_RNA
ENSG00000260597.1	54.371	-2.1805	0.370588	-5.8839	4.00718e-09	1.00706e-07	AC012531.25
ENSG00000250892.1	17.8629	-1.58757	0.27001	-5.87968	4.11059e-09	1.03174e-07	RP11-1365D11.1
ENSG00000269895.1	1.71316	-3.59047	0.610733	-5.87896	4.12859e-09	1.03561e-07	AP000654.4
ENSG00000249242.6	813.693	-1.35168	0.229933	-5.87859	4.13769e-09	1.03724e-07	TMEM150C
ENSG00000169231.12	4163.58	1.2547	0.213454	5.8781	4.15013e-09	1.0397e-07	THBS3
ENSG00000251186.1	1.66024	-3.61117	0.614496	-5.87664	4.1868e-09	1.04823e-07	RP11-689P11.3
ENSG00000250903.7	225.11	-1.08225	0.184173	-5.87631	4.19524e-09	1.04968e-07	GMDS-AS1
ENSG00000232633.4	6.88118	-2.17241	0.369722	-5.87578	4.20852e-09	1.05234e-07	CTD-2201G3.1
ENSG00000109193.9	82.2781	-3.41472	0.581237	-5.87491	4.23068e-09	1.05722e-07	SULT1E1
ENSG00000172159.14	1347.28	1.73291	0.295025	5.87376	4.26033e-09	1.06329e-07	FRMD3
ENSG00000132681.15	27.6712	-2.11303	0.359791	-5.87294	4.28132e-09	1.06586e-07	ATP1A4
ENSG00000158525.14	27.7484	-2.26342	0.385382	-5.87319	4.27493e-09	1.06586e-07	CPA5
ENSG00000244480.1	21.4258	-1.36356	0.232237	-5.8714	4.32136e-09	1.07448e-07	AC005154.7
ENSG00000254509.1	13.3802	-1.86881	0.318291	-5.8714	4.3212e-09	1.07448e-07	RP11-677M14.6
ENSG00000260430.1	17.0735	-1.71105	0.291466	-5.87052	4.3443e-09	1.07951e-07	RP11-626G11.4
ENSG00000113356.9	431.722	1.16478	0.198453	5.8693	4.37628e-09	1.08678e-07	POLR3G
ENSG00000105792.18	144.542	-1.0202	0.173841	-5.86857	4.3958e-09	1.09095e-07	CFAP69
ENSG00000225639.1	3.45659	3.20257	0.545769	5.86799	4.41097e-09	1.09335e-07	PGAM1P2
ENSG00000261669.1	8.00094	-1.80548	0.307706	-5.86753	4.42322e-09	1.0957e-07	CTD-2515A14.1
ENSG00000239627.3	2.62944	-5.2576	0.896283	-5.86601	4.46413e-09	1.10515e-07	RP11-124A7.1
ENSG00000159784.16	92.5262	-1.32885	0.226554	-5.86551	4.47742e-09	1.10775e-07	FAM131B
ENSG00000168065.14	4.73833	-2.16653	0.369436	-5.86444	4.50638e-09	1.11232e-07	SLC22A11
ENSG00000171522.5	603.141	-1.27151	0.216809	-5.86465	4.50076e-09	1.11232e-07	PTGER4
ENSG00000177374.11	514.289	-1.22424	0.208752	-5.86456	4.50312e-09	1.11232e-07	HIC1
ENSG00000228655.5	3.98843	-2.45687	0.419036	-5.86314	4.54196e-09	1.11954e-07	AC096558.1
ENSG00000106078.16	4240.72	1.56652	0.267227	5.86214	4.56936e-09	1.1256e-07	COBL
ENSG00000259335.1	2.75007	-4.54312	0.775113	-5.86123	4.59444e-09	1.13108e-07	HNRNPMP1
ENSG00000260689.2	5.19399	-2.42271	0.413533	-5.85856	4.66902e-09	1.14873e-07	HNRNPA3P11
ENSG00000165996.12	540.779	1.52364	0.260119	5.85748	4.69946e-09	1.15551e-07	PTPLA
ENSG00000260711.2	443.957	-1.55202	0.264978	-5.85715	4.70871e-09	1.15635e-07	RP11-747H7.3
ENSG00000206113.6	6.95766	-1.93411	0.330255	-5.8564	4.73003e-09	1.16015e-07	RP11-503N18.1
ENSG00000229601.1	2.92377	-3.05097	0.52096	-5.85643	4.72916e-09	1.16015e-07	AL590762.10
ENSG00000249180.1	2.48395	-3.06037	0.522577	-5.8563	4.73296e-09	1.16016e-07	CTC-506B8.1
ENSG00000213373.6	2.78438	-2.37606	0.405795	-5.85531	4.76131e-09	1.16639e-07	LINC00671
ENSG00000260156.1	2.58141	-2.61541	0.446858	-5.85289	4.83095e-09	1.18272e-07	RP11-394B2.6
ENSG00000225885.5	9.9165	-1.7989	0.307515	-5.8498	4.92169e-09	1.2042e-07	AC023590.1
ENSG00000117009.10	439.13	-1.62979	0.278681	-5.8482	4.96919e-09	1.21507e-07	KMO
ENSG00000016082.13	19.5985	-3.32163	0.568016	-5.84777	4.98192e-09	1.21594e-07	ISL1
ENSG00000175946.8	164.037	2.08293	0.356184	5.84789	4.97838e-09	1.21594e-07	KLHL38
ENSG00000224975.1	79.4393	-1.2292	0.210198	-5.84781	4.98097e-09	1.21594e-07	INE1
ENSG00000259274.1	3.20084	-2.76337	0.472616	-5.84697	5.00609e-09	1.22109e-07	CTD-2501E16.2
ENSG00000228060.1	10.9608	-1.90086	0.32511	-5.84681	5.01089e-09	1.22151e-07	RP11-69E11.8
ENSG00000236998.2	2.99983	-2.4166	0.41336	-5.84623	5.02833e-09	1.22502e-07	RP11-203L2.3
ENSG00000232768.1	2.02681	-4.32232	0.739366	-5.84599	5.03564e-09	1.22605e-07	RP11-201O14.2
ENSG00000167014.9	4.0304	-5.9367	1.0156	-5.8455	5.05042e-09	1.22889e-07	C15orf43
ENSG00000270061.1	9.83613	-1.89409	0.324129	-5.84363	5.1076e-09	1.24205e-07	RP11-214K3.19
ENSG00000142449.11	978.404	2.46733	0.422325	5.84226	5.14983e-09	1.25155e-07	FBN3
ENSG00000265204.1	2.96569	-3.75638	0.643197	-5.84018	5.21446e-09	1.26649e-07	RP11-403A21.3
ENSG00000144681.9	728.399	1.80424	0.308961	5.8397	5.22951e-09	1.26841e-07	STAC
ENSG00000227455.2	5.74952	-4.23977	0.726035	-5.83962	5.23195e-09	1.26841e-07	RP11-300M24.1
ENSG00000258946.4	6.80411	-1.86953	0.320135	-5.83981	5.22615e-09	1.26841e-07	RP11-58E21.4
ENSG00000133069.13	942.82	1.61025	0.275769	5.83911	5.24798e-09	1.27152e-07	TMCC2
ENSG00000267670.1	18.9337	-3.79459	0.64994	-5.83837	5.27133e-09	1.2764e-07	CTB-55O6.4
ENSG00000232963.1	1.6982	-3.3979	0.582165	-5.83666	5.32563e-09	1.28877e-07	HMGN2P20
ENSG00000234423.1	2.42931	-3.35568	0.574972	-5.83625	5.33876e-09	1.29063e-07	LINC01250
ENSG00000257398.5	2.12073	-2.60614	0.446546	-5.83622	5.33979e-09	1.29063e-07	RP11-554D14.6
ENSG00000143228.11	2161.06	1.0842	0.185847	5.83381	5.4176e-09	1.30626e-07	NUF2
ENSG00000184304.13	360.079	-1.14905	0.196961	-5.83391	5.41437e-09	1.30626e-07	PRKD1
ENSG00000273703.1	6.27934	-2.84605	0.487839	-5.83399	5.41159e-09	1.30626e-07	HIST1H2BM
ENSG00000255750.4	63.2786	2.57427	0.441282	5.83362	5.42363e-09	1.30692e-07	RP11-283G6.5
ENSG00000273706.3	16.1507	-3.70256	0.634716	-5.83341	5.43059e-09	1.30781e-07	LHX1
ENSG00000221972.3	24.2735	-1.6019	0.274726	-5.83089	5.51327e-09	1.32612e-07	C3orf36
ENSG00000065371.16	995.374	2.26565	0.388611	5.83012	5.5386e-09	1.33079e-07	ROPN1
ENSG00000198121.12	966.429	-1.34104	0.230021	-5.8301	5.53938e-09	1.33079e-07	LPAR1
ENSG00000108846.14	1264.47	-1.64282	0.281808	-5.82957	5.55703e-09	1.33422e-07	ABCC3
ENSG00000273062.1	11.15	-1.81564	0.31156	-5.82758	5.62383e-09	1.34945e-07	RP11-428K3.1
ENSG00000279880.1	20.0053	-1.58676	0.272297	-5.8273	5.63316e-09	1.35087e-07	RP11-855A2.2
ENSG00000277050.1	19.9382	-1.31974	0.226505	-5.82656	5.65817e-09	1.35605e-07	RP11-102G14.1
ENSG00000114654.7	79.1231	-1.49072	0.255885	-5.82572	5.6866e-09	1.36205e-07	EFCC1
ENSG00000175894.13	29.2961	-2.63574	0.452448	-5.8255	5.69422e-09	1.36305e-07	TSPEAR
ENSG00000137124.6	3615.2	1.05113	0.180447	5.82518	5.70508e-09	1.36359e-07	ALDH1B1
ENSG00000241886.1	8.46083	-1.85517	0.318477	-5.82513	5.70676e-09	1.36359e-07	RP11-242C19.2
ENSG00000261713.5	2.35055	-4.10406	0.704641	-5.82433	5.73421e-09	1.36933e-07	SSTR5-AS1
ENSG00000179902.11	20.3465	-1.7006	0.292015	-5.82369	5.75636e-09	1.37359e-07	C1orf194
ENSG00000239486.1	15.214	-1.54969	0.266104	-5.82361	5.75893e-09	1.37359e-07	RP11-163E9.1
ENSG00000276564.1	43.259	-1.31437	0.225783	-5.82139	5.83618e-09	1.39118e-07	CTA-276F8.1
ENSG00000241288.6	128.602	-1.48221	0.254709	-5.81925	5.91139e-09	1.40826e-07	RP11-379B18.5
ENSG00000234969.1	10.0585	-1.55334	0.266962	-5.81856	5.9357e-09	1.41321e-07	RP13-33H18.1
ENSG00000232018.4	1.85414	-4.30282	0.739601	-5.81776	5.96413e-09	1.41913e-07	AL132709.8
ENSG00000183077.14	2068.86	-1.11505	0.191674	-5.81743	5.97585e-09	1.42107e-07	AFMID
ENSG00000268362.4	146.152	-1.4035	0.241297	-5.8165	6.00927e-09	1.42816e-07	CTD-2017D11.1
ENSG00000235066.5	3.54844	-2.47939	0.426278	-5.81637	6.01403e-09	1.42844e-07	AC009303.1
ENSG00000280083.1	4.37972	-2.00574	0.344884	-5.8157	6.0381e-09	1.43245e-07	RP11-317J9.1
ENSG00000171136.6	7.5889	-3.92162	0.67436	-5.81532	6.05171e-09	1.43482e-07	RLN3
ENSG00000271843.1	18.3999	-1.25107	0.21514	-5.81516	6.05756e-09	1.43535e-07	RP11-245J9.5
ENSG00000256712.1	3.34538	-4.14714	0.713186	-5.81495	6.06526e-09	1.43632e-07	RP11-785H5.2
ENSG00000260239.1	1.93876	-3.13361	0.539001	-5.81374	6.10939e-09	1.44591e-07	RP11-274H24.1
ENSG00000113396.11	479.286	2.36383	0.406657	5.81284	6.14223e-09	1.45282e-07	SLC27A6
ENSG00000053702.13	231.676	-1.07963	0.185779	-5.81135	6.19707e-09	1.46492e-07	NRIP2
ENSG00000188649.10	4.55768	-1.76525	0.303826	-5.81009	6.244e-09	1.47514e-07	CC2D2B
ENSG00000164076.15	108.234	2.779	0.478327	5.80982	6.25395e-09	1.47574e-07	CAMKV
ENSG00000167261.12	117.833	-1.16533	0.200579	-5.80984	6.25335e-09	1.47574e-07	DPEP2
ENSG00000213176.4	3.81412	-2.64986	0.456128	-5.80948	6.26686e-09	1.47791e-07	RPL13P6
ENSG00000225572.1	3.63981	-3.62865	0.624659	-5.80901	6.28425e-09	1.48113e-07	DOCK4-AS1
ENSG00000069482.6	746.819	2.08324	0.358779	5.80648	6.3798e-09	1.50276e-07	GAL
ENSG00000116016.12	7526.41	-1.04117	0.179359	-5.80492	6.4398e-09	1.516e-07	EPAS1
ENSG00000163751.3	224.11	-2.14052	0.368787	-5.8042	6.46733e-09	1.52158e-07	CPA3
ENSG00000134007.3	4.93812	-2.06153	0.355196	-5.80393	6.47786e-09	1.52296e-07	ADAM20
ENSG00000270429.1	4.42947	-3.01047	0.518716	-5.8037	6.48686e-09	1.52296e-07	KNOP1P2
ENSG00000080618.12	7.43462	-2.28741	0.394144	-5.80348	6.49512e-09	1.52362e-07	CPB2
ENSG00000236145.1	2.31228	3.46313	0.596797	5.80286	6.51948e-09	1.52663e-07	AC079988.3
ENSG00000253574.4	2.84217	-3.77732	0.650936	-5.80291	6.51737e-09	1.52663e-07	RP11-284H18.1
ENSG00000078549.13	136.622	-2.02688	0.349325	-5.80228	6.54205e-09	1.53102e-07	ADCYAP1R1
ENSG00000279901.1	4.44297	-2.21145	0.381217	-5.80104	6.59039e-09	1.54142e-07	CTD-2270P14.2
ENSG00000228423.2	1.9193	-3.8341	0.660977	-5.80066	6.60539e-09	1.54402e-07	RP4-633I8.4
ENSG00000268355.1	13.5384	-1.65254	0.284911	-5.8002	6.6235e-09	1.54735e-07	AC006129.1
ENSG00000265489.1	2.00762	-2.45667	0.423668	-5.79857	6.6883e-09	1.56066e-07	RP11-1090M7.1
ENSG00000251411.1	14.911	-1.18833	0.204944	-5.79834	6.69747e-09	1.56097e-07	RP11-397E7.4
ENSG00000275017.1	5.3818	-2.68014	0.462223	-5.79838	6.69598e-09	1.56097e-07	RP11-317B17.4
ENSG00000201464.1	3.16912	-5.29895	0.913898	-5.79818	6.70387e-09	1.56154e-07	Y_RNA
ENSG00000207003.1	6.56517	-2.15642	0.371947	-5.79767	6.72445e-09	1.56539e-07	RNU6-611P
ENSG00000232445.1	277.497	1.54941	0.267252	5.79757	6.72824e-09	1.56539e-07	RP11-132A1.4
ENSG00000258675.1	2.58763	-2.60979	0.450178	-5.79723	6.74195e-09	1.56766e-07	RP11-299L17.3
ENSG00000162006.8	30.1548	2.72532	0.470154	5.79665	6.76533e-09	1.57218e-07	MSLNL
ENSG00000154096.12	8052.59	-1.22857	0.211972	-5.7959	6.79549e-09	1.57827e-07	THY1
ENSG00000260447.1	2.72627	-2.74094	0.472965	-5.79523	6.82276e-09	1.58368e-07	RP11-304L19.2
ENSG00000200959.1	5.35887	-3.66745	0.632866	-5.79499	6.83251e-09	1.58501e-07	SNORA74A
ENSG00000125740.12	2043.99	-2.09144	0.360961	-5.79408	6.86968e-09	1.59271e-07	FOSB
ENSG00000218976.2	2.35957	-2.94415	0.508143	-5.79395	6.8749e-09	1.59299e-07	RP11-528A10.1
ENSG00000254112.1	2.69609	-3.6274	0.626296	-5.79184	6.96196e-09	1.61223e-07	KB-1205A7.1
ENSG00000235631.1	10.6392	-1.98974	0.343563	-5.79149	6.97647e-09	1.61465e-07	RNF148
ENSG00000225423.1	3.20901	-2.76529	0.477507	-5.7911	6.99257e-09	1.61743e-07	TNPO1P1
ENSG00000281357.1	25.3106	-1.11134	0.191951	-5.78968	7.0519e-09	1.62926e-07	ARRDC3-AS1
ENSG00000243766.6	4.92541	-3.97413	0.686462	-5.7893	7.06799e-09	1.63203e-07	HOTTIP
ENSG00000268975.1	19.6694	2.47117	0.426863	5.78913	7.07512e-09	1.63273e-07	MIA-RAB4B
ENSG00000083814.11	234.944	-1.31271	0.226776	-5.7886	7.09767e-09	1.63699e-07	ZNF671
ENSG00000274021.1	18.9627	-1.87254	0.323518	-5.78805	7.12101e-09	1.64142e-07	RP11-823E8.3
ENSG00000232628.4	11.7399	-2.16338	0.373775	-5.78792	7.12637e-09	1.64171e-07	RP11-365O16.3
ENSG00000236867.1	4.99843	-3.16124	0.546247	-5.78719	7.15736e-09	1.64789e-07	RP3-522J7.5
ENSG00000251139.2	4.87246	-2.91022	0.502911	-5.78675	7.17624e-09	1.65033e-07	RP11-701P16.2
ENSG00000264924.1	5.32462	-2.09379	0.361824	-5.78677	7.17509e-09	1.65033e-07	RP11-799B12.2
ENSG00000236591.1	5.08901	-2.05255	0.354758	-5.78577	7.21811e-09	1.659e-07	RP11-162J8.3
ENSG00000169245.5	6630.19	2.02891	0.35071	5.78516	7.24452e-09	1.66411e-07	CXCL10
ENSG00000232354.6	26.578	-1.63246	0.28219	-5.78497	7.25264e-09	1.66501e-07	VIPR1-AS1
ENSG00000141052.16	25.8605	-2.05583	0.35549	-5.78309	7.33395e-09	1.68271e-07	MYOCD
ENSG00000271580.1	12.856	-1.85431	0.320675	-5.78253	7.3584e-09	1.68637e-07	RP11-536L3.4
ENSG00000243822.1	2.66947	-5.52889	0.956363	-5.78116	7.41862e-09	1.69822e-07	RP11-2G17.1
ENSG00000114541.13	1296.4	-1.01788	0.176079	-5.78081	7.43417e-09	1.7008e-07	FRMD4B
ENSG00000240350.2	17.5358	-1.59518	0.275954	-5.78059	7.44376e-09	1.70202e-07	AC017002.1
ENSG00000250280.2	3.20425	-3.51498	0.608125	-5.78003	7.4688e-09	1.70676e-07	RP11-305O6.3
ENSG00000133317.13	93.9212	-2.38923	0.413477	-5.77839	7.54188e-09	1.72247e-07	LGALS12
ENSG00000265625.1	5.48631	-2.11737	0.366566	-5.77623	7.6392e-09	1.7437e-07	RP11-68I3.11
ENSG00000197892.11	1962.09	-1.09762	0.190078	-5.77454	7.71645e-09	1.75851e-07	KIF13B
ENSG00000229921.5	26.5235	3.89906	0.675218	5.77452	7.71733e-09	1.75851e-07	KIF25-AS1
ENSG00000248964.5	4.912	-2.54673	0.441016	-5.77469	7.7093e-09	1.75851e-07	RP11-94H18.1
ENSG00000227681.4	13.7268	-4.85366	0.840721	-5.77321	7.77742e-09	1.77119e-07	RP11-307P5.1
ENSG00000122679.7	729.629	-1.35364	0.234476	-5.77304	7.78531e-09	1.77197e-07	RAMP3
ENSG00000166347.17	3652.09	-1.39485	0.241709	-5.77078	7.89048e-09	1.79488e-07	CYB5A
ENSG00000234476.1	24.009	2.30531	0.3996	5.76904	7.97224e-09	1.81244e-07	RP11-496N12.6
ENSG00000251314.2	5.20969	-1.99648	0.346147	-5.76772	8.03508e-09	1.82569e-07	CTD-2337A12.1
ENSG00000234219.1	3.68996	-2.20092	0.38167	-5.76655	8.091e-09	1.83658e-07	CDCA4P4
ENSG00000254558.1	4.38878	3.6746	0.637229	5.76653	8.09225e-09	1.83658e-07	RP11-81M19.3
ENSG00000163637.10	737.678	-1.15638	0.200582	-5.7651	8.16088e-09	1.8511e-07	PRICKLE2
ENSG00000275011.1	7.60004	-3.59067	0.623028	-5.76326	8.2504e-09	1.87034e-07	RP11-599B13.9
ENSG00000003400.13	736.308	-1.32154	0.229331	-5.76258	8.2839e-09	1.87687e-07	CASP10
ENSG00000279179.1	26.4747	-1.48091	0.257005	-5.76217	8.30371e-09	1.88029e-07	RP11-131M11.3
ENSG00000135218.16	2052.5	-1.78873	0.310474	-5.76129	8.34746e-09	1.88912e-07	CD36
ENSG00000017427.14	97.3627	-1.70348	0.295687	-5.76109	8.35743e-09	1.88971e-07	IGF1
ENSG00000157999.5	30.7795	-1.44506	0.250834	-5.76104	8.35958e-09	1.88971e-07	ANKRD61
ENSG00000071539.12	2460.33	1.10217	0.191359	5.7597	8.42641e-09	1.90374e-07	TRIP13
ENSG00000226276.1	5.18482	-1.53668	0.266804	-5.75957	8.43289e-09	1.90412e-07	AC093382.1
ENSG00000215159.3	2.73283	-2.20119	0.382243	-5.7586	8.48131e-09	1.91397e-07	RP11-629N8.3
ENSG00000273691.1	11.421	-2.71399	0.471336	-5.75807	8.50826e-09	1.91896e-07	RP11-617F23.2
ENSG00000177688.6	10.6895	-1.57272	0.2732	-5.75664	8.58044e-09	1.93415e-07	SUMO4
ENSG00000280916.1	179.133	2.0349	0.353508	5.75629	8.59812e-09	1.93703e-07	FOXCUT
ENSG00000278987.1	22.245	-1.57295	0.273333	-5.75468	8.68043e-09	1.95447e-07	LA16c-431H6.7
ENSG00000257957.1	2.63682	-2.9223	0.507847	-5.7543	8.7004e-09	1.95786e-07	QRSL1P3
ENSG00000110013.11	1688.27	-1.15994	0.2016	-5.75366	8.73297e-09	1.96408e-07	SIAE
ENSG00000122824.9	92.5817	-1.99825	0.347347	-5.75288	8.77332e-09	1.97012e-07	NUDT10
ENSG00000233061.1	2.82562	-2.91879	0.507363	-5.75286	8.7747e-09	1.97012e-07	TTLL7-IT1
ENSG00000237380.5	22.5907	-1.36035	0.236521	-5.75148	8.84651e-09	1.98513e-07	HOXD-AS2
ENSG00000274322.1	17.1877	-1.97598	0.343585	-5.75107	8.86792e-09	1.98881e-07	RP11-314N13.10
ENSG00000235872.2	5.62253	-1.7391	0.302429	-5.75043	8.90182e-09	1.99529e-07	RP11-335O4.3
ENSG00000108001.12	224.727	-1.70452	0.296438	-5.74999	8.92468e-09	1.99929e-07	EBF3
ENSG00000246790.2	4.21613	-2.17437	0.378169	-5.74974	8.93822e-09	2.0012e-07	RP11-730K11.1
ENSG00000227678.6	8.02123	-1.78786	0.311027	-5.74823	9.01842e-09	2.01802e-07	RP11-73O6.3
ENSG00000101278.6	32.5708	-1.35738	0.236209	-5.7465	9.11119e-09	2.03763e-07	RPS10L
ENSG00000227121.1	3.63447	-5.49254	0.955823	-5.7464	9.11656e-09	2.03769e-07	RP11-319F12.2
ENSG00000250329.1	3.54577	-3.10904	0.54107	-5.7461	9.13239e-09	2.04008e-07	KDELC1P1
ENSG00000271554.1	9.34888	-1.81837	0.316518	-5.74492	9.19657e-09	2.05326e-07	RP4-665N4.8
ENSG00000280273.1	7.56277	-1.39387	0.242644	-5.74453	9.2177e-09	2.05683e-07	AF131216.1
ENSG00000266010.1	62.9386	2.06838	0.360075	5.74432	9.22925e-09	2.05825e-07	GATA6-AS1
ENSG00000074527.10	2504.25	-1.66158	0.289265	-5.74415	9.23856e-09	2.05917e-07	NTN4
ENSG00000101746.14	185.885	2.65207	0.461727	5.7438	9.25729e-09	2.06219e-07	NOL4
ENSG00000108684.13	13.6733	-2.59136	0.451197	-5.7433	9.28465e-09	2.06713e-07	ASIC2
ENSG00000228816.1	3.95543	-3.03708	0.528837	-5.74295	9.30415e-09	2.07032e-07	AK3P5
ENSG00000248610.1	9.47079	-1.66317	0.289626	-5.74249	9.32949e-09	2.07364e-07	HSPA8P4
ENSG00000221083.1	3.71792	-2.9262	0.509612	-5.74201	9.35618e-09	2.07841e-07	SNORA77
ENSG00000274297.1	9.64314	-1.98896	0.346424	-5.74141	9.38888e-09	2.08335e-07	RP11-138H8.8
ENSG00000260886.1	8.62239	-2.1474	0.374064	-5.74074	9.42621e-09	2.09047e-07	TAT-AS1
ENSG00000245532.5	20769.1	-1.62519	0.283107	-5.74055	9.43688e-09	2.09167e-07	NEAT1
ENSG00000267430.1	2.87935	-2.86152	0.498539	-5.7398	9.47871e-09	2.09977e-07	RP11-635N19.2
ENSG00000259721.1	6.94412	-2.68253	0.467577	-5.73708	9.63255e-09	2.12911e-07	RP11-758N13.1
ENSG00000253182.1	1.9657	-3.23709	0.564278	-5.73669	9.65447e-09	2.13277e-07	RP11-486M23.2
ENSG00000081277.10	9088.5	2.21257	0.385719	5.73623	9.68086e-09	2.13741e-07	PKP1
ENSG00000130377.12	14.3414	-1.41083	0.245973	-5.73572	9.70989e-09	2.14264e-07	ACSBG2
ENSG00000164403.13	609.942	-1.1407	0.198942	-5.73385	9.81763e-09	2.16401e-07	SHROOM1
ENSG00000268038.1	16.3541	4.43256	0.773181	5.73289	9.87347e-09	2.17391e-07	AC011516.2
ENSG00000180875.4	122.596	-2.44986	0.427582	-5.72958	1.0068e-08	2.21308e-07	GREM2
ENSG00000225194.2	120.994	2.25938	0.394386	5.72884	1.01119e-08	2.22149e-07	LINC00092
ENSG00000155511.16	6.25716	-2.78896	0.486837	-5.72874	1.01182e-08	2.22165e-07	GRIA1
ENSG00000268297.1	4.18666	-3.08905	0.539263	-5.72828	1.01452e-08	2.22634e-07	CLEC4GP1
ENSG00000132821.10	459.014	-2.28104	0.398243	-5.72775	1.01773e-08	2.23215e-07	VSTM2L
ENSG00000197472.13	400.596	1.30891	0.228582	5.72621	1.02699e-08	2.25e-07	ZNF695
ENSG00000227176.1	4.29817	-2.00515	0.350184	-5.726	1.02824e-08	2.2515e-07	AC092641.2
ENSG00000254985.1	5.87771	-1.91426	0.334342	-5.72545	1.03159e-08	2.25759e-07	RSF1-IT2
ENSG00000251175.4	6.18443	-1.91385	0.334277	-5.72535	1.03224e-08	2.25776e-07	RP11-45L9.1
ENSG00000204983.11	17.3918	3.04365	0.531647	5.72496	1.0346e-08	2.26046e-07	PRSS1
ENSG00000117154.10	252.209	-1.82686	0.319116	-5.72473	1.03598e-08	2.26222e-07	IGSF21
ENSG00000134571.9	14.7947	-2.0482	0.357893	-5.72295	1.04692e-08	2.28486e-07	MYBPC3
ENSG00000272356.1	67.2375	-1.22955	0.214859	-5.72259	1.04912e-08	2.28841e-07	RP5-1112D6.8
ENSG00000117501.13	8.51164	-2.468	0.431353	-5.72152	1.05577e-08	2.30039e-07	MROH9
ENSG00000164007.9	28.4319	-2.69138	0.470396	-5.72152	1.05573e-08	2.30039e-07	CLDN19
ENSG00000247287.2	38.4718	-1.30138	0.227556	-5.71897	1.07171e-08	2.33385e-07	RP11-902B17.1
ENSG00000260816.2	23.1212	-1.85204	0.32387	-5.71845	1.07498e-08	2.33969e-07	RP11-319G9.3
ENSG00000264203.1	1.97189	-2.66843	0.466924	-5.71492	1.09757e-08	2.38754e-07	AC092377.1
ENSG00000267724.1	14.2814	-1.92538	0.336944	-5.71424	1.10194e-08	2.39575e-07	RP11-49K24.8
ENSG00000154548.8	360.971	1.44547	0.252984	5.71367	1.10564e-08	2.39985e-07	SRSF12
ENSG00000249740.1	22.8946	-1.85211	0.32415	-5.71374	1.10517e-08	2.39985e-07	OSMR-AS1
ENSG00000279400.1	20.8964	-2.02241	0.35396	-5.71368	1.10558e-08	2.39985e-07	CTD-2353F22.2
ENSG00000227186.1	1.45728	-3.1703	0.555053	-5.7117	1.11853e-08	2.42651e-07	RP11-77G23.5
ENSG00000268549.1	33.9648	-1.66883	0.292214	-5.71098	1.12329e-08	2.43552e-07	RP11-295P9.8
ENSG00000130720.11	161.763	-2.47533	0.433542	-5.70954	1.13281e-08	2.45082e-07	FIBCD1
ENSG00000228686.2	15.1707	-1.5806	0.276827	-5.70971	1.1317e-08	2.45082e-07	RP11-492I21.1
ENSG00000260592.1	4.63959	-3.1086	0.544456	-5.70956	1.13267e-08	2.45082e-07	CTA-363E6.6
ENSG00000273951.1	13.1771	-1.21718	0.213179	-5.70967	1.13193e-08	2.45082e-07	RP4-620E11.8
ENSG00000169059.11	6.26867	-5.09345	0.892171	-5.70905	1.1361e-08	2.45526e-07	VCX3A
ENSG00000148468.15	4523.28	1.11983	0.196164	5.70866	1.13871e-08	2.45957e-07	FAM171A1
ENSG00000114547.8	1486.31	2.26453	0.396723	5.7081	1.14246e-08	2.46633e-07	ROPN1B
ENSG00000198553.7	25.854	-1.53863	0.269591	-5.70728	1.14795e-08	2.47416e-07	KCNRG
ENSG00000207021.1	2.751	-3.4797	0.609714	-5.7071	1.14915e-08	2.47541e-07	Y_RNA
ENSG00000172789.3	9.11486	-1.67272	0.293253	-5.70401	1.17019e-08	2.51936e-07	HOXC5
ENSG00000158406.3	491.869	-1.96905	0.345267	-5.70298	1.17733e-08	2.53337e-07	HIST1H4H
ENSG00000080293.8	6.10998	-2.03037	0.356048	-5.70252	1.18048e-08	2.53876e-07	SCTR
ENSG00000165138.15	1566.71	1.16986	0.205163	5.7021	1.1834e-08	2.53955e-07	ANKS6
ENSG00000196503.2	374.61	1.58277	0.277575	5.70212	1.18323e-08	2.53955e-07	ARL9
ENSG00000266171.1	10.3595	-1.84896	0.32425	-5.70226	1.18229e-08	2.53955e-07	RP11-769O8.1
ENSG00000279123.1	4.49762	-1.81555	0.318386	-5.70237	1.18156e-08	2.53955e-07	RP11-424M24.3
ENSG00000149534.7	50.0444	-2.12277	0.372295	-5.70186	1.1851e-08	2.54183e-07	MS4A2
ENSG00000122592.7	85.5524	-2.107	0.36954	-5.70167	1.18637e-08	2.54319e-07	HOXA7
ENSG00000228481.1	3.60774	-4.57943	0.803274	-5.70096	1.19133e-08	2.55108e-07	U51244.2
ENSG00000249212.1	5.49432	-1.76667	0.309905	-5.7007	1.19318e-08	2.55367e-07	ATP1B1P1
ENSG00000129993.13	296.801	-1.53394	0.269253	-5.69702	1.21922e-08	2.6066e-07	CBFA2T3
ENSG00000229630.1	2.16938	-3.07072	0.539086	-5.69616	1.22536e-08	2.61831e-07	LINC01264
ENSG00000152642.9	2255.33	-1.2234	0.214782	-5.696	1.22651e-08	2.61936e-07	GPD1L
ENSG00000179082.3	10.6129	-1.90929	0.33531	-5.69412	1.24008e-08	2.64553e-07	C9orf106
ENSG00000258655.2	211.114	-1.08589	0.190704	-5.69412	1.24009e-08	2.64553e-07	ARHGAP5-AS1
ENSG00000267632.1	23.9829	-1.74344	0.306206	-5.69368	1.2433e-08	2.65096e-07	RP11-400F19.18
ENSG00000251002.6	13.2294	-1.81982	0.319664	-5.6929	1.24897e-08	2.66162e-07	AE000661.37
ENSG00000243384.1	27.4679	2.87929	0.505844	5.69206	1.25519e-08	2.67344e-07	RP11-475O23.2
ENSG00000155093.16	294.336	-1.84497	0.324173	-5.69131	1.26065e-08	2.68261e-07	PTPRN2
ENSG00000169903.6	32.8911	2.44677	0.429915	5.69129	1.26084e-08	2.68261e-07	TM4SF4
ENSG00000180610.10	8.7992	-1.72415	0.302957	-5.69105	1.26262e-08	2.68497e-07	ZBTB12P1
ENSG00000139220.15	34.4148	-1.63749	0.28777	-5.69026	1.26848e-08	2.69597e-07	PPFIA2
ENSG00000133687.14	1328.97	-1.8596	0.326913	-5.68837	1.2826e-08	2.72308e-07	TMTC1
ENSG00000112238.11	60.2202	3.22087	0.566238	5.68819	1.28395e-08	2.7245e-07	PRDM13
ENSG00000116299.15	12710.4	-1.75653	0.308833	-5.68764	1.28806e-08	2.73175e-07	KIAA1324
ENSG00000236241.1	3.32758	-2.51536	0.44226	-5.68751	1.28903e-08	2.73236e-07	RP11-744O11.2
ENSG00000046604.11	16951.4	1.06069	0.186502	5.68728	1.2908e-08	2.73452e-07	DSG2
ENSG00000257042.1	3.43004	-2.2545	0.39642	-5.68716	1.29173e-08	2.73452e-07	RP11-993B23.3
ENSG00000280269.1	7.10578	-2.02877	0.356732	-5.6871	1.29211e-08	2.73452e-07	AP000577.2
ENSG00000261757.1	3.84837	-2.57288	0.452577	-5.68495	1.30848e-08	2.76623e-07	AC005592.3
ENSG00000134830.5	165.209	-1.45027	0.255117	-5.68473	1.31023e-08	2.76845e-07	C5AR2
ENSG00000237851.1	3.67523	-2.68797	0.473001	-5.6828	1.32503e-08	2.79825e-07	RP1-67K17.4
ENSG00000259374.2	110.685	2.31449	0.407295	5.6826	1.32663e-08	2.80012e-07	RP11-736N17.4
ENSG00000235945.1	3.72102	-3.46615	0.610006	-5.68216	1.33005e-08	2.80587e-07	AC002543.2
ENSG00000106013.11	21.2829	1.93444	0.340459	5.68185	1.33247e-08	2.80949e-07	ANKRD7
ENSG00000259546.1	1.79873	-2.85147	0.50208	-5.67932	1.35229e-08	2.84975e-07	RP11-351M8.2
ENSG00000260932.1	2.36895	-2.31762	0.408132	-5.67861	1.35797e-08	2.86022e-07	RP11-483P21.6
ENSG00000258096.1	1.79231	-2.62453	0.462186	-5.6785	1.35881e-08	2.86048e-07	RP11-474P2.2
ENSG00000185189.14	3374.63	1.00321	0.176689	5.67785	1.36399e-08	2.86987e-07	NRBP2
ENSG00000229521.2	2.67019	-3.18534	0.561087	-5.67709	1.37005e-08	2.88109e-07	MYCBP2-AS2
ENSG00000257475.2	4.78935	-2.00556	0.353324	-5.67627	1.3766e-08	2.89334e-07	RP11-983P16.2
ENSG00000196517.10	2481.61	1.04794	0.184633	5.67583	1.38018e-08	2.89932e-07	SLC6A9
ENSG00000004809.12	55.8454	2.02433	0.356673	5.6756	1.38206e-08	2.90021e-07	SLC22A16
ENSG00000227773.1	3.08681	-2.85262	0.502609	-5.67561	1.38195e-08	2.90021e-07	ASH1L-IT1
ENSG00000267311.1	1.33491	-3.28082	0.578121	-5.67496	1.38719e-08	2.90945e-07	RP11-99A1.2
ENSG00000213088.8	629.111	-2.31075	0.407249	-5.67406	1.39449e-08	2.92322e-07	ACKR1
ENSG00000105173.12	1599.55	1.39266	0.245454	5.67384	1.39635e-08	2.92558e-07	CCNE1
ENSG00000279917.1	6.82336	-1.66636	0.293774	-5.67225	1.40938e-08	2.95131e-07	RP11-360N9.2
ENSG00000206052.9	137.705	-1.74819	0.308272	-5.67095	1.42011e-08	2.97222e-07	DOK6
ENSG00000230590.6	113.819	-1.21957	0.215088	-5.6701	1.42717e-08	2.98543e-07	FTX
ENSG00000143845.13	1535.37	-1.45082	0.255942	-5.66856	1.44005e-08	3.01079e-07	ETNK2
ENSG00000278908.1	1.30882	-3.23868	0.571395	-5.66802	1.44453e-08	3.01858e-07	RP11-523J2.1
ENSG00000135477.10	209.267	1.82939	0.322768	5.66782	1.44627e-08	3.01903e-07	KRT87P
ENSG00000248636.5	16.3824	-1.20607	0.212792	-5.66783	1.44614e-08	3.01903e-07	RP11-768F21.1
ENSG00000129595.11	418.665	-1.51485	0.267286	-5.66751	1.44885e-08	3.02208e-07	EPB41L4A
ENSG00000237115.2	9.07981	-1.81751	0.320691	-5.66747	1.44924e-08	3.02208e-07	RP1-131F15.2
ENSG00000201793.1	3.28657	-5.00806	0.883726	-5.66699	1.45329e-08	3.02735e-07	RN7SKP9
ENSG00000162631.17	90.5118	-2.33638	0.412312	-5.66654	1.45709e-08	3.03368e-07	NTNG1
ENSG00000267934.1	43.1675	-1.66903	0.294632	-5.66481	1.47186e-08	3.06282e-07	CTB-176F20.3
ENSG00000196782.11	683.634	-1.1637	0.205462	-5.66383	1.48029e-08	3.07876e-07	MAML3
ENSG00000229046.1	1.78902	-3.79363	0.669823	-5.66362	1.48209e-08	3.08088e-07	HMGN1P2
ENSG00000280140.1	2.24314	-1.94706	0.343822	-5.66298	1.48763e-08	3.0908e-07	RP11-597D13.2
ENSG00000165966.13	26.0981	-1.88582	0.333114	-5.66117	1.5034e-08	3.12194e-07	PDZRN4
ENSG00000223492.1	3.16065	-5.46994	0.966573	-5.6591	1.52168e-08	3.15825e-07	RP11-15M15.1
ENSG00000259158.2	12.1306	-1.54762	0.273532	-5.65792	1.5322e-08	3.17841e-07	ADAM20P1
ENSG00000205622.8	11.6719	-2.06962	0.365846	-5.65709	1.53963e-08	3.19216e-07	AF064858.6
ENSG00000259134.4	16.8856	-1.47167	0.260162	-5.65674	1.54275e-08	3.19698e-07	LINC00924
ENSG00000229436.1	3.57125	-2.76207	0.488405	-5.65528	1.55591e-08	3.22256e-07	AC073850.6
ENSG00000278705.1	7.34245	-2.24415	0.396869	-5.65463	1.56185e-08	3.23318e-07	HIST1H4B
ENSG00000280361.1	2.32904	-2.17645	0.384903	-5.65453	1.56276e-08	3.23339e-07	RP1-149A16.19
ENSG00000267262.1	1.65662	-4.08725	0.722841	-5.65442	1.56369e-08	3.23363e-07	CTC-232P5.3
ENSG00000198915.10	1096.2	1.54371	0.273017	5.65426	1.56516e-08	3.23498e-07	RASGEF1A
ENSG00000197815.4	30.9056	-1.72111	0.304415	-5.65381	1.56932e-08	3.24191e-07	RP1-253P7.4
ENSG00000279526.1	5.9581	-2.51252	0.444445	-5.65317	1.57516e-08	3.25227e-07	AC011239.2
ENSG00000042062.10	162.07	-1.24578	0.220394	-5.65253	1.58101e-08	3.26266e-07	FAM65C
ENSG00000171557.15	22.2465	-3.66183	0.647845	-5.65233	1.58288e-08	3.26483e-07	FGG
ENSG00000256508.2	1.69415	-2.46665	0.436405	-5.65222	1.58391e-08	3.26527e-07	MRGPRF-AS1
ENSG00000168589.13	24.6501	-1.83706	0.325046	-5.65168	1.58883e-08	3.27371e-07	DYNLRB2
ENSG00000257322.4	3.40687	-1.93091	0.341692	-5.65105	1.59475e-08	3.28421e-07	RP11-511B23.2
ENSG00000167419.9	104.35	1.92555	0.340889	5.64863	1.61735e-08	3.32903e-07	LPO
ENSG00000262372.1	13.2481	-1.66064	0.29406	-5.64729	1.62996e-08	3.35325e-07	RP11-669E14.6
ENSG00000248863.2	5.76208	-2.05596	0.36409	-5.64686	1.634e-08	3.35983e-07	RP11-83A24.1
ENSG00000230470.1	2.27142	-3.77318	0.668258	-5.64629	1.63943e-08	3.36925e-07	GS1-115G20.1
ENSG00000204396.9	178.134	1.24362	0.220272	5.64585	1.64371e-08	3.3763e-07	VWA7
ENSG00000279380.1	2.50963	-2.83619	0.502362	-5.64571	1.645e-08	3.37721e-07	AC069063.2
ENSG00000136011.13	28.8465	-1.56783	0.277731	-5.64514	1.65043e-08	3.38488e-07	STAB2
ENSG00000168350.7	721.294	-2.0001	0.354302	-5.64517	1.65016e-08	3.38488e-07	DEGS2
ENSG00000259232.2	1.95707	-3.2939	0.584033	-5.63992	1.70127e-08	3.48735e-07	RP11-349G13.1
ENSG00000185156.5	238.884	2.01956	0.358119	5.63934	1.70701e-08	3.4973e-07	MFSD6L
ENSG00000240490.3	2.45371	-3.80428	0.67476	-5.63798	1.72056e-08	3.52078e-07	RN7SL277P
ENSG00000255141.1	2.35194	-3.3818	0.599841	-5.63782	1.72212e-08	3.52101e-07	HNRNPA1P76
ENSG00000018236.13	845.715	-2.13523	0.378756	-5.63748	1.72558e-08	3.52628e-07	CNTN1
ENSG00000279841.1	7.62292	-1.80726	0.320665	-5.63596	1.74082e-08	3.5556e-07	RP11-274A11.4
ENSG00000245667.2	2.85142	-2.54673	0.452011	-5.63422	1.75848e-08	3.58615e-07	RP5-940J5.8
ENSG00000250069.1	3.86214	-2.4738	0.439065	-5.63424	1.7583e-08	3.58615e-07	CTB-131B5.2
ENSG00000261072.2	2.45926	-4.34481	0.771145	-5.63424	1.75832e-08	3.58615e-07	RP11-5N19.3
ENSG00000265443.1	2.88684	-2.45233	0.435378	-5.63265	1.77458e-08	3.61712e-07	CTD-2349P21.6
ENSG00000226017.2	2.14336	-3.07933	0.546741	-5.63216	1.77972e-08	3.62574e-07	PRICKLE2-AS3
ENSG00000274515.1	5.5727	-1.41357	0.251058	-5.63047	1.79719e-08	3.65947e-07	CTD-2026K11.5
ENSG00000232036.2	2.19422	-3.21439	0.570907	-5.63032	1.79878e-08	3.66083e-07	GS1-115G20.2
ENSG00000116652.6	27.9521	-1.56825	0.278567	-5.62972	1.80507e-08	3.67176e-07	DLEU2L
ENSG00000009724.15	51.8542	-1.38043	0.245223	-5.62929	1.80956e-08	3.67785e-07	MASP2
ENSG00000166959.6	4.19666	-4.08669	0.725974	-5.62925	1.80992e-08	3.67785e-07	MS4A8
ENSG00000141431.8	111.788	-2.61357	0.464424	-5.62755	1.82785e-08	3.7124e-07	ASXL3
ENSG00000259294.1	2.35887	-3.28423	0.583684	-5.62672	1.83667e-08	3.72841e-07	CTA-339C12.1
ENSG00000267506.4	83.0225	2.89216	0.514086	5.62583	1.84621e-08	3.74587e-07	RP11-13K12.1
ENSG00000163145.11	57.019	-2.04278	0.363196	-5.62444	1.86115e-08	3.77041e-07	C1QTNF7
ENSG00000224875.2	10.3441	-1.77966	0.316414	-5.62448	1.8607e-08	3.77041e-07	AC083949.1
ENSG00000275562.1	2.04861	-4.09849	0.728689	-5.62446	1.86085e-08	3.77041e-07	RP11-3K24.3
ENSG00000262576.2	105.822	-1.75664	0.312426	-5.62256	1.88143e-08	3.80956e-07	PCDHGA4
ENSG00000149809.13	971.611	-1.3658	0.242958	-5.62155	1.89256e-08	3.83015e-07	TM7SF2
ENSG00000214336.4	162.501	2.7828	0.495103	5.62065	1.90244e-08	3.84819e-07	FOXI3
ENSG00000134802.16	4973.86	1.04027	0.185164	5.61808	1.93095e-08	3.90189e-07	SLC43A3
ENSG00000109061.9	18.0251	-2.07448	0.369256	-5.61799	1.93195e-08	3.90193e-07	MYH1
ENSG00000255545.6	20.6377	-2.87279	0.511415	-5.61733	1.93925e-08	3.9147e-07	RP11-627G23.1
ENSG00000259224.2	3.45988	-2.4166	0.430286	-5.61626	1.95136e-08	3.93713e-07	SLC35G6
ENSG00000226746.2	6.26966	-2.62057	0.466664	-5.61553	1.95959e-08	3.9499e-07	SMCR5
ENSG00000229054.1	2.0998	-3.15597	0.562009	-5.61552	1.95967e-08	3.9499e-07	AC074338.4
ENSG00000137261.12	138.903	-2.34283	0.41722	-5.61533	1.96192e-08	3.95244e-07	KIAA0319
ENSG00000162745.9	3727.95	-1.27313	0.226757	-5.61451	1.97122e-08	3.96917e-07	OLFML2B
ENSG00000253339.1	21.3866	-7.53584	1.34231	-5.6141	1.97592e-08	3.97662e-07	RP11-434I12.3
ENSG00000106780.8	2454.58	-1.00218	0.178531	-5.61348	1.98296e-08	3.98675e-07	MEGF9
ENSG00000255507.4	37.1779	1.53067	0.272686	5.61329	1.9852e-08	3.98924e-07	RP11-535A19.2
ENSG00000143768.10	304.342	3.20525	0.571101	5.61241	1.99533e-08	4.00758e-07	LEFTY2
ENSG00000145920.13	3.11759	-3.34649	0.596333	-5.61177	2.00262e-08	4.01816e-07	CPLX2
ENSG00000246363.2	4.2922	-1.92143	0.342404	-5.61158	2.00493e-08	4.02076e-07	RP11-13A1.1
ENSG00000173068.16	619.322	-1.45327	0.258991	-5.61129	2.00819e-08	4.02326e-07	BNC2
ENSG00000273903.1	2.53771	-2.1336	0.380232	-5.61131	2.00805e-08	4.02326e-07	RP11-686G8.5
ENSG00000161647.17	384.865	-1.04551	0.186363	-5.61011	2.02195e-08	4.04879e-07	MPP3
ENSG00000197496.5	2264.22	-1.29707	0.231217	-5.60975	2.02618e-08	4.05521e-07	SLC2A10
ENSG00000163915.6	5.83809	-3.21297	0.572902	-5.60824	2.04395e-08	4.08872e-07	IGF2BP2-AS1
ENSG00000232878.2	2.86569	-3.23567	0.577027	-5.60748	2.05298e-08	4.10471e-07	DPYD-AS1
ENSG00000225439.2	328.58	1.20196	0.214366	5.60705	2.0581e-08	4.11289e-07	BOLA3-AS1
ENSG00000242349.4	19.5898	-1.4864	0.265105	-5.60685	2.06042e-08	4.11546e-07	NPPA-AS1
ENSG00000130518.15	214.438	-1.5019	0.267893	-5.60634	2.06655e-08	4.12151e-07	KIAA1683
ENSG00000207008.1	2.93181	-2.9269	0.522055	-5.6065	2.06455e-08	4.12151e-07	SNORA54
ENSG00000262833.1	2.99804	-2.61382	0.466225	-5.60635	2.0664e-08	4.12151e-07	RP11-28G8.1
ENSG00000243849.1	2.21331	-2.70661	0.4828	-5.60607	2.06974e-08	4.1258e-07	CFAP44-AS1
ENSG00000117643.13	616.186	-1.1768	0.209953	-5.60508	2.0816e-08	4.14737e-07	MAN1C1
ENSG00000263531.1	7.68326	-1.60272	0.285949	-5.60492	2.08355e-08	4.14917e-07	RP13-753N3.1
ENSG00000227834.1	2.69139	-4.80607	0.857568	-5.6043	2.09097e-08	4.16188e-07	AP003385.2
ENSG00000224821.5	4.11211	-2.50084	0.446267	-5.60392	2.09563e-08	4.16906e-07	COL4A2-AS2
ENSG00000215158.8	133.495	-1.2009	0.214308	-5.6036	2.09942e-08	4.17452e-07	RP11-1023L17.1
ENSG00000112759.15	9817.46	1.25356	0.223716	5.60335	2.10244e-08	4.17844e-07	SLC29A1
ENSG00000231121.3	4.25843	-2.12678	0.379582	-5.60296	2.10724e-08	4.18587e-07	RP1-34H18.1
ENSG00000183856.9	4850.1	1.08001	0.192765	5.60272	2.11011e-08	4.1895e-07	IQGAP3
ENSG00000080493.12	130.949	-1.81588	0.324197	-5.60116	2.12925e-08	4.22539e-07	SLC4A4
ENSG00000232907.6	27.9321	-1.50562	0.268867	-5.59985	2.14533e-08	4.25518e-07	DLGAP4-AS1
ENSG00000258175.1	2.95082	-4.98484	0.890258	-5.59931	2.15202e-08	4.26632e-07	RP11-412H8.2
ENSG00000261625.1	10.6595	-1.51635	0.270858	-5.59833	2.16432e-08	4.28857e-07	RP11-554A11.4
ENSG00000165495.14	107.61	-2.20701	0.394249	-5.59802	2.16814e-08	4.294e-07	PKNOX2
ENSG00000267055.1	2.20044	-3.67321	0.656186	-5.59781	2.17077e-08	4.29708e-07	RP11-486P11.1
ENSG00000249140.1	3.03169	-2.84351	0.508065	-5.59674	2.18418e-08	4.32146e-07	PRDX2P3
ENSG00000226604.2	2.234	-3.49921	0.625401	-5.59515	2.20435e-08	4.35921e-07	PAPPA-AS2
ENSG00000204531.14	168.624	1.32926	0.23759	5.59476	2.20922e-08	4.36667e-07	POU5F1
ENSG00000213413.2	12.3161	-1.82013	0.325372	-5.594	2.21894e-08	4.3837e-07	PVRIG
ENSG00000181031.14	249.057	-1.2566	0.224701	-5.59233	2.24038e-08	4.42387e-07	RPH3AL
ENSG00000259899.1	2.30218	-2.71278	0.485112	-5.59206	2.24389e-08	4.4286e-07	CTD-3037G24.3
ENSG00000072041.15	935.792	3.13273	0.560296	5.5912	2.25512e-08	4.44634e-07	SLC6A15
ENSG00000251171.1	1.94203	-4.00698	0.716867	-5.58957	2.27633e-08	4.48374e-07	RP11-327O17.2
ENSG00000227409.1	2.75598	-2.20335	0.394199	-5.58943	2.27821e-08	4.48522e-07	ZMYM4-AS1
ENSG00000227962.1	5.45826	-1.73877	0.311096	-5.58916	2.28166e-08	4.48756e-07	RP11-382D8.3
ENSG00000235695.1	1.92183	-3.23633	0.579036	-5.58917	2.28155e-08	4.48756e-07	RP11-395P16.1
ENSG00000260518.1	5.03877	-3.14368	0.562477	-5.58899	2.28397e-08	4.48989e-07	BMS1P8
ENSG00000266717.1	4.08113	-1.91178	0.342078	-5.58874	2.28727e-08	4.49416e-07	RP11-855A2.3
ENSG00000250659.2	3.7987	-2.35846	0.422345	-5.58421	2.3477e-08	4.61062e-07	RP11-864I4.3
ENSG00000272250.1	12.5693	-1.40103	0.25094	-5.58311	2.36251e-08	4.63513e-07	RP11-346C20.4
ENSG00000006788.11	30.5249	-1.90467	0.341177	-5.58266	2.36871e-08	4.645e-07	MYH13
ENSG00000085563.13	149.547	-1.35804	0.243284	-5.5821	2.37626e-08	4.65751e-07	ABCB1
ENSG00000244433.2	2.46696	-2.22272	0.398313	-5.58034	2.40049e-08	4.70269e-07	PGBD4P7
ENSG00000176697.17	53.7441	-2.22891	0.399454	-5.57988	2.40683e-08	4.71278e-07	BDNF
ENSG00000198721.11	2246.54	-1.33348	0.239028	-5.57876	2.42242e-08	4.73866e-07	ECI2
ENSG00000164935.5	80.4825	-1.82607	0.327355	-5.57825	2.42945e-08	4.75008e-07	DCSTAMP
ENSG00000156413.12	89.5665	-2.56181	0.459341	-5.57714	2.44506e-08	4.77825e-07	FUT6
ENSG00000114279.12	216.522	-1.71429	0.307438	-5.57605	2.46037e-08	4.80346e-07	FGF12
ENSG00000050628.19	530.121	-1.64111	0.294374	-5.57491	2.4766e-08	4.83276e-07	PTGER3
ENSG00000234252.1	12.7333	-1.76971	0.317486	-5.57415	2.48741e-08	4.85148e-07	AC007308.6
ENSG00000120156.19	464.242	-1.20262	0.215773	-5.57355	2.49606e-08	4.86359e-07	TEK
ENSG00000237328.1	2.95969	-3.81518	0.684509	-5.5736	2.49524e-08	4.86359e-07	RAI1-AS1
ENSG00000164070.10	1245.84	1.33765	0.240026	5.57293	2.50487e-08	4.87838e-07	HSPA4L
ENSG00000134755.13	17005	1.27421	0.228752	5.57027	2.54344e-08	4.94865e-07	DSC2
ENSG00000176678.5	304.247	1.60009	0.287337	5.56869	2.56666e-08	4.98964e-07	FOXL1
ENSG00000213203.2	335	-1.12441	0.201917	-5.56866	2.56702e-08	4.98964e-07	GIMAP1
ENSG00000262870.1	1.33399	-2.82221	0.50684	-5.56824	2.57331e-08	4.99943e-07	CYCSP40
ENSG00000261560.1	18.1323	-1.50035	0.269452	-5.56815	2.57458e-08	4.99945e-07	RP11-166B2.3
ENSG00000174951.9	445.683	1.18232	0.212356	5.56765	2.58198e-08	5.01139e-07	FUT1
ENSG00000225076.1	1.77744	-3.59462	0.645669	-5.56728	2.58743e-08	5.01952e-07	WWC3-AS1
ENSG00000259595.1	3.83303	-2.01573	0.362094	-5.56685	2.59379e-08	5.02805e-07	RP11-516C1.1
ENSG00000270641.1	19.1418	-1.80463	0.324175	-5.56682	2.59436e-08	5.02805e-07	TSIX
ENSG00000090659.16	283.271	-1.61901	0.290841	-5.56666	2.59664e-08	5.03003e-07	CD209
ENSG00000130383.7	4.75507	3.22654	0.579654	5.56633	2.6016e-08	5.03718e-07	FUT5
ENSG00000243004.4	17.255	-1.65263	0.296921	-5.56591	2.60793e-08	5.04699e-07	AC005062.2
ENSG00000113319.10	489.473	-1.00401	0.180448	-5.564	2.6366e-08	5.09751e-07	RASGRF2
ENSG00000147234.9	147.004	-1.87717	0.337422	-5.56326	2.64778e-08	5.11516e-07	FRMPD3
ENSG00000258711.2	33.9441	-2.63248	0.473192	-5.56323	2.6483e-08	5.11516e-07	RP11-218E20.3
ENSG00000133466.12	2099.66	-1.14658	0.206121	-5.56267	2.65678e-08	5.12814e-07	C1QTNF6
ENSG00000198369.8	2932.89	-1.0812	0.194369	-5.56262	2.6576e-08	5.12814e-07	SPRED2
ENSG00000260954.1	4.70781	-1.59841	0.287358	-5.56241	2.66075e-08	5.13174e-07	LA16c-425C2.1
ENSG00000267667.1	2.06996	-2.57531	0.463046	-5.56166	2.67222e-08	5.15137e-07	RP11-136H19.1
ENSG00000114948.11	159.938	-1.59752	0.287256	-5.5613	2.67769e-08	5.15941e-07	ADAM23
ENSG00000155657.22	736.457	-1.48044	0.266216	-5.56103	2.68184e-08	5.16491e-07	TTN
ENSG00000261336.1	2.89493	-3.65165	0.656917	-5.55878	2.71671e-08	5.22953e-07	EIF4BP5
ENSG00000183807.7	25.7726	-1.39336	0.250698	-5.55792	2.73003e-08	5.25264e-07	FAM162B
ENSG00000260578.1	13.347	-1.62049	0.29161	-5.55705	2.74371e-08	5.2764e-07	CTD-2541J13.1
ENSG00000186105.7	18.7006	-1.23852	0.222884	-5.55678	2.74803e-08	5.28216e-07	LRRC70
ENSG00000079435.8	484.677	-1.55379	0.279649	-5.55621	2.75691e-08	5.29157e-07	LIPE
ENSG00000279527.1	2.10374	-3.65306	0.65763	-5.55489	2.77791e-08	5.3293e-07	RP11-83B20.2
ENSG00000255817.1	1.58545	-3.61194	0.650259	-5.55461	2.78226e-08	5.33507e-07	RP11-196H14.4
ENSG00000170092.13	36.6147	-1.41382	0.254539	-5.55443	2.78519e-08	5.33812e-07	SPDYE5
ENSG00000224003.1	14.1574	-1.49136	0.268522	-5.55396	2.79264e-08	5.34983e-07	YES1P1
ENSG00000137634.8	4.30267	-2.40884	0.433789	-5.55302	2.80774e-08	5.37617e-07	NXPE4
ENSG00000122025.13	114.699	-1.90375	0.342855	-5.55262	2.81413e-08	5.3858e-07	FLT3
ENSG00000233693.1	2.9263	-3.26768	0.588516	-5.55241	2.81763e-08	5.38992e-07	RP11-506O24.1
ENSG00000279356.1	7.56847	-1.7443	0.314167	-5.55214	2.82199e-08	5.39566e-07	RP11-429P3.8
ENSG00000185133.12	375.26	-1.43954	0.259356	-5.55043	2.84975e-08	5.44613e-07	INPP5J
ENSG00000257780.4	2.1148	-3.092	0.557168	-5.54949	2.86502e-08	5.47268e-07	GLYCAM1
ENSG00000259192.1	1.63353	-3.48246	0.62765	-5.54841	2.88271e-08	5.50383e-07	AC109631.1
ENSG00000139734.16	1378.69	1.05859	0.190864	5.54628	2.91809e-08	5.56872e-07	DIAPH3
ENSG00000151365.2	271.083	-2.50872	0.452514	-5.54395	2.95719e-08	5.63822e-07	THRSP
ENSG00000186377.7	864.634	-2.30806	0.41632	-5.54394	2.95734e-08	5.63822e-07	CYP4X1
ENSG00000225505.1	2.43504	-4.22374	0.761923	-5.54352	2.96451e-08	5.64917e-07	RP11-330C7.3
ENSG00000261386.2	12.9332	-1.4499	0.261603	-5.54237	2.98411e-08	5.68381e-07	CTD-2012K14.6
ENSG00000228748.2	29.3225	-1.51165	0.272761	-5.54205	2.98958e-08	5.6915e-07	RP13-39P12.3
ENSG00000130561.15	2.21718	-1.73141	0.312432	-5.54171	2.99528e-08	5.69962e-07	SAG
ENSG00000133742.12	9.56295	-2.37587	0.428889	-5.53959	3.0318e-08	5.76636e-07	CA1
ENSG00000228544.1	124.197	-1.22505	0.221199	-5.53824	3.05532e-08	5.80555e-07	CCDC183-AS1
ENSG00000180777.12	41.6974	-3.25167	0.587172	-5.53784	3.06227e-08	5.81597e-07	ANKRD30B
ENSG00000137941.15	746.487	-1.25476	0.22659	-5.5376	3.06648e-08	5.81832e-07	TTLL7
ENSG00000197445.2	9.64044	-1.91324	0.345504	-5.53752	3.06789e-08	5.81832e-07	C16orf47
ENSG00000197446.7	21.3872	3.9172	0.707386	5.53757	3.06692e-08	5.81832e-07	CYP2F1
ENSG00000144130.10	39.2452	1.6175	0.292117	5.53717	3.07393e-08	5.82701e-07	NT5DC4
ENSG00000197847.11	144.182	1.92738	0.348125	5.53645	3.08656e-08	5.84816e-07	SLC22A20
ENSG00000128594.6	189.218	-1.46586	0.264791	-5.5359	3.09629e-08	5.86101e-07	LRRC4
ENSG00000237737.4	6.64498	-1.88231	0.340031	-5.5357	3.09983e-08	5.86493e-07	DCTN1-AS1
ENSG00000250041.2	7.29107	-1.71334	0.309546	-5.53503	3.11183e-08	5.88484e-07	CTD-2003C8.2
ENSG00000041353.8	1262.53	-1.36555	0.246793	-5.53316	3.14513e-08	5.94498e-07	RAB27B
ENSG00000183549.9	47.7864	-1.61506	0.291941	-5.53216	3.16316e-08	5.9734e-07	ACSM5
ENSG00000237672.1	12.5427	-2.00813	0.363031	-5.53157	3.17385e-08	5.99073e-07	KRR1P1
ENSG00000067798.12	186.951	-1.60021	0.289304	-5.53125	3.17954e-08	5.99753e-07	NAV3
ENSG00000265743.1	49.9759	-1.02091	0.184589	-5.53074	3.18884e-08	6.01048e-07	RP11-848P1.3
ENSG00000259040.4	42.2976	2.0947	0.378869	5.52882	3.22388e-08	6.07364e-07	BLOC1S5-TXNDC5
ENSG00000232693.2	1.68334	-3.23577	0.585306	-5.52833	3.23296e-08	6.08788e-07	AC012370.2
ENSG00000167680.14	574.681	-1.08409	0.196106	-5.52807	3.23774e-08	6.094e-07	SEMA6B
ENSG00000277998.1	22.1852	1.2856	0.232582	5.52749	3.24837e-08	6.11112e-07	RP11-452N17.1
ENSG00000249084.1	2.69696	-3.02458	0.547341	-5.52594	3.27724e-08	6.15961e-07	RP11-376O6.2
ENSG00000267838.2	43.8016	-1.4206	0.257076	-5.52601	3.27599e-08	6.15961e-07	AC008746.12
ENSG00000228526.2	5.24135	-1.56444	0.283155	-5.52503	3.29428e-08	6.1887e-07	RP3-510D11.1
ENSG00000230749.4	2.28419	-3.20222	0.579632	-5.52458	3.30277e-08	6.20173e-07	MEIS1-AS2
ENSG00000259915.2	9.47559	-1.55375	0.281357	-5.52232	3.34545e-08	6.27892e-07	RP11-410E4.1
ENSG00000171401.13	46.7419	-2.54842	0.461524	-5.52176	3.35623e-08	6.29617e-07	KRT13
ENSG00000279953.1	9.92854	-1.15487	0.209212	-5.52008	3.38848e-08	6.35369e-07	RP11-338K17.5
ENSG00000254432.1	8.48094	-2.62145	0.47495	-5.51942	3.40122e-08	6.37156e-07	RP11-33I11.2
ENSG00000185467.7	51.1539	-2.01444	0.36502	-5.51873	3.41465e-08	6.39371e-07	KPNA7
ENSG00000224245.1	2.19473	-3.33202	0.603782	-5.51858	3.41744e-08	6.39593e-07	RP11-533K9.3
ENSG00000119630.12	780.544	-1.22651	0.222264	-5.51825	3.42388e-08	6.40498e-07	PGF
ENSG00000203697.10	317.695	-2.45351	0.44463	-5.51809	3.42706e-08	6.40792e-07	CAPN8
ENSG00000271199.1	4.46458	-2.24046	0.406037	-5.51787	3.43127e-08	6.40976e-07	RP13-216E22.5
ENSG00000273055.1	39.9591	-1.63433	0.296188	-5.5179	3.43084e-08	6.40976e-07	CTB-13F3.1
ENSG00000213055.3	3.32375	-2.22013	0.402364	-5.51771	3.43449e-08	6.41276e-07	EEF1B2P7
ENSG00000254164.1	3.75769	-2.54078	0.460555	-5.51677	3.45286e-08	6.44404e-07	CTB-33O18.2
ENSG00000260470.1	19.3178	-1.77395	0.321632	-5.51546	3.47868e-08	6.48918e-07	RP11-834C11.11
ENSG00000015520.13	37.6817	-1.85126	0.335658	-5.5153	3.48188e-08	6.49211e-07	NPC1L1
ENSG00000205482.8	9.2129	-1.39585	0.253102	-5.51498	3.48825e-08	6.4979e-07	AC007000.12
ENSG00000253167.1	13.358	-1.69012	0.306458	-5.515	3.4878e-08	6.4979e-07	KIAA0196-AS1
ENSG00000173862.3	3.01514	-2.46312	0.446668	-5.51444	3.49893e-08	6.51476e-07	RP11-89N17.1
ENSG00000259969.1	39.3782	-1.60902	0.291798	-5.51414	3.50488e-08	6.52277e-07	RP11-999E24.3
ENSG00000221716.1	10.4456	-1.4048	0.254876	-5.51172	3.55346e-08	6.60702e-07	SNORA11
ENSG00000272426.1	4.25445	-1.61427	0.292924	-5.51089	3.57017e-08	6.63498e-07	RP11-108M9.6
ENSG00000246366.5	21.5506	-1.4122	0.256281	-5.51034	3.58146e-08	6.65286e-07	RP11-382J12.1
ENSG00000106113.17	14.6338	-1.60107	0.290596	-5.5096	3.59647e-08	6.67083e-07	CRHR2
ENSG00000258386.1	2.88982	-3.90542	0.708817	-5.50977	3.59303e-08	6.67083e-07	RP11-187E13.2
ENSG00000265093.2	2.24292	-4.09069	0.742508	-5.50929	3.60275e-08	6.67682e-07	RN7SL246P
[truncated: 8,359 more rows]

## Sheet: cluster1 vs cluster3
Table S4B: Results of pairwise differential expression analysis using DEseq2 for SNF clusters 1 and 3
gene_id	baseMean	log2FoldChange	lfcSE	stat	pvalue	padj	gene_symbol
ENSG00000189056.12	491.234	-5.11939	0.451934	-11.3277	9.56333e-30	3.08274e-25	RELN
ENSG00000188175.8	91.2758	-5.87637	0.553473	-10.6173	2.47698e-26	3.99228e-22	HEPACAM2
ENSG00000147488.10	70.7652	-3.62353	0.385651	-9.39588	5.6743e-21	6.09703e-17	ST18
ENSG00000141469.15	284.289	-4.06505	0.44068	-9.2245	2.84895e-20	2.2959e-16	SLC14A1
ENSG00000135472.7	320.153	-3.43138	0.386062	-8.88815	6.21355e-19	4.00587e-15	FAIM2
ENSG00000160180.15	1314.05	-4.48979	0.516591	-8.69118	3.5871e-18	1.92717e-14	TFF3
ENSG00000144481.15	380.558	4.54552	0.525547	8.64913	5.18916e-18	2.09091e-14	TRPM8
ENSG00000229314.5	1115.97	6.79852	0.78561	8.65381	4.9807e-18	2.09091e-14	ORM1
ENSG00000103316.9	169.504	-3.91192	0.470859	-8.30805	9.72905e-17	3.48462e-13	CRYM
ENSG00000064651.12	7329.47	-2.56983	0.313658	-8.19309	2.5461e-16	8.20735e-13	SLC12A2
ENSG00000139874.5	30.0965	-4.07695	0.503137	-8.10306	5.35941e-16	1.57055e-12	SSTR1
ENSG00000135424.14	931.554	-2.20011	0.272707	-8.06766	7.16575e-16	1.77683e-12	ITGA7
ENSG00000213886.3	1098.52	3.45109	0.427715	8.06866	7.10726e-16	1.77683e-12	UBD
ENSG00000091129.18	755.794	-3.05537	0.379989	-8.04067	8.9349e-16	1.96224e-12	NRCAM
ENSG00000168404.11	864.075	1.2877	0.160201	8.03801	9.13095e-16	1.96224e-12	MLKL
ENSG00000184486.8	213.121	-5.09641	0.637657	-7.9924	1.32337e-15	2.66617e-12	POU3F2
ENSG00000231754.1	8.39273	-5.30249	0.670433	-7.90905	2.59364e-15	4.91799e-12	RP11-204E9.1
ENSG00000079689.12	96.5033	-5.70608	0.727647	-7.84182	4.44072e-15	7.95258e-12	SCGN
ENSG00000143632.13	594.196	4.04026	0.518492	7.79233	6.57832e-15	1.11606e-11	ACTA1
ENSG00000167634.11	75.2607	3.80915	0.489866	7.77589	7.49169e-15	1.20747e-11	NLRP7
ENSG00000008196.11	2131.48	-4.25638	0.550406	-7.73317	1.04901e-14	1.53703e-11	TFAP2B
ENSG00000171791.11	1966.42	-2.20267	0.284706	-7.73663	1.02089e-14	1.53703e-11	BCL2
ENSG00000183625.13	20.9798	3.04583	0.396876	7.67451	1.66058e-14	2.32733e-11	CCR3
ENSG00000233670.6	23.8425	-5.49135	0.724696	-7.57745	3.5242e-14	4.73344e-11	PIRT
ENSG00000072786.11	2208.96	1.07753	0.143001	7.53511	4.87936e-14	6.29145e-11	STK10
ENSG00000159314.10	2043.33	1.04266	0.139546	7.4718	7.91049e-14	9.80748e-11	ARHGAP27
ENSG00000003987.12	174.436	-2.00255	0.269545	-7.42937	1.09117e-13	1.30273e-10	MTMR7
ENSG00000185467.7	51.1539	3.1736	0.427752	7.41926	1.17778e-13	1.35592e-10	KPNA7
ENSG00000142611.15	105.213	-2.79646	0.38076	-7.34442	2.06651e-13	2.29703e-10	PRDM16
ENSG00000126010.5	59.6281	-3.52446	0.481646	-7.31752	2.52601e-13	2.62664e-10	GRPR
ENSG00000178038.15	868.493	1.96893	0.268912	7.32183	2.4461e-13	2.62664e-10	ALS2CL
ENSG00000144406.17	141.859	-3.5668	0.487738	-7.31293	2.61381e-13	2.63301e-10	UNC80
ENSG00000178233.16	31.2057	-3.10948	0.42732	-7.27671	3.42056e-13	3.34126e-10	TMEM151B
ENSG00000235387.1	308.833	2.74037	0.379235	7.22605	4.97251e-13	4.71437e-10	LINC00961
ENSG00000141574.6	2992.69	2.32584	0.322221	7.21816	5.2694e-13	4.85312e-10	SECTM1
ENSG00000149596.6	754.888	2.85888	0.396368	7.2127	5.48547e-13	4.91179e-10	JPH2
ENSG00000170477.11	341.48	4.61416	0.641585	7.1918	6.39405e-13	5.5706e-10	KRT4
ENSG00000086205.15	774.438	-2.01282	0.280122	-7.1855	6.69592e-13	5.68008e-10	FOLH1
ENSG00000177335.9	165.959	3.1574	0.441752	7.14743	8.84146e-13	7.3078e-10	C8orf31
ENSG00000182718.15	53968.6	1.27983	0.179641	7.12436	1.04568e-12	8.4269e-10	ANXA2
ENSG00000185737.11	94.1457	-3.26538	0.458675	-7.11917	1.08582e-12	8.53692e-10	NRG3
ENSG00000144130.10	39.2452	2.31071	0.324773	7.11487	1.12016e-12	8.59727e-10	NT5DC4
ENSG00000174145.7	31.4636	-4.22152	0.595361	-7.0907	1.33438e-12	1.00032e-09	NWD2
ENSG00000138439.11	1644.84	-1.17666	0.166043	-7.08648	1.37565e-12	1.00782e-09	FAM117B
ENSG00000167656.4	1860.06	4.16466	0.588336	7.07871	1.45506e-12	1.04231e-09	LY6D
ENSG00000048540.13	1095.61	-3.07066	0.435609	-7.04912	1.80057e-12	1.26177e-09	LMO3
ENSG00000169218.12	192.017	3.47651	0.493609	7.04304	1.88088e-12	1.29e-09	RSPO1
ENSG00000276980.1	236.87	3.07977	0.438365	7.02559	2.13161e-12	1.43151e-09	CTD-3128G10.7
ENSG00000135414.8	688.515	-1.37207	0.19725	-6.956	3.50074e-12	2.30299e-09	GDF11
ENSG00000090339.7	4955.44	1.81273	0.261041	6.94425	3.80474e-12	2.40482e-09	ICAM1
ENSG00000141576.13	388.278	-2.3719	0.341543	-6.94465	3.79394e-12	2.40482e-09	RNF157
ENSG00000205791.3	113.052	-1.45802	0.210083	-6.94023	3.91452e-12	2.42663e-09	LOH12CR2
ENSG00000114757.17	64.9287	-2.65656	0.3843	-6.91272	4.75433e-12	2.89162e-09	PEX5L
ENSG00000066468.19	6236.34	-2.63872	0.383698	-6.87707	6.10955e-12	3.58075e-09	FGFR2
ENSG00000186854.9	227.532	2.27967	0.331416	6.87856	6.04595e-12	3.58075e-09	TRABD2A
ENSG00000214290.6	256.872	-2.69278	0.391806	-6.87272	6.299e-12	3.62586e-09	COLCA2
ENSG00000179902.11	20.3465	-2.18847	0.318693	-6.86701	6.55592e-12	3.70755e-09	C1orf194
ENSG00000231991.4	447.266	1.38926	0.203095	6.84043	7.89551e-12	4.38813e-09	ANXA2P2
ENSG00000102387.14	57.4109	-2.24108	0.328597	-6.82016	9.09398e-12	4.96855e-09	TAF7L
ENSG00000246820.2	12.0822	5.90445	0.86629	6.81579	9.37501e-12	5.03672e-09	RP11-379P15.1
ENSG00000260664.2	11.281	-4.92091	0.723185	-6.8045	1.014e-11	5.35843e-09	AC004158.3
ENSG00000130775.14	1880.03	1.39945	0.206103	6.79004	1.12101e-11	5.78733e-09	THEMIS2
ENSG00000174460.3	17.7871	-2.19003	0.323155	-6.77704	1.22667e-11	6.17837e-09	ZCCHC12
ENSG00000114854.6	82.1889	3.14177	0.463928	6.7721	1.26927e-11	6.24842e-09	TNNC1
ENSG00000280989.1	6.7515	-5.04052	0.744732	-6.76824	1.30359e-11	6.27182e-09	LINC00581
ENSG00000196169.13	163.64	2.87904	0.426171	6.7556	1.42242e-11	6.7429e-09	KIF19
ENSG00000196376.9	95.7239	-2.66473	0.395363	-6.73996	1.58433e-11	7.40159e-09	SLC35F1
ENSG00000197705.8	67.3078	-3.33973	0.496863	-6.72162	1.79712e-11	8.27572e-09	KLHL14
ENSG00000048649.12	5376.79	-1.27119	0.190587	-6.66988	2.56017e-11	1.16235e-08	RSF1
ENSG00000122970.14	1065.23	-1.01204	0.152521	-6.63546	3.23483e-11	1.44826e-08	IFT81
ENSG00000129159.6	40.7908	-3.1584	0.476397	-6.62976	3.36235e-11	1.48473e-08	KCNC1
ENSG00000238178.5	45.3375	-3.29963	0.498285	-6.62198	3.54417e-11	1.54387e-08	RP11-431J24.2
ENSG00000225792.1	30.5506	-2.52692	0.383124	-6.59557	4.23638e-11	1.82079e-08	AC004540.4
ENSG00000151892.13	1704.93	-3.21083	0.487473	-6.58668	4.49773e-11	1.90769e-08	GFRA1
ENSG00000116299.15	12710.4	-2.23303	0.339828	-6.57104	4.99645e-11	2.0482e-08	KIAA1324
ENSG00000148677.6	231.703	3.28609	0.499995	6.57225	4.95611e-11	2.0482e-08	ANKRD1
ENSG00000151468.10	1730.55	-1.89505	0.288588	-6.56663	5.14672e-11	2.0482e-08	CCDC3
ENSG00000189182.8	77.8348	4.94431	0.752777	6.5681	5.09621e-11	2.0482e-08	KRT77
ENSG00000236069.1	20.5212	3.26911	0.497697	6.56847	5.08363e-11	2.0482e-08	RP5-1011O1.3
ENSG00000243024.5	16.5092	-1.57888	0.240594	-6.56242	5.29429e-11	2.08124e-08	RPS11P6
ENSG00000082482.12	640.397	-2.32914	0.355439	-6.55285	5.64505e-11	2.19239e-08	KCNK2
ENSG00000165949.11	15035.2	2.31573	0.353619	6.54865	5.80594e-11	2.22803e-08	IFI27
ENSG00000077238.12	2894.45	1.10694	0.169139	6.54454	5.96804e-11	2.23698e-08	IL4R
ENSG00000231298.5	18.6215	3.21116	0.490654	6.54465	5.96334e-11	2.23698e-08	LINC00704
ENSG00000154783.9	1562.91	-1.70686	0.261199	-6.53472	6.37278e-11	2.36123e-08	FGD5
ENSG00000166920.9	965.417	1.86132	0.284932	6.53251	6.4675e-11	2.36909e-08	C15orf48
ENSG00000230215.1	13.3746	-4.03446	0.620493	-6.50202	7.92473e-11	2.87026e-08	EIF2B5-AS1
ENSG00000156414.17	141.817	3.31845	0.510978	6.49431	8.34132e-11	2.98758e-08	TDRD9
ENSG00000185697.15	2354.42	2.03186	0.314263	6.46548	1.00977e-10	3.57693e-08	MYBL1
ENSG00000256546.1	25.3054	-2.15321	0.333916	-6.44835	1.13072e-10	3.96183e-08	AC156455.1
ENSG00000250266.1	4.76127	-5.0523	0.783724	-6.44652	1.14444e-10	3.96678e-08	RP11-789C1.1
ENSG00000063015.18	12.3236	-3.13503	0.486886	-6.43893	1.20318e-10	4.12603e-08	SEZ6
ENSG00000198478.7	999.564	-1.69192	0.262929	-6.43488	1.23568e-10	4.19285e-08	SH3BGRL2
ENSG00000133106.13	1358.58	1.429	0.222411	6.42507	1.31813e-10	4.41903e-08	EPSTI1
ENSG00000167580.6	25.0553	-3.40571	0.530177	-6.42373	1.32975e-10	4.41903e-08	AQP2
ENSG00000092051.15	81.8511	-2.5204	0.392625	-6.41935	1.36856e-10	4.50159e-08	JPH4
ENSG00000189108.11	30.8306	-3.65323	0.570748	-6.40078	1.5459e-10	4.93386e-08	IL1RAPL2
ENSG00000237248.4	288.976	-2.25437	0.35213	-6.40208	1.5327e-10	4.93386e-08	LINC00987
ENSG00000135298.12	16.391	-2.36652	0.371329	-6.37312	1.85222e-10	5.79674e-08	BAI3
ENSG00000241449.4	30.215	-4.83531	0.758527	-6.3746	1.83436e-10	5.79674e-08	RP11-545G3.1
ENSG00000204642.12	6251.47	1.66597	0.26166	6.36692	1.92865e-10	5.97788e-08	HLA-F
ENSG00000105141.5	3736.38	4.75464	0.748258	6.35429	2.09398e-10	6.42853e-08	CASP14
ENSG00000139572.3	173.429	1.63494	0.257649	6.3456	2.21555e-10	6.67461e-08	GPR84
ENSG00000265369.3	37.1696	-3.37222	0.531414	-6.34575	2.21338e-10	6.67461e-08	PCAT18
ENSG00000122778.8	2052.74	-1.28743	0.203458	-6.32776	2.48752e-10	7.42457e-08	KIAA1549
ENSG00000025708.11	6864.76	1.53066	0.241956	6.32617	2.51329e-10	7.43265e-08	TYMP
ENSG00000267472.1	10.1782	3.79129	0.600577	6.31275	2.74125e-10	8.03311e-08	LOC440461
ENSG00000250387.2	6.77877	-5.65593	0.896871	-6.30629	2.85801e-10	8.2998e-08	RP11-136K7.2
ENSG00000112394.15	364.488	-1.57896	0.250906	-6.29301	3.11368e-10	8.96157e-08	SLC16A10
ENSG00000137941.15	746.487	-1.56771	0.249261	-6.28941	3.18676e-10	9.09073e-08	TTLL7
ENSG00000171631.13	501.034	1.4699	0.234646	6.26431	3.74477e-10	1.05888e-07	P2RY6
ENSG00000068079.6	1792.58	1.51458	0.241893	6.26135	3.81648e-10	1.06978e-07	IFI35
ENSG00000172733.11	19.6545	-2.28749	0.365566	-6.25739	3.91472e-10	1.08785e-07	PURG
ENSG00000177133.9	24.0735	-2.70945	0.433604	-6.24867	4.13953e-10	1.14049e-07	LINC00982
ENSG00000033327.11	3142.64	-1.41888	0.227402	-6.23952	4.38902e-10	1.19414e-07	GAB2
ENSG00000204442.3	153.997	-2.23582	0.358371	-6.23884	4.40835e-10	1.19414e-07	FAM155A
ENSG00000122133.15	38.1006	3.39183	0.544302	6.23151	4.61963e-10	1.21068e-07	PAEP
ENSG00000154451.13	2798.46	2.35022	0.37707	6.23285	4.5803e-10	1.21068e-07	GBP5
ENSG00000178828.6	27.7459	-4.15612	0.666937	-6.23166	4.61519e-10	1.21068e-07	RNF186
ENSG00000272825.1	86.8089	1.8861	0.302513	6.23479	4.52384e-10	1.21068e-07	LL21NC02-1C16.2
ENSG00000143382.12	1153.39	2.10875	0.338736	6.22535	4.80496e-10	1.2491e-07	ADAMTSL4
ENSG00000243649.7	1458.09	2.34272	0.376588	6.22091	4.94286e-10	1.27466e-07	CFB
ENSG00000262902.1	803.017	3.44474	0.555877	6.19694	5.75705e-10	1.46125e-07	RP11-750B16.1
ENSG00000211685.3	189.527	3.41437	0.551207	6.19435	5.85275e-10	1.47393e-07	IGLC7
ENSG00000106069.19	212.104	-1.94639	0.314288	-6.19302	5.90223e-10	1.47487e-07	CHN2
ENSG00000005108.14	306.792	-1.80762	0.292064	-6.18911	6.05056e-10	1.50031e-07	THSD7A
ENSG00000233639.4	10.8983	-4.84401	0.783362	-6.18361	6.26505e-10	1.54163e-07	LINC01158
ENSG00000134470.18	917.726	1.31714	0.213077	6.18155	6.34765e-10	1.54206e-07	IL15RA
ENSG00000067082.13	12985.7	1.13225	0.183376	6.17448	6.63795e-10	1.55054e-07	KLF6
ENSG00000113946.3	86.8476	2.79244	0.451987	6.17814	6.48601e-10	1.55054e-07	CLDN16
ENSG00000204632.10	388.445	2.00707	0.324923	6.17707	6.53033e-10	1.55054e-07	HLA-G
ENSG00000211938.2	120.915	3.24508	0.525418	6.17618	6.56728e-10	1.55054e-07	IGHV3-7
ENSG00000250198.1	3.1959	-5.32962	0.863159	-6.17454	6.63545e-10	1.55054e-07	RP11-143A12.3
ENSG00000163993.6	3776.51	2.88061	0.466757	6.17154	6.76263e-10	1.5683e-07	S100P
ENSG00000167105.6	118.319	2.16442	0.351579	6.15627	7.448e-10	1.7149e-07	TMEM92
ENSG00000157168.17	336.322	-2.47239	0.402354	-6.14481	8.00616e-10	1.83034e-07	NRG1
ENSG00000169469.8	169.024	5.43216	0.884527	6.14131	8.18412e-10	1.85785e-07	SPRR1B
ENSG00000163331.9	100.611	-3.19764	0.522032	-6.12538	9.04654e-10	2.02511e-07	DAPL1
ENSG00000259070.4	152.279	-2.7767	0.453274	-6.12588	9.01813e-10	2.02511e-07	LINC00639
ENSG00000144290.15	16.8724	-2.55023	0.416647	-6.12083	9.30908e-10	2.0695e-07	SLC4A10
ENSG00000170558.7	1087.4	-2.52638	0.413548	-6.10904	1.00235e-09	2.19801e-07	CDH2
ENSG00000211964.3	506.056	3.11343	0.509568	6.10994	9.96715e-10	2.19801e-07	IGHV3-48
ENSG00000118257.15	5133.14	1.67686	0.275495	6.08673	1.15241e-09	2.47902e-07	NRP2
ENSG00000137462.6	1531.84	1.36129	0.223588	6.0884	1.14044e-09	2.47902e-07	TLR2
ENSG00000149131.14	15097	1.08328	0.17798	6.08657	1.15357e-09	2.47902e-07	SERPING1
ENSG00000141526.13	4043.14	1.64537	0.270822	6.07548	1.23619e-09	2.63899e-07	SLC16A3
ENSG00000111215.10	183.217	-2.12214	0.350329	-6.05756	1.38204e-09	2.91684e-07	PRR4
ENSG00000136872.16	17.6097	-2.27666	0.375855	-6.05728	1.38445e-09	2.91684e-07	ALDOB
ENSG00000204267.12	3723.36	1.25376	0.207085	6.05433	1.41e-09	2.95138e-07	TAP2
ENSG00000160097.14	129.136	-1.86603	0.308298	-6.05268	1.42454e-09	2.96258e-07	FNDC5
ENSG00000197956.8	45090.6	1.77233	0.293867	6.03106	1.62891e-09	3.36588e-07	S100A6
ENSG00000185885.14	9970.71	1.76225	0.292507	6.02464	1.69489e-09	3.47993e-07	IFITM1
ENSG00000185652.10	106.107	-2.72555	0.453037	-6.01618	1.78585e-09	3.617e-07	NTF3
ENSG00000234715.1	13.631	-3.61477	0.600916	-6.01544	1.79404e-09	3.617e-07	CTB-107G13.1
ENSG00000272970.1	136.62	-1.97438	0.328226	-6.01532	1.79531e-09	3.617e-07	RP11-329B9.4
ENSG00000129437.8	405.084	2.92981	0.487262	6.0128	1.8235e-09	3.65096e-07	KLK14
ENSG00000177699.4	27.0225	2.13998	0.356365	6.00503	1.91294e-09	3.80639e-07	RP11-16K12.1
ENSG00000244405.6	2826.01	-1.66244	0.277028	-6.00098	1.96128e-09	3.87865e-07	ETV5
ENSG00000169994.17	88.2697	2.16066	0.360182	5.99881	1.98771e-09	3.90694e-07	MYO7B
ENSG00000021355.11	2871.21	1.03506	0.173037	5.98174	2.20769e-09	4.31302e-07	SERPINB1
ENSG00000153446.14	339.463	-2.82129	0.473966	-5.95253	2.6403e-09	5.12712e-07	C16orf89
ENSG00000136689.17	906.989	1.68131	0.28253	5.95091	2.66662e-09	5.14284e-07	IL1RN
ENSG00000089327.13	11366.2	1.3777	0.231725	5.94542	2.75748e-09	5.2596e-07	FXYD5
ENSG00000177614.8	1821.63	2.32165	0.39084	5.94017	2.84727e-09	5.38915e-07	PGBD5
ENSG00000272931.1	78.2143	-2.02943	0.341683	-5.93951	2.85883e-09	5.38915e-07	RP5-943J3.2
ENSG00000214617.8	21.21	5.9712	1.00626	5.93405	2.95559e-09	5.50714e-07	SLC6A10P
ENSG00000271576.1	49.7044	-1.61232	0.271701	-5.93418	2.95325e-09	5.50714e-07	RP11-486G15.2
ENSG00000118307.17	52.4468	-1.64065	0.276622	-5.93103	3.01045e-09	5.57711e-07	CASC1
ENSG00000102524.10	1325.35	1.75695	0.296532	5.92498	3.12328e-09	5.7204e-07	TNFSF13B
ENSG00000137513.8	1669.98	-1.03195	0.174268	-5.92165	3.18731e-09	5.80468e-07	NARS2
ENSG00000161653.9	150.115	1.22796	0.207584	5.9155	3.30877e-09	5.99204e-07	NAGS
ENSG00000186479.4	47.8794	-2.8543	0.48343	-5.90428	3.5419e-09	6.37839e-07	RGS7BP
ENSG00000069974.14	1746.97	1.00017	0.169439	5.90283	3.57323e-09	6.39906e-07	RAB27A
ENSG00000179715.11	483.538	1.11323	0.188906	5.89306	3.79099e-09	6.75152e-07	PCED1B
ENSG00000072682.17	3855.06	1.05872	0.179804	5.88817	3.90503e-09	6.91642e-07	P4HA2
ENSG00000089041.15	565.247	1.51022	0.256727	5.88258	4.03913e-09	7.11483e-07	P2RX7
ENSG00000156009.8	10.8008	-2.58378	0.439418	-5.88	4.10255e-09	7.18726e-07	MAGEA8
ENSG00000142512.13	470.642	1.33126	0.226609	5.87473	4.23525e-09	7.37964e-07	SIGLEC10
ENSG00000267194.1	250.898	-1.57429	0.268055	-5.87303	4.27895e-09	7.41569e-07	RP1-193H18.2
ENSG00000149269.8	5396.68	-1.00164	0.170704	-5.86768	4.41938e-09	7.61812e-07	PAK1
ENSG00000058404.18	229.626	-2.39034	0.407536	-5.86534	4.48205e-09	7.68505e-07	CAMK2B
ENSG00000108700.4	384.277	1.7933	0.30602	5.86008	4.62655e-09	7.89085e-07	CCL8
ENSG00000227479.1	2.37207	3.85714	0.659987	5.84426	5.08818e-09	8.6325e-07	AC124861.1
ENSG00000138798.10	403.63	-2.41801	0.414403	-5.83492	5.38178e-09	9.08281e-07	EGF
ENSG00000169583.12	508.561	2.32895	0.399747	5.82606	5.67518e-09	9.52809e-07	CLIC3
ENSG00000234476.1	24.009	2.55893	0.440869	5.80428	6.46433e-09	1.07968e-06	RP11-496N12.6
ENSG00000134757.4	6364.49	3.40235	0.586531	5.8008	6.60006e-09	1.09666e-06	DSG3
ENSG00000013364.17	7318.62	1.11174	0.191745	5.79803	6.7099e-09	1.1092e-06	MVP
ENSG00000174837.13	99.1803	1.90888	0.329411	5.79483	6.83895e-09	1.12476e-06	EMR1
ENSG00000164691.15	713.424	1.44271	0.249074	5.79228	6.94366e-09	1.13045e-06	TAGAP
ENSG00000256537.3	2675.9	-1.06713	0.184215	-5.79287	6.91927e-09	1.13045e-06	RP11-785H5.1
ENSG00000118804.8	127.837	1.08513	0.187776	5.77883	7.52237e-09	1.21851e-06	FAM47E-STBD1
ENSG00000119686.8	509.122	1.16703	0.202323	5.76812	8.0161e-09	1.28557e-06	FLVCR2
ENSG00000197584.10	10.1026	-2.76687	0.47982	-5.76647	8.09506e-09	1.2918e-06	KCNMB2
ENSG00000136110.11	45.3371	5.49403	0.954446	5.75625	8.60033e-09	1.35412e-06	LECT1
ENSG00000163283.6	23.2286	4.21214	0.73178	5.75603	8.61156e-09	1.35412e-06	ALPP
ENSG00000271868.1	12.8583	-1.36062	0.236575	-5.75131	8.85548e-09	1.38571e-06	RP11-1293J14.1
ENSG00000188322.4	3308.02	-1.39998	0.243484	-5.74978	8.93575e-09	1.39152e-06	SBK1
ENSG00000131981.14	10939	1.31835	0.229498	5.74446	9.22135e-09	1.42225e-06	LGALS3
ENSG00000228278.3	592.373	3.72354	0.648972	5.73759	9.6032e-09	1.47409e-06	ORM2
ENSG00000258483.2	18.1226	3.75013	0.653872	5.73526	9.73612e-09	1.48741e-06	AC144835.1
ENSG00000254981.1	5.50225	-2.35066	0.410731	-5.72312	1.04587e-08	1.59026e-06	RP11-350N15.3
ENSG00000100505.12	295.188	-2.29588	0.401558	-5.71743	1.08145e-08	1.63665e-06	TRIM9
ENSG00000078401.6	1199.63	1.65713	0.290165	5.71101	1.12308e-08	1.6917e-06	EDN1
ENSG00000172318.5	42.9742	-2.55957	0.44844	-5.70773	1.14495e-08	1.71662e-06	B3GALT1
ENSG00000161860.7	76.5392	-1.04615	0.183321	-5.70667	1.15209e-08	1.71933e-06	SYCE2
ENSG00000171954.11	158.062	3.06599	0.537888	5.70006	1.19762e-08	1.77904e-06	CYP4F22
ENSG00000154162.12	21.9519	-3.16142	0.554775	-5.69857	1.20818e-08	1.7865e-06	CDH12
ENSG00000187583.9	403.514	1.5994	0.280741	5.69707	1.21883e-08	1.79402e-06	PLEKHN1
ENSG00000249464.4	30.5369	-1.99846	0.351014	-5.69338	1.24548e-08	1.82491e-06	LINC01091
ENSG00000111052.6	286.068	-1.86688	0.328056	-5.69074	1.2649e-08	1.83667e-06	LIN7A
ENSG00000168394.10	12620.2	1.47331	0.258886	5.69095	1.26337e-08	1.83667e-06	TAP1
ENSG00000119917.12	3572.46	1.55779	0.273897	5.6875	1.28913e-08	1.86346e-06	IFIT3
ENSG00000183780.11	527.547	-2.34239	0.412346	-5.68064	1.34193e-08	1.93113e-06	SLC35F3
ENSG00000132938.17	54.2274	-1.96845	0.347113	-5.67094	1.42018e-08	2.03342e-06	MTUS2
ENSG00000275389.1	11.372	-1.44913	0.255565	-5.67028	1.42564e-08	2.03342e-06	RP11-214K3.24
ENSG00000160326.12	671.655	1.49691	0.264046	5.66912	1.43536e-08	2.03827e-06	SLC2A6
ENSG00000198759.10	456.299	1.76123	0.310714	5.66832	1.44205e-08	2.03879e-06	EGFL6
ENSG00000107968.8	916.821	1.34433	0.23743	5.662	1.49617e-08	2.08825e-06	MAP3K8
ENSG00000137628.15	2531.06	1.49723	0.264386	5.66306	1.48698e-08	2.08825e-06	DDX60
ENSG00000145087.11	67.4542	-2.84169	0.50189	-5.66197	1.49647e-08	2.08825e-06	STXBP5L
ENSG00000138735.14	1033.15	-1.2613	0.222824	-5.66055	1.50889e-08	2.09651e-06	PDE5A
ENSG00000130270.15	89.4852	1.35398	0.239477	5.65391	1.56836e-08	2.16052e-06	ATP8B3
ENSG00000106031.7	75.0853	-3.02822	0.536108	-5.64852	1.61834e-08	2.21988e-06	HOXA13
ENSG00000149571.9	114.711	-1.93591	0.342821	-5.64702	1.63257e-08	2.22991e-06	KIRREL3
ENSG00000181126.12	123.907	2.33363	0.413458	5.64417	1.65981e-08	2.25755e-06	HLA-V
ENSG00000006468.12	966.632	-1.6847	0.298649	-5.64108	1.68991e-08	2.27847e-06	ETV1
ENSG00000186732.12	20.0902	-3.89403	0.690379	-5.64042	1.69639e-08	2.27847e-06	MPPED1
ENSG00000107099.14	1914.65	1.13313	0.201027	5.63669	1.73348e-08	2.31861e-06	DOCK8
ENSG00000056487.14	30.8755	-3.21314	0.570728	-5.6299	1.80311e-08	2.35317e-06	PHF21B
ENSG00000112096.15	30088.3	1.22086	0.216761	5.63229	1.77827e-08	2.35317e-06	SOD2
ENSG00000129465.14	205.602	1.27693	0.226796	5.63031	1.79886e-08	2.35317e-06	RIPK3
ENSG00000152213.3	209.875	1.22919	0.21829	5.63097	1.79197e-08	2.35317e-06	ARL11
ENSG00000171246.5	85.0721	-2.39456	0.4253	-5.63027	1.79928e-08	2.35317e-06	NPTX1
ENSG00000140873.14	123.353	-2.44412	0.435172	-5.61644	1.94931e-08	2.51344e-06	ADAMTS18
ENSG00000163207.6	217.922	3.95937	0.704912	5.61683	1.94496e-08	2.51344e-06	IVL
ENSG00000144230.15	34.5168	2.47372	0.440528	5.61535	1.96164e-08	2.51926e-06	GPR17
ENSG00000144868.12	650.342	-2.05134	0.365509	-5.61229	1.9967e-08	2.55411e-06	TMEM108
ENSG00000148219.15	513.448	-1.59489	0.284504	-5.60587	2.07206e-08	2.62965e-06	ASTN2
ENSG00000173193.12	7686.36	1.27948	0.228225	5.60623	2.06783e-08	2.62965e-06	PARP14
ENSG00000152953.11	195.218	-1.78786	0.319228	-5.60058	2.13637e-08	2.67961e-06	STK32B
ENSG00000211637.2	837.981	2.7819	0.496627	5.60159	2.12395e-08	2.67961e-06	IGLV4-69
ENSG00000233365.2	11.5221	3.45596	0.617003	5.6012	2.12878e-08	2.67961e-06	RP4-655C5.4
ENSG00000066032.17	58.3066	-3.99494	0.713444	-5.59952	2.14949e-08	2.68005e-06	CTNNA2
ENSG00000100342.19	4824.83	1.38389	0.247188	5.59854	2.16167e-08	2.68005e-06	APOL1
ENSG00000246174.6	186.93	-1.41104	0.252025	-5.59883	2.15808e-08	2.68005e-06	KCTD21-AS1
ENSG00000205730.6	3039.6	1.25423	0.224159	5.59529	2.20249e-08	2.7202e-06	ITPRIPL2
ENSG00000188234.12	120.151	-1.14875	0.205449	-5.59141	2.25238e-08	2.76066e-06	AGAP4
ENSG00000211942.3	211.692	3.10249	0.554982	5.59026	2.26725e-08	2.76837e-06	IGHV3-13
ENSG00000125872.7	56.6988	2.52871	0.452723	5.58557	2.32938e-08	2.82284e-06	LRRN4
ENSG00000150782.10	712.106	1.28743	0.230489	5.58565	2.32831e-08	2.82284e-06	IL18
ENSG00000225698.3	212.773	2.65038	0.474616	5.58426	2.34695e-08	2.82801e-06	IGHV3-72
ENSG00000228956.7	144.283	-2.07825	0.372182	-5.58395	2.35119e-08	2.82801e-06	SATB1-AS1
ENSG00000254087.6	3631.31	1.1969	0.214393	5.58273	2.36768e-08	2.83726e-06	LYN
ENSG00000170627.8	63.0132	2.35359	0.421827	5.57951	2.41195e-08	2.8796e-06	GTSF1
ENSG00000277758.3	50.5344	2.16796	0.389002	5.57313	2.50197e-08	2.97605e-06	SYT15
ENSG00000146054.16	106.259	2.0739	0.372524	5.56716	2.58929e-08	3.0686e-06	TRIM7
ENSG00000054179.10	1343.35	-1.70256	0.305954	-5.56476	2.62514e-08	3.09969e-06	ENTPD2
ENSG00000279013.1	11.8638	-2.21805	0.39872	-5.56291	2.65309e-08	3.12126e-06	RP11-254A24.2
ENSG00000125827.7	7351.92	-1.5001	0.269784	-5.56036	2.69217e-08	3.15571e-06	TMX4
ENSG00000105278.9	52.0823	-3.00698	0.54085	-5.55973	2.70198e-08	3.15573e-06	ZFR2
ENSG00000205413.6	2203.83	1.46186	0.263149	5.55525	2.77222e-08	3.21791e-06	SAMD9
ENSG00000260284.1	12.7205	4.14049	0.745355	5.55506	2.77518e-08	3.21791e-06	TPSP2
ENSG00000172771.10	43.773	-1.43668	0.258865	-5.54991	2.85818e-08	3.30227e-06	EFCAB12
ENSG00000106536.18	78.0902	-4.18083	0.753552	-5.54817	2.88683e-08	3.30938e-06	POU6F2
ENSG00000204758.6	35.643	1.46885	0.264769	5.54766	2.89513e-08	3.30938e-06	CTC-308K20.1
ENSG00000223573.5	1859.43	2.10828	0.380003	5.54806	2.88854e-08	3.30938e-06	TINCR
ENSG00000107242.16	481.107	-2.14942	0.387669	-5.54447	2.94844e-08	3.35841e-06	PIP5K1B
ENSG00000132530.15	771.802	1.60172	0.28899	5.54247	2.9823e-08	3.38501e-06	XAF1
ENSG00000211951.2	316.973	3.00437	0.543022	5.53268	3.1537e-08	3.55852e-06	IGHV2-26
ENSG00000016602.9	43.5217	-2.71665	0.491153	-5.53118	3.18082e-08	3.5726e-06	CLCA4
ENSG00000163704.10	380.067	-1.25791	0.227615	-5.52648	3.26716e-08	3.63162e-06	PRRT3
ENSG00000182022.16	2123.27	1.05367	0.190632	5.52726	3.25275e-08	3.63162e-06	CHST15
ENSG00000223784.1	119.32	3.66819	0.66374	5.52655	3.26597e-08	3.63162e-06	RP11-554I8.2
ENSG00000178685.12	4749.65	1.44701	0.261982	5.52331	3.32663e-08	3.68502e-06	PARP10
ENSG00000187848.11	35.4281	2.99959	0.543637	5.51762	3.43614e-08	3.78034e-06	P2RX2
ENSG00000065989.14	928.25	1.17572	0.213157	5.51575	3.47292e-08	3.79609e-06	PDE4A
ENSG00000224041.3	61.6229	2.58408	0.468495	5.5157	3.474e-08	3.79609e-06	IGKV3D-15
ENSG00000228261.1	8.11854	-1.85112	0.335818	-5.51228	3.54209e-08	3.85741e-06	RP11-127L20.3
ENSG00000179988.12	311.317	-1.01968	0.185033	-5.5108	3.57212e-08	3.87701e-06	PSTK
ENSG00000230916.2	45.6435	2.90714	0.527823	5.50779	3.6336e-08	3.91736e-06	RP11-10B2.1
ENSG00000267629.3	3.15081	-2.87534	0.522378	-5.50432	3.70592e-08	3.98201e-06	AC138430.4
ENSG00000175229.6	7.03061	-4.52291	0.823802	-5.49029	4.01272e-08	4.29734e-06	GAL3ST3
ENSG00000119922.8	2477.26	1.60165	0.291774	5.48935	4.03413e-08	4.30505e-06	IFIT2
ENSG00000182352.7	30.5305	5.66856	1.03279	5.48856	4.05218e-08	4.30505e-06	C17orf77
ENSG00000143816.7	644.245	1.72396	0.314182	5.48712	4.08529e-08	4.31769e-06	WNT9A
ENSG00000073146.14	41.9083	-2.26733	0.413284	-5.48614	4.10821e-08	4.32771e-06	MOV10L1
ENSG00000166278.13	1466.36	1.25029	0.228067	5.48212	4.2027e-08	4.39851e-06	C2
ENSG00000211452.9	188.574	3.09517	0.564544	5.4826	4.19109e-08	4.39851e-06	DIO1
ENSG00000104043.13	272.855	1.40307	0.256052	5.47962	4.26236e-08	4.40376e-06	ATP8B4
ENSG00000242076.2	27.5099	3.48332	0.635652	5.47992	4.25518e-08	4.40376e-06	IGKV1-33
ENSG00000142089.14	30345.9	1.39719	0.255065	5.47778	4.30694e-08	4.42147e-06	IFITM3
ENSG00000185168.5	48.3833	1.88617	0.344324	5.47791	4.30379e-08	4.42147e-06	LINC00482
ENSG00000197119.11	2792.45	-1.09458	0.199884	-5.47608	4.3485e-08	4.44997e-06	SLC25A29
ENSG00000230191.1	4.83472	2.84514	0.51988	5.47269	4.43259e-08	4.52167e-06	RP4-725G10.3
ENSG00000276740.1	5.90174	-3.43197	0.627195	-5.47193	4.4515e-08	4.52663e-06	RP11-381O6.1
ENSG00000221963.5	6675.32	1.32991	0.243113	5.47036	4.49129e-08	4.55273e-06	APOL6
ENSG00000206073.9	152.031	4.32635	0.791258	5.46768	4.55969e-08	4.59397e-06	SERPINB4
ENSG00000211664.2	141.127	2.71996	0.497465	5.46765	4.56048e-08	4.59397e-06	IGLV2-18
ENSG00000183347.14	59.5127	2.30076	0.420879	5.46656	4.5886e-08	4.6079e-06	GBP6
ENSG00000183230.15	35.5539	-2.06737	0.378567	-5.46104	4.73363e-08	4.71326e-06	CTNNA3
ENSG00000189001.9	813.709	3.09433	0.566634	5.4609	4.73739e-08	4.71326e-06	SBSN
ENSG00000163347.5	6472.64	2.28531	0.418689	5.45825	4.80839e-08	4.76919e-06	CLDN1
ENSG00000259420.4	25.0804	-2.30512	0.422699	-5.45334	4.94336e-08	4.88801e-06	RP11-307C19.2
ENSG00000198648.9	1923.45	-1.21758	0.223352	-5.45138	4.99809e-08	4.92702e-06	STK39
ENSG00000279332.1	87.4134	-1.44281	0.264789	-5.44891	5.06787e-08	4.98057e-06	RP11-799B12.1
ENSG00000169248.11	1318	2.12841	0.390691	5.4478	5.09963e-08	4.99655e-06	CXCL11
ENSG00000134321.10	2644.49	1.70521	0.313074	5.44668	5.13194e-08	5.01297e-06	RSAD2
ENSG00000169245.5	6630.19	2.09898	0.385911	5.43903	5.35714e-08	5.20143e-06	CXCL10
ENSG00000154479.11	25.3161	-1.44172	0.26517	-5.43696	5.41974e-08	5.2464e-06	CCDC173
ENSG00000188505.4	2755.56	2.58553	0.476546	5.42556	5.77719e-08	5.57568e-06	NCCRP1
ENSG00000188624.2	25.4073	3.16471	0.583599	5.42275	5.86874e-08	5.6325e-06	IGFL3
ENSG00000205420.9	6069.37	3.37692	0.62274	5.42269	5.87101e-08	5.6325e-06	KRT6A
ENSG00000162490.6	365.306	-1.87889	0.346571	-5.42136	5.91466e-08	5.65753e-06	DRAXIN
ENSG00000070018.7	6179.74	-1.24469	0.229738	-5.41785	6.0319e-08	5.73741e-06	LRP6
ENSG00000125851.8	17.8168	-3.62921	0.66993	-5.4173	6.05069e-08	5.73741e-06	PCSK2
ENSG00000248809.4	4.30091	-3.54387	0.654179	-5.41727	6.05156e-08	5.73741e-06	LINC01095
ENSG00000230679.1	12.6919	-1.61471	0.298112	-5.41646	6.07914e-08	5.74666e-06	ENO1-AS1
ENSG00000163823.3	991.031	1.24038	0.229026	5.41589	6.09861e-08	5.74821e-06	CCR1
ENSG00000250131.1	17.3117	-1.37161	0.253568	-5.40924	6.32915e-08	5.94811e-06	RP11-130F10.1
ENSG00000164161.8	32.657	-2.36725	0.437729	-5.40804	6.37199e-08	5.97096e-06	HHIP
ENSG00000177409.10	2747.43	1.38529	0.256416	5.40252	6.57104e-08	6.13964e-06	SAMD9L
ENSG00000232046.5	4.87716	-2.39077	0.442613	-5.4015	6.60873e-08	6.157e-06	AC007392.3
ENSG00000124256.13	319.011	1.88958	0.350295	5.39427	6.88031e-08	6.38399e-06	ZBP1
ENSG00000229951.4	32.6023	1.84601	0.342236	5.39396	6.89198e-08	6.38399e-06	FLJ31356
ENSG00000108688.10	73.6137	2.3278	0.431627	5.39308	6.92585e-08	6.39698e-06	CCL7
ENSG00000233916.1	7.2425	1.94138	0.360013	5.39253	6.9472e-08	6.39837e-06	ZDHHC20P1
ENSG00000125384.6	134.396	1.36123	0.252548	5.38996	7.04727e-08	6.43538e-06	PTGER2
ENSG00000135447.15	1198.52	-2.35161	0.436223	-5.39084	7.01289e-08	6.43538e-06	PPP1R1A
ENSG00000115590.12	234.946	2.02744	0.376413	5.38621	7.19593e-08	6.55257e-06	IL1R2
ENSG00000198626.14	462.369	-2.64637	0.491712	-5.38195	7.36845e-08	6.61876e-06	RYR2
ENSG00000198914.2	76.517	-3.77532	0.701509	-5.38171	7.37804e-08	6.61876e-06	POU3F3
ENSG00000211933.2	58.6864	2.91685	0.541881	5.38283	7.3325e-08	6.61876e-06	IGHV6-1
ENSG00000234745.8	110450	1.20222	0.223396	5.38158	7.38337e-08	6.61876e-06	HLA-B
ENSG00000269473.1	39.2853	-1.41211	0.262406	-5.38138	7.39182e-08	6.61876e-06	CTD-2619J13.19
ENSG00000165171.9	186.042	1.58307	0.294289	5.3793	7.47748e-08	6.67691e-06	WBSCR27
ENSG00000143032.7	13.391	-3.45282	0.64196	-5.37857	7.50806e-08	6.6857e-06	BARHL2
ENSG00000224721.1	3.04881	3.61653	0.672741	5.37581	7.62395e-08	6.77019e-06	AC007182.6
ENSG00000196167.8	411.201	-2.3787	0.442566	-5.37478	7.66748e-08	6.77154e-06	COLCA1
ENSG00000110446.8	2315.47	1.29892	0.241699	5.37413	7.69549e-08	6.77771e-06	SLC15A3
ENSG00000185269.10	224.117	2.46708	0.459287	5.37154	7.80657e-08	6.81964e-06	NOTUM
ENSG00000267737.1	9.19396	1.97829	0.36829	5.37155	7.80618e-08	6.81964e-06	AC061992.2
ENSG00000257588.1	191.295	-2.74402	0.511065	-5.36922	7.9079e-08	6.88949e-06	RP11-469H8.6
ENSG00000130429.11	11001.7	1.09707	0.20446	5.36571	8.06318e-08	6.94964e-06	ARPC1B
ENSG00000134028.13	824.2	1.92985	0.359614	5.36645	8.03025e-08	6.94964e-06	ADAMDEC1
ENSG00000267565.1	68.3081	-1.03445	0.192778	-5.36603	8.04884e-08	6.94964e-06	CTC-559E9.8
ENSG00000277639.1	264.291	-2.32062	0.432437	-5.36638	8.03345e-08	6.94964e-06	RP11-295M3.4
ENSG00000130589.15	3625.36	1.27262	0.237266	5.36368	8.15411e-08	6.99757e-06	HELZ2
ENSG00000135709.11	1213.17	1.16081	0.216427	5.36351	8.1622e-08	6.99757e-06	KIAA0513
ENSG00000140416.18	20399.3	1.0985	0.205151	5.35461	8.57426e-08	7.29294e-06	TPM1
ENSG00000142623.9	38.0756	3.61394	0.674923	5.3546	8.5746e-08	7.29294e-06	PADI1
ENSG00000129455.14	648.533	2.94728	0.55083	5.35062	8.76552e-08	7.38821e-06	KLK8
ENSG00000166710.16	125395	1.01942	0.190483	5.35173	8.71166e-08	7.38821e-06	B2M
ENSG00000205628.2	11.9499	6.65715	1.24423	5.35043	8.77444e-08	7.38821e-06	LINC01446
ENSG00000162373.11	213.29	-1.54078	0.288096	-5.34814	8.88639e-08	7.45971e-06	BEND5
ENSG00000188064.8	1018.61	1.87836	0.351312	5.34671	8.95685e-08	7.49932e-06	WNT7B
ENSG00000222035.3	9.72225	-1.9082	0.356969	-5.34556	9.014e-08	7.52762e-06	AC079354.3
ENSG00000204525.13	74159.3	1.17186	0.219262	5.34454	9.06455e-08	7.53082e-06	HLA-C
ENSG00000274987.1	14.9642	-1.22306	0.228972	-5.34152	9.21725e-08	7.638e-06	RP11-295I5.3
ENSG00000076604.13	6982.4	-1.00812	0.188783	-5.34012	9.28875e-08	7.67751e-06	TRAF4
ENSG00000130487.5	2507.08	2.5162	0.471394	5.33779	9.40839e-08	7.75651e-06	KLHDC7B
ENSG00000117226.10	1923.5	1.38121	0.258824	5.33648	9.4768e-08	7.79297e-06	GBP3
ENSG00000147509.12	80.7519	2.07148	0.388331	5.33433	9.58969e-08	7.86574e-06	RGS20
ENSG00000105976.13	3415.44	1.48681	0.278913	5.33074	9.78154e-08	8.00274e-06	MET
ENSG00000142609.16	39.932	2.26686	0.425437	5.3283	9.91345e-08	8.0697e-06	CFAP74
ENSG00000261222.2	15.2057	2.33662	0.438515	5.32849	9.90313e-08	8.0697e-06	CTD-2006K23.1
ENSG00000256733.1	5.24224	2.69198	0.505552	5.32484	1.0104e-07	8.2041e-06	RP11-881M11.8
ENSG00000206341.7	2045.13	1.34936	0.2535	5.32291	1.02118e-07	8.27075e-06	HLA-H
ENSG00000165621.7	281.745	-2.11539	0.397454	-5.32237	1.02426e-07	8.27498e-06	OXGR1
ENSG00000135333.12	592.056	-2.85944	0.537565	-5.31925	1.04194e-07	8.37579e-06	EPHA7
ENSG00000179240.7	182.223	-1.13245	0.212891	-5.3194	1.04109e-07	8.37579e-06	RP11-111M22.2
ENSG00000108771.11	1089.74	1.19397	0.224503	5.31829	1.04749e-07	8.39942e-06	DHX58
ENSG00000125538.10	383.033	1.58545	0.298256	5.31574	1.06226e-07	8.47571e-06	IL1B
ENSG00000243290.1	104.911	2.81002	0.528613	5.31584	1.06166e-07	8.47571e-06	IGKV1-12
ENSG00000137124.6	3615.2	1.05519	0.198548	5.31452	1.06937e-07	8.51138e-06	ALDH1B1
ENSG00000008517.15	4790.83	1.52007	0.286261	5.31006	1.09589e-07	8.70099e-06	IL32
ENSG00000103313.10	43.7073	1.44822	0.273187	5.30121	1.15035e-07	9.04427e-06	MEFV
ENSG00000196104.9	12.2873	-3.22695	0.608702	-5.30137	1.14936e-07	9.04427e-06	SPOCK3
ENSG00000213160.8	1590.63	-1.06573	0.20113	-5.29869	1.16635e-07	9.14779e-06	KLHL23
ENSG00000084628.8	460.322	-2.28708	0.431927	-5.29508	1.18966e-07	9.30793e-06	NKAIN1
ENSG00000188176.10	136.296	-2.40003	0.453448	-5.29284	1.20432e-07	9.3998e-06	SMTNL2
ENSG00000002933.6	2583.03	1.40084	0.26475	5.29117	1.21534e-07	9.44012e-06	TMEM176A
ENSG00000181143.14	5096.06	2.46997	0.4668	5.29128	1.21466e-07	9.44012e-06	MUC16
ENSG00000272922.1	15.8683	-1.95482	0.3695	-5.29045	1.22014e-07	9.45458e-06	RP11-329B9.5
ENSG00000267751.4	104.839	-1.83058	0.346058	-5.28982	1.22437e-07	9.46463e-06	AC009005.2
ENSG00000131203.11	2343.91	2.35745	0.445937	5.28651	1.24671e-07	9.59133e-06	IDO1
ENSG00000105642.14	72.8377	-2.09564	0.396494	-5.28543	1.25408e-07	9.61962e-06	KCNN1
ENSG00000185561.9	626.151	1.08848	0.205953	5.2851	1.25635e-07	9.61962e-06	TLCD2
ENSG00000103546.17	189.824	2.63679	0.499127	5.2828	1.27223e-07	9.68598e-06	SLC6A2
ENSG00000112837.15	551.517	2.03469	0.385187	5.28235	1.2754e-07	9.68598e-06	TBX18
ENSG00000128394.15	426.578	1.16402	0.220367	5.28219	1.27646e-07	9.68598e-06	APOBEC3F
ENSG00000243811.6	270.623	1.38475	0.262159	5.28211	1.27704e-07	9.68598e-06	APOBEC3D
ENSG00000139083.9	10483	-1.02926	0.194904	-5.28084	1.28592e-07	9.70762e-06	ETV6
ENSG00000167654.16	6.04143	-2.62389	0.496831	-5.28124	1.2831e-07	9.70762e-06	ATCAY
ENSG00000183668.16	3.52171	4.53926	0.859821	5.2793	1.29678e-07	9.76676e-06	PSG9
ENSG00000182326.13	24359.7	1.38832	0.263102	5.27675	1.31495e-07	9.8575e-06	C1S
ENSG00000108684.13	13.6733	-2.6087	0.49475	-5.27277	1.34381e-07	1.00505e-05	ASIC2
ENSG00000236671.6	12.9339	-2.63356	0.499543	-5.27193	1.35e-07	1.00734e-05	PRKG1-AS1
ENSG00000067057.15	8787.86	1.21887	0.231307	5.26949	1.36805e-07	1.01845e-05	PFKP
ENSG00000255571.5	312.855	-1.97906	0.375698	-5.26769	1.3815e-07	1.02609e-05	LINC00925
ENSG00000115267.5	4129.83	1.2624	0.239814	5.26409	1.40887e-07	1.04402e-05	IFIH1
ENSG00000107738.18	1910.33	1.07744	0.204699	5.26353	1.41313e-07	1.04478e-05	C10orf54
ENSG00000149809.13	971.611	-1.40659	0.267313	-5.26197	1.42524e-07	1.05132e-05	TM7SF2
ENSG00000188313.11	4684.02	1.06036	0.201589	5.25999	1.44061e-07	1.05905e-05	PLSCR1
ENSG00000153162.8	642.988	2.16965	0.412656	5.25776	1.45823e-07	1.06832e-05	BMP6
ENSG00000111834.11	34.267	-1.17011	0.222575	-5.25716	1.46294e-07	1.06934e-05	RSPH4A
ENSG00000212724.3	14.8697	3.55506	0.677224	5.24946	1.52543e-07	1.10998e-05	KRTAP2-3
ENSG00000134460.14	531.719	1.84972	0.352481	5.24772	1.53994e-07	1.11802e-05	IL2RA
ENSG00000171201.9	1039.98	-8.73216	1.66419	-5.2471	1.54508e-07	1.11923e-05	SMR3B
ENSG00000137709.8	811.508	-1.84981	0.35272	-5.24441	1.56784e-07	1.13317e-05	POU2F3
ENSG00000213420.6	424.945	-1.60626	0.306349	-5.24323	1.57793e-07	1.13791e-05	GPC2
ENSG00000134326.10	1381.39	1.48864	0.284022	5.24129	1.59458e-07	1.14735e-05	CMPK2
ENSG00000150672.15	159.301	-1.7761	0.339085	-5.23791	1.62402e-07	1.16593e-05	DLG2
ENSG00000070729.12	32.8731	2.27984	0.435414	5.23603	1.64067e-07	1.17527e-05	CNGB1
ENSG00000262884.1	15.0941	2.04038	0.389759	5.23498	1.65006e-07	1.17676e-05	CTD-3060P21.1
ENSG00000088053.10	23.7481	1.94722	0.372265	5.23072	1.6885e-07	1.20152e-05	GP6
ENSG00000268635.2	7.09354	-1.7542	0.335853	-5.22311	1.75942e-07	1.24789e-05	RP11-739B23.1
ENSG00000254266.4	6.36604	-2.43771	0.467163	-5.21811	1.80762e-07	1.27782e-05	RP11-594N15.2
ENSG00000214049.6	139.927	2.99269	0.573743	5.21608	1.82744e-07	1.28619e-05	UCA1
ENSG00000145808.7	71.0424	-3.09889	0.594243	-5.21486	1.83959e-07	1.29192e-05	ADAMTS19
ENSG00000245105.2	86.2418	-1.01783	0.195298	-5.21169	1.8713e-07	1.31133e-05	A2M-AS1
ENSG00000265579.1	21.6098	2.40057	0.460725	5.21042	1.8841e-07	1.31744e-05	RP11-713C5.1
ENSG00000180354.14	2185.88	-1.00982	0.19387	-5.20873	1.90133e-07	1.32304e-05	MTURN
ENSG00000188488.12	801.606	2.64073	0.50701	5.20843	1.90443e-07	1.32304e-05	SERPINA5
ENSG00000013588.5	10827.9	1.75533	0.337549	5.20023	1.99037e-07	1.37924e-05	GPRC5A
ENSG00000152217.15	1145.09	-1.30079	0.250176	-5.19951	1.99816e-07	1.37924e-05	SETBP1
ENSG00000100368.12	1039.15	1.38176	0.265781	5.19887	2.00507e-07	1.38106e-05	CSF2RB
ENSG00000165821.10	699.22	-1.36747	0.263137	-5.19682	2.02728e-07	1.39338e-05	SALL2
ENSG00000151033.8	8.14633	4.407	0.849854	5.1856	2.15322e-07	1.47678e-05	LYZL2
ENSG00000112309.9	73.2196	-1.43213	0.27655	-5.17854	2.23623e-07	1.52722e-05	B3GAT2
ENSG00000197565.14	232.672	-2.14406	0.414022	-5.1786	2.23552e-07	1.52722e-05	COL4A6
ENSG00000182111.8	7.86927	5.80627	1.12228	5.17362	2.29602e-07	1.56474e-05	ZNF716
ENSG00000111335.11	6825.32	1.55809	0.30125	5.17209	2.31487e-07	1.57426e-05	OAS2
ENSG00000187699.9	496.32	-1.67476	0.323944	-5.16991	2.34209e-07	1.58942e-05	C2orf88
ENSG00000256377.4	20.264	-1.79561	0.347445	-5.16803	2.36569e-07	1.5987e-05	RP11-1060J15.4
ENSG00000259354.4	42.4094	1.88178	0.364347	5.1648	2.40691e-07	1.62315e-05	RP11-519G16.3
ENSG00000165566.12	50.8434	-3.543	0.686212	-5.16313	2.42859e-07	1.63435e-05	AMER2
ENSG00000148798.8	364.648	-2.86965	0.555888	-5.16227	2.43969e-07	1.63841e-05	INA
ENSG00000106565.16	4509.53	1.25287	0.242787	5.16038	2.46455e-07	1.64823e-05	TMEM176B
ENSG00000155760.2	6294.58	-1.09072	0.211358	-5.16055	2.46228e-07	1.64823e-05	FZD7
ENSG00000111245.13	4.8402	3.12077	0.605005	5.15826	2.49258e-07	1.66353e-05	MYL2
ENSG00000104951.14	984.013	1.32723	0.25744	5.15547	2.52999e-07	1.68153e-05	IL4I1
ENSG00000136895.17	456.612	-1.10402	0.214203	-5.15408	2.54881e-07	1.69055e-05	GARNL3
ENSG00000176463.12	1374.04	1.30756	0.253834	5.15127	2.58732e-07	1.71257e-05	SLCO3A1
ENSG00000002746.13	67.9833	1.80551	0.350554	5.15043	2.59883e-07	1.71667e-05	HECW1
ENSG00000122012.12	62.6659	-2.01915	0.392221	-5.14798	2.63305e-07	1.73217e-05	SV2C
ENSG00000119866.19	2176.71	-1.17872	0.229027	-5.14665	2.65174e-07	1.74091e-05	BCL11A
ENSG00000175591.10	380.502	1.70954	0.332191	5.14626	2.65736e-07	1.74106e-05	P2RY2
ENSG00000163874.8	1059.19	1.09389	0.21272	5.14242	2.71226e-07	1.76983e-05	ZC3H12A
ENSG00000161905.11	173.775	2.36525	0.460147	5.14021	2.74433e-07	1.78714e-05	ALOX15
ENSG00000186529.13	42.5936	2.82637	0.550154	5.13742	2.78539e-07	1.80658e-05	CYP4F3
ENSG00000258325.2	21.6074	-1.20916	0.235355	-5.13762	2.78243e-07	1.80658e-05	RP4-816N1.6
ENSG00000229604.2	17.5118	2.27831	0.443849	5.13309	2.85027e-07	1.84495e-05	MTATP8P2
ENSG00000197249.11	5558.2	1.65716	0.323004	5.13045	2.8905e-07	1.86351e-05	SERPINA1
ENSG00000165702.11	10.4787	-2.9584	0.576697	-5.12991	2.89888e-07	1.86449e-05	GFI1B
ENSG00000255428.1	7.10491	-3.46072	0.674656	-5.1296	2.9036e-07	1.86449e-05	RP11-794P6.1
ENSG00000132274.14	3302.95	1.21276	0.236469	5.12862	2.91869e-07	1.87046e-05	TRIM22
ENSG00000254459.1	4.94979	-1.56021	0.304384	-5.1258	2.96276e-07	1.89493e-05	RP11-91P24.7
ENSG00000125730.15	38712.1	1.65803	0.323554	5.12443	2.98444e-07	1.90502e-05	C3
ENSG00000146192.13	435.963	1.15036	0.224557	5.12278	3.01056e-07	1.91605e-05	FGD2
ENSG00000213275.2	5.15479	2.18864	0.427412	5.12069	3.04425e-07	1.93172e-05	IFITM9P
ENSG00000111261.12	3995.51	-1.21969	0.238391	-5.11633	3.11541e-07	1.97299e-05	MANSC1
ENSG00000279296.1	17.7	1.91078	0.373526	5.11552	3.12879e-07	1.97758e-05	RP11-609D21.3
ENSG00000141431.8	111.788	-2.61213	0.510837	-5.11344	3.16351e-07	1.99171e-05	ASXL3
ENSG00000163793.11	3.02238	-2.02202	0.395428	-5.11351	3.16226e-07	1.99171e-05	DNAJC5G
ENSG00000118156.11	115.068	-1.70034	0.332708	-5.11062	3.21106e-07	2.01771e-05	ZNF541
ENSG00000166750.8	4633.17	1.12631	0.220496	5.10809	3.25431e-07	2.04091e-05	SLFN5
ENSG00000133519.11	224.626	-1.44607	0.283448	-5.10171	3.36599e-07	2.10685e-05	ZDHHC8P1
ENSG00000092929.10	3144.53	1.40081	0.274667	5.10002	3.39609e-07	2.11746e-05	UNC13D
ENSG00000262482.1	11.3903	-1.99842	0.391973	-5.09838	3.4258e-07	2.13187e-05	LA16c-321D4.2
ENSG00000129988.5	4546.17	3.26642	0.640844	5.09706	3.44967e-07	2.13846e-05	LBP
ENSG00000159403.14	16909.1	1.07506	0.210914	5.09715	3.44799e-07	2.13846e-05	C1R
ENSG00000104972.13	452.21	1.18344	0.232285	5.09477	3.49166e-07	2.15356e-05	LILRB1
ENSG00000263528.6	1424.32	1.06836	0.209686	5.09504	3.48673e-07	2.15356e-05	IKBKE
ENSG00000155465.17	1156.16	1.02121	0.200659	5.0893	3.5938e-07	2.20659e-05	SLC7A7
ENSG00000137752.21	1277.77	1.12393	0.220894	5.08811	3.61653e-07	2.21444e-05	CASP1
ENSG00000198771.9	1533.02	1.42629	0.28033	5.08791	3.62033e-07	2.21444e-05	RCSD1
ENSG00000186009.4	9.47451	-2.52617	0.496697	-5.08593	3.65823e-07	2.23339e-05	ATP4B
ENSG00000239521.6	595.708	-1.01291	0.199277	-5.08291	3.717e-07	2.26498e-05	GATS
ENSG00000179766.16	25.1295	-1.75301	0.34518	-5.07854	3.80354e-07	2.31334e-05	ATP8B5P
ENSG00000142408.2	26.9718	-1.80991	0.356491	-5.07701	3.83423e-07	2.31662e-05	CACNG8
ENSG00000153294.10	93.8573	2.87448	0.566196	5.07684	3.83767e-07	2.31662e-05	GPR115
ENSG00000211666.2	4495.14	2.53339	0.498954	5.07739	3.82651e-07	2.31662e-05	IGLV2-14
ENSG00000253676.1	38.5653	1.12004	0.220577	5.07778	3.8187e-07	2.31662e-05	TAGLN2P1
ENSG00000175315.2	302.752	2.15196	0.423986	5.07555	3.86375e-07	2.328e-05	CST6
ENSG00000140950.14	2869.62	1.01555	0.200105	5.07506	3.8738e-07	2.3297e-05	TLDC1
ENSG00000140105.16	13821.7	1.16108	0.22882	5.07423	3.8907e-07	2.33551e-05	WARS
ENSG00000109099.12	6541.93	1.11871	0.220588	5.07147	3.94755e-07	2.36523e-05	PMP22
ENSG00000277511.1	35.344	1.42342	0.280756	5.06995	3.97922e-07	2.37978e-05	CTD-2095E4.5
ENSG00000241566.1	17.9785	2.75181	0.542989	5.06789	4.0224e-07	2.40115e-05	IGKV2D-24
ENSG00000211934.3	1279.41	2.62686	0.518715	5.06417	4.10174e-07	2.44399e-05	IGHV1-2
ENSG00000188732.9	298.183	-1.09491	0.216319	-5.06153	4.15903e-07	2.47355e-05	FAM221A
ENSG00000256155.1	2.17169	-2.67868	0.529382	-5.06002	4.19216e-07	2.48866e-05	RP11-277P12.9
ENSG00000176920.11	647.775	1.79768	0.355559	5.05594	4.28268e-07	2.53772e-05	FUT2
ENSG00000267397.1	48.5125	-1.3694	0.271095	-5.05137	4.38647e-07	2.59446e-05	RP11-873E20.1
ENSG00000163216.6	14.5552	4.63654	0.918466	5.04814	4.46135e-07	2.6291e-05	SPRR2D
ENSG00000272817.1	6.37551	-1.27651	0.252866	-5.04816	4.46075e-07	2.6291e-05	RP11-402D21.2
ENSG00000198075.8	143.658	-1.93416	0.383284	-5.04627	4.50517e-07	2.64993e-05	SULT1C4
ENSG00000271757.1	7.4578	-1.58686	0.314483	-5.04593	4.51314e-07	2.64993e-05	RP11-111M22.5
ENSG00000260401.1	502.53	2.07959	0.4122	5.0451	4.5329e-07	2.65669e-05	RP11-800A3.4
ENSG00000268543.1	17.9947	-1.13397	0.224804	-5.04426	4.5528e-07	2.66351e-05	CTD-2619J13.16
ENSG00000180448.9	1768.19	1.06017	0.210319	5.04078	4.6364e-07	2.70045e-05	HMHA1
ENSG00000255794.5	5.72484	-2.66328	0.528366	-5.04059	4.64107e-07	2.70045e-05	RMST
ENSG00000263429.3	71.3551	-2.98383	0.591932	-5.04082	4.63533e-07	2.70045e-05	LINC00675
ENSG00000135114.11	1293.98	1.64398	0.326224	5.03942	4.66944e-07	2.71206e-05	OASL
ENSG00000205358.3	60.8073	2.0225	0.401434	5.03819	4.69946e-07	2.72459e-05	MT1H
ENSG00000154914.15	686.101	1.07679	0.213775	5.03703	4.72805e-07	2.73624e-05	USP43
ENSG00000196542.7	1095.41	-2.39171	0.474859	-5.03667	4.73691e-07	2.73645e-05	SPTSSB
ENSG00000226738.1	260.609	2.5989	0.516334	5.03336	4.81959e-07	2.77428e-05	CTA-384D8.31
ENSG00000106018.12	62.3168	2.3109	0.459606	5.02801	4.95601e-07	2.8376e-05	VIPR2
ENSG00000138496.15	5675.98	1.036	0.206174	5.02487	5.03782e-07	2.87933e-05	PARP9
ENSG00000185567.6	4629.04	1.77998	0.354744	5.01766	5.23038e-07	2.96833e-05	AHNAK2
ENSG00000280767.1	3.61717	-2.00958	0.400584	-5.01662	5.25891e-07	2.97928e-05	RP13-465B17.5
ENSG00000152315.4	89.1721	1.20439	0.240106	5.01605	5.27435e-07	2.98279e-05	KCNK13
ENSG00000249421.1	4.88022	-3.05327	0.609383	-5.01044	5.4307e-07	3.06582e-05	ADAMTS19-AS1
ENSG00000119125.15	16.4246	2.76215	0.551396	5.00937	5.46087e-07	3.07747e-05	GDA
ENSG00000227117.5	5.25697	-2.08344	0.415962	-5.00871	5.47951e-07	3.08259e-05	HORMAD2-AS1
ENSG00000177599.11	107.935	-1.1467	0.229005	-5.00731	5.51947e-07	3.09965e-05	ZNF491
ENSG00000148408.11	180.98	-2.55376	0.510335	-5.00408	5.61292e-07	3.13676e-05	CACNA1B
ENSG00000152137.5	1188.38	1.97419	0.394521	5.00402	5.61474e-07	3.13676e-05	HSPB8
ENSG00000198825.10	2074.96	-1.09914	0.219731	-5.0022	5.66792e-07	3.161e-05	INPP5F
ENSG00000108984.12	566.903	-1.25834	0.251672	-4.99992	5.73534e-07	3.19307e-05	MAP2K6
ENSG00000198842.8	33.0088	2.41767	0.483707	4.9982	5.78665e-07	3.21608e-05	DUSP27
ENSG00000260922.1	10.3205	-2.7725	0.554799	-4.99731	5.8135e-07	3.22544e-05	RP11-538I12.3
ENSG00000267193.4	3.4012	-3.36202	0.673938	-4.98862	6.0813e-07	3.35669e-05	RP11-116O18.3
ENSG00000163873.8	411.594	-2.50775	0.502884	-4.98674	6.14071e-07	3.37791e-05	GRIK3
ENSG00000279487.1	8.37262	2.24542	0.450331	4.98615	6.15938e-07	3.38241e-05	AC234582.1
ENSG00000114378.15	221.569	1.76087	0.353205	4.9854	6.18322e-07	3.38973e-05	HYAL1
ENSG00000150201.13	4.61108	3.13127	0.62939	4.97509	6.52188e-07	3.56932e-05	FXYD4
ENSG00000115507.8	755.897	-1.29737	0.260855	-4.97355	6.5739e-07	3.59169e-05	OTX1
ENSG00000166448.13	144.09	1.80011	0.36209	4.97143	6.64619e-07	3.62504e-05	TMEM130
ENSG00000204866.7	73.1835	1.92238	0.386911	4.96853	6.7464e-07	3.67348e-05	IGFL2
ENSG00000196338.11	89.6332	-1.38501	0.278862	-4.96666	6.81164e-07	3.70275e-05	NLGN3
ENSG00000108511.9	239.241	1.94081	0.390975	4.96402	6.90492e-07	3.74714e-05	HOXB6
ENSG00000188293.5	89.8738	2.84323	0.573292	4.95948	7.06833e-07	3.82937e-05	IGFL1
ENSG00000144278.13	650.36	-2.24418	0.453095	-4.95299	7.30819e-07	3.95268e-05	GALNT13
ENSG00000172005.9	91.0406	1.77583	0.358769	4.9498	7.42908e-07	4.01133e-05	MAL
ENSG00000235903.6	14.3886	-1.50847	0.304795	-4.94914	7.45414e-07	4.01813e-05	CPB2-AS1
ENSG00000244575.3	690.37	2.53699	0.512705	4.94824	7.48863e-07	4.02998e-05	IGKV1-27
ENSG00000170214.3	72.3876	1.79288	0.362419	4.94699	7.53709e-07	4.0493e-05	ADRA1B
ENSG00000170615.13	18.481	-1.68974	0.341626	-4.94616	7.56912e-07	4.05975e-05	SLC26A5
ENSG00000178597.5	67.137	4.49637	0.9094	4.94432	7.64092e-07	4.09145e-05	PSAPL1
ENSG00000270472.2	22.9291	2.68304	0.543041	4.94077	7.78133e-07	4.15966e-05	IGHV3OR16-9
ENSG00000187091.12	1404.02	1.1483	0.23245	4.93998	7.813e-07	4.16284e-05	PLCD1
ENSG00000145703.14	1836.11	-1.32478	0.268496	-4.93408	8.05276e-07	4.27645e-05	IQGAP2
ENSG00000228705.1	5.24344	3.53675	0.716899	4.9334	8.08098e-07	4.2786e-05	LINC00659
ENSG00000234882.1	110.069	-1.02662	0.208137	-4.93243	8.1212e-07	4.29159e-05	EIF3EP1
ENSG00000163803.11	328.864	1.26809	0.257116	4.93198	8.14014e-07	4.2943e-05	PLB1
ENSG00000270605.1	91.7926	-1.36136	0.276044	-4.93167	8.15298e-07	4.2943e-05	RP5-1092A3.4
ENSG00000231419.5	95.8443	2.20626	0.447504	4.93013	8.21741e-07	4.30713e-05	LINC00689
ENSG00000260804.3	379.097	-1.04837	0.212644	-4.93014	8.21695e-07	4.30713e-05	PKI55
ENSG00000269427.1	40.359	-1.00875	0.2046	-4.93036	8.20776e-07	4.30713e-05	CTC-429P9.1
ENSG00000211650.2	186.756	2.60716	0.529001	4.92845	8.28843e-07	4.3373e-05	IGLV5-45
ENSG00000234535.1	8.56102	-1.54015	0.312676	-4.92572	8.40512e-07	4.39123e-05	RP11-37L2.1
ENSG00000231249.1	15.3256	-1.14804	0.233128	-4.92453	8.45642e-07	4.41089e-05	ITPR1-AS1
ENSG00000187642.8	208.967	1.49771	0.304352	4.92097	8.61149e-07	4.48451e-05	PERM1
ENSG00000164061.4	127.819	-1.42648	0.289957	-4.91961	8.67147e-07	4.50846e-05	BSN
ENSG00000188771.4	6.48059	3.15771	0.64215	4.9174	8.76993e-07	4.55231e-05	PLET1
ENSG00000164136.15	294.046	1.40236	0.285304	4.91532	8.86378e-07	4.59363e-05	IL15
ENSG00000186407.6	275.841	1.51918	0.309156	4.91396	8.92554e-07	4.61081e-05	CD300E
ENSG00000236968.1	4.87112	3.46204	0.704494	4.91421	8.91402e-07	4.61081e-05	RP11-298E9.5
ENSG00000158292.6	1204.85	-1.24692	0.25402	-4.90876	9.16532e-07	4.71955e-05	GPR153
ENSG00000168615.10	9068.17	1.4081	0.286892	4.90813	9.19489e-07	4.72723e-05	ADAM9
ENSG00000086967.9	31.5965	1.80041	0.366963	4.90625	9.28325e-07	4.75748e-05	MYBPC2
ENSG00000211611.2	94.6352	2.49352	0.508224	4.90634	9.27905e-07	4.75748e-05	IGKV6-21
ENSG00000272908.1	24.3172	1.15187	0.234902	4.90363	9.40836e-07	4.81395e-05	RP11-121A8.1
ENSG00000132517.13	152.299	1.85024	0.377345	4.90331	9.42361e-07	4.8141e-05	SLC52A1
ENSG00000262198.1	6.911	-2.53165	0.516403	-4.90246	9.46452e-07	4.82735e-05	RP11-124N19.3
ENSG00000154274.13	485.107	-1.77415	0.362033	-4.90052	9.55816e-07	4.85973e-05	C4orf19
ENSG00000134531.8	14450	1.2045	0.245826	4.89982	9.5924e-07	4.86947e-05	EMP1
ENSG00000134986.12	5233.14	-1.07876	0.220298	-4.89684	9.73909e-07	4.92843e-05	NREP
ENSG00000186150.4	18.9214	-1.56106	0.318877	-4.89549	9.80616e-07	4.94681e-05	UBL4B
ENSG00000259040.4	42.2976	2.0353	0.415991	4.89266	9.94844e-07	5.00293e-05	BLOC1S5-TXNDC5
ENSG00000230910.2	4.64815	-2.60054	0.531761	-4.89043	1.00618e-06	5.05208e-05	RP3-525N10.2
ENSG00000243978.7	16.709	-1.85122	0.378613	-4.88947	1.01106e-06	5.06867e-05	RGAG1
ENSG00000115415.17	23629	1.09719	0.224498	4.88731	1.02224e-06	5.11677e-05	STAT1
ENSG00000006534.14	1015.05	1.08776	0.222879	4.88051	1.05815e-06	5.28826e-05	ALDH3B1
ENSG00000261428.2	54.7477	-1.2019	0.246292	-4.87998	1.06097e-06	5.2942e-05	RP11-16P6.1
ENSG00000153253.14	56.4995	-1.95799	0.401329	-4.87876	1.06755e-06	5.31878e-05	SCN3A
ENSG00000185736.14	42.3813	-2.34771	0.481507	-4.87574	1.08399e-06	5.39235e-05	ADARB2
ENSG00000110057.6	2965.51	1.00035	0.205324	4.87207	1.10434e-06	5.48091e-05	UNC93B1
ENSG00000166589.11	3.76198	3.25385	0.667878	4.87192	1.10519e-06	5.48091e-05	CDH16
ENSG00000251226.1	16.5997	2.8893	0.593238	4.8704	1.11372e-06	5.49782e-05	RP11-469N6.1
ENSG00000273218.1	49.7584	-1.26401	0.259511	-4.87073	1.11188e-06	5.49782e-05	LLNLR-246C6.1
ENSG00000117228.9	8370.12	1.33546	0.274292	4.86874	1.12309e-06	5.52716e-05	GBP1
ENSG00000168334.8	194.508	2.00801	0.412406	4.86902	1.12152e-06	5.52716e-05	XIRP1
ENSG00000275678.1	1.55675	-3.52961	0.725225	-4.86691	1.13357e-06	5.57021e-05	RP4-547N15.3
ENSG00000196132.10	49.1404	-2.24389	0.461215	-4.86516	1.14363e-06	5.6111e-05	MYT1
ENSG00000237877.5	33.8619	-1.09022	0.224121	-4.86443	1.14786e-06	5.6233e-05	LINC01473
ENSG00000184302.6	4.62552	-3.92955	0.80837	-4.86108	1.16747e-06	5.71068e-05	SIX6
ENSG00000233725.6	191.482	2.6176	0.538518	4.86075	1.16942e-06	5.71157e-05	LINC00284
ENSG00000206538.6	1106.7	1.52788	0.314416	4.85942	1.17728e-06	5.74126e-05	VGLL3
ENSG00000138379.4	17.5176	-2.14977	0.44263	-4.85681	1.19292e-06	5.80874e-05	MSTN
ENSG00000081842.16	40.0853	2.4808	0.511185	4.85303	1.21587e-06	5.88122e-05	PCDHA6
ENSG00000121753.11	680.235	-1.53522	0.316353	-4.85286	1.21693e-06	5.88122e-05	BAI2
ENSG00000166183.14	63.9483	2.38578	0.491577	4.85333	1.21408e-06	5.88122e-05	ASPG
ENSG00000277632.1	335.137	1.23582	0.25469	4.85228	1.22051e-06	5.88971e-05	CCL3
ENSG00000137265.13	519.768	1.76033	0.362817	4.85183	1.22328e-06	5.89421e-05	IRF4
ENSG00000170681.6	78.2822	-1.15368	0.237836	-4.85073	1.23008e-06	5.90933e-05	MURC
ENSG00000254228.1	3.51832	3.25607	0.67122	4.85098	1.22855e-06	5.90933e-05	IGHV3-42
ENSG00000174871.9	623.42	-1.41101	0.290962	-4.84948	1.23784e-06	5.93774e-05	CNIH2
ENSG00000174502.17	230.82	2.35944	0.486782	4.84702	1.2533e-06	6.00299e-05	SLC26A9
ENSG00000135144.6	396.502	-1.00349	0.207048	-4.84666	1.25555e-06	6.00485e-05	DTX1
ENSG00000169499.13	2298.82	1.02585	0.211704	4.84568	1.26179e-06	6.02574e-05	PLEKHA2
ENSG00000227619.1	21.9048	1.72993	0.357135	4.8439	1.27312e-06	6.07086e-05	RP11-492E3.2
ENSG00000162510.5	27.6872	-1.44582	0.298545	-4.84289	1.27961e-06	6.08699e-05	MATN1
ENSG00000231651.1	9.04461	-1.63752	0.338136	-4.84279	1.28028e-06	6.08699e-05	DLG3-AS1
ENSG00000254554.1	5.35597	1.83966	0.379973	4.84157	1.2882e-06	6.10718e-05	RP11-351I24.1
ENSG00000257634.1	20.2869	-3.85923	0.797107	-4.84155	1.28831e-06	6.10718e-05	RP11-850F7.7
ENSG00000139880.18	832.439	-1.03603	0.214074	-4.83958	1.30111e-06	6.15877e-05	CDH24
ENSG00000134569.8	463.417	-1.49485	0.309053	-4.83687	1.319e-06	6.22519e-05	LRP4
ENSG00000158560.13	380.046	-1.66064	0.3435	-4.83449	1.33491e-06	6.29104e-05	DYNC1I1
ENSG00000180828.2	127.301	1.60258	0.331544	4.83369	1.34023e-06	6.3069e-05	BHLHE22
ENSG00000158714.9	1226.34	1.12011	0.231769	4.83289	1.34565e-06	6.31397e-05	SLAMF8
ENSG00000131459.11	1299.45	1.05851	0.219247	4.82796	1.3794e-06	6.4442e-05	GFPT2
ENSG00000130226.15	80.5528	-2.84195	0.589237	-4.8231	1.41345e-06	6.56522e-05	DPP6
ENSG00000182985.15	4169.75	-1.25853	0.261078	-4.82051	1.43195e-06	6.63201e-05	CADM1
ENSG00000235213.1	4.33644	-1.77171	0.367724	-4.81806	1.44959e-06	6.70411e-05	OR6E1P
ENSG00000109208.4	37.9746	-8.25927	1.71474	-4.81663	1.46e-06	6.74258e-05	SMR3A
ENSG00000100311.15	2579.7	1.16993	0.243008	4.81437	1.47662e-06	6.79984e-05	PDGFB
ENSG00000105997.21	312.353	-1.72282	0.358037	-4.81185	1.49542e-06	6.85957e-05	HOXA3
ENSG00000251179.1	21.3972	1.53472	0.318951	4.81177	1.49598e-06	6.85957e-05	TMEM92-AS1
ENSG00000248517.1	37.4265	2.92921	0.608855	4.81102	1.50164e-06	6.86601e-05	RP11-386B13.4
ENSG00000120708.15	15881.8	1.37771	0.286402	4.81039	1.50638e-06	6.87794e-05	TGFBI
ENSG00000196196.2	1034.65	2.03603	0.423705	4.80531	1.54515e-06	7.03502e-05	HRCT1
ENSG00000278986.1	15.1037	-1.19375	0.248608	-4.80173	1.573e-06	7.15172e-05	RP11-723J4.3
ENSG00000110436.10	422.126	-1.93388	0.402784	-4.80128	1.57655e-06	7.15778e-05	SLC1A2
ENSG00000113722.15	31.7557	1.75923	0.366631	4.79837	1.59961e-06	7.22196e-05	CDX1
ENSG00000115138.9	183.275	-2.10421	0.438525	-4.79837	1.59965e-06	7.22196e-05	POMC
ENSG00000272159.1	4.78862	-1.85368	0.386302	-4.79852	1.59842e-06	7.22196e-05	RP11-350N15.6
ENSG00000231689.1	2.66566	-2.77427	0.578255	-4.79766	1.6053e-06	7.23732e-05	LINC01090
ENSG00000170075.8	78.6844	1.44148	0.300534	4.7964	1.61546e-06	7.27296e-05	GPR37L1
ENSG00000232555.1	3.42886	-2.51368	0.524348	-4.79392	1.63554e-06	7.34286e-05	AC104088.1
ENSG00000178750.2	170.575	-1.79879	0.375298	-4.79295	1.64344e-06	7.3578e-05	STX19
ENSG00000256218.1	2.36348	-3.74719	0.781784	-4.79313	1.64203e-06	7.3578e-05	RP11-1038A11.2
ENSG00000232611.1	82.0457	-1.04707	0.218496	-4.79217	1.64986e-06	7.3736e-05	RP11-1114A5.4
ENSG00000267607.1	14.5401	1.37864	0.287698	4.79197	1.65154e-06	7.3736e-05	CTD-2369P2.8
ENSG00000197110.7	5.88612	2.53988	0.530107	4.79126	1.65734e-06	7.37907e-05	IFNL3
ENSG00000105523.3	271.334	2.07594	0.433368	4.79026	1.66563e-06	7.38538e-05	FAM83E
ENSG00000204118.1	12.981	3.02011	0.630436	4.79052	1.66354e-06	7.38538e-05	NAP1L6
ENSG00000275302.1	465.219	1.21744	0.254147	4.79032	1.66516e-06	7.38538e-05	CCL4
ENSG00000278924.1	4.15355	-1.95941	0.409288	-4.78737	1.68983e-06	7.48235e-05	RP11-227L6.1
ENSG00000228561.2	7.9884	-2.70331	0.56512	-4.78361	1.72176e-06	7.61331e-05	RP11-114M1.1
ENSG00000129514.5	2655.56	-1.96196	0.410242	-4.78244	1.7318e-06	7.63672e-05	FOXA1
ENSG00000143369.13	2120.17	1.21742	0.254548	4.78268	1.72974e-06	7.63672e-05	ECM1
ENSG00000223812.4	32.8945	-4.4243	0.925212	-4.78193	1.73618e-06	7.64557e-05	RP11-197K6.1
ENSG00000273403.1	50.8426	-1.64156	0.343317	-4.78146	1.74025e-06	7.65307e-05	RP11-329B9.3
ENSG00000214694.9	81.9448	-1.44375	0.301986	-4.78083	1.74573e-06	7.66672e-05	ARHGEF33
ENSG00000170454.5	184.131	2.75902	0.577561	4.77701	1.77922e-06	7.80277e-05	KRT75
ENSG00000247903.1	885.202	-1.09597	0.229439	-4.77675	1.78155e-06	7.80277e-05	RP11-421F16.3
ENSG00000174325.4	12.6909	1.76656	0.369963	4.77497	1.79737e-06	7.86138e-05	DIRC1
ENSG00000115963.12	4175.11	1.03175	0.216105	4.77429	1.80344e-06	7.86154e-05	RND3
ENSG00000260593.1	13.9435	-1.46091	0.305971	-4.77466	1.8001e-06	7.86154e-05	RP11-432I5.2
ENSG00000120075.5	126.267	2.04412	0.428478	4.77065	1.83637e-06	7.9778e-05	HOXB5
ENSG00000135604.9	194.197	1.02277	0.214543	4.7672	1.86804e-06	8.10449e-05	STX11
ENSG00000258955.1	17.7737	1.27836	0.268239	4.76574	1.88161e-06	8.15237e-05	LINC00519
ENSG00000140853.14	3055.28	1.11876	0.234853	4.76369	1.90086e-06	8.19172e-05	NLRC5
ENSG00000167208.13	518.454	1.16285	0.244074	4.76432	1.89491e-06	8.19172e-05	SNX20
ENSG00000179750.14	1530.67	1.82718	0.383553	4.76384	1.8994e-06	8.19172e-05	APOBEC3B
ENSG00000134339.7	869.41	2.11554	0.444239	4.76216	1.91529e-06	8.24292e-05	SAA2
ENSG00000000938.11	600.922	1.04044	0.218686	4.7577	1.95807e-06	8.38226e-05	FGR
ENSG00000156587.14	6307.07	1.10259	0.231723	4.75823	1.95294e-06	8.38226e-05	UBE2L6
ENSG00000106511.5	195.863	-1.75603	0.369113	-4.75743	1.96075e-06	8.38259e-05	MEOX2
ENSG00000256271.1	45.5739	-2.16789	0.455742	-4.75683	1.96658e-06	8.39637e-05	CACNA1C-AS2
ENSG00000173404.4	120.873	-2.99422	0.629813	-4.75415	1.99284e-06	8.48604e-05	INSM1
ENSG00000253497.1	11.7061	3.0334	0.638343	4.75199	2.01423e-06	8.56581e-05	IGKV1-13
ENSG00000139318.7	3779.27	-1.3377	0.281622	-4.74998	2.03437e-06	8.63734e-05	DUSP6
ENSG00000231086.1	4.8055	-1.18171	0.248793	-4.74978	2.03641e-06	8.63734e-05	TSSK1A
ENSG00000157851.15	658.333	-3.33759	0.703006	-4.7476	2.0584e-06	8.71654e-05	DPYSL5
ENSG00000166825.12	5692.94	1.69546	0.357135	4.7474	2.06049e-06	8.71654e-05	ANPEP
ENSG00000259124.1	7.05859	-1.59761	0.336584	-4.74656	2.06904e-06	8.74123e-05	RP11-187O7.3
ENSG00000007933.11	311.442	2.05019	0.432024	4.74553	2.07959e-06	8.77431e-05	FMO3
ENSG00000213190.3	1515.1	-1.32176	0.278543	-4.74526	2.08237e-06	8.77454e-05	MLLT11
ENSG00000253123.3	52.2441	2.00301	0.422146	4.74483	2.08685e-06	8.77808e-05	RP11-527N22.1
ENSG00000259094.1	17.9626	3.24125	0.683138	4.74465	2.08866e-06	8.77808e-05	RP11-77A13.1
ENSG00000160716.4	136.903	-2.0655	0.435484	-4.74299	2.10587e-06	8.8389e-05	CHRNB2
ENSG00000185847.6	3.55822	3.8296	0.807506	4.74251	2.1109e-06	8.84847e-05	LINC01405
ENSG00000240065.6	2898.83	1.3376	0.282099	4.74161	2.12026e-06	8.86795e-05	PSMB9
ENSG00000260710.1	12.5385	3.20989	0.677004	4.74132	2.12332e-06	8.86795e-05	RP11-616M22.7
ENSG00000272301.1	45.3889	-1.17976	0.248827	-4.74127	2.1238e-06	8.86795e-05	RP11-111M22.4
ENSG00000120217.12	318.428	1.20584	0.25449	4.73828	2.15545e-06	8.96328e-05	CD274
ENSG00000124260.10	26.1982	4.70774	0.993753	4.73734	2.16544e-06	8.98364e-05	MAGEA10
ENSG00000168427.8	76.9708	2.09239	0.441777	4.73631	2.17641e-06	9.01755e-05	KLHL30
ENSG00000152689.16	1228.98	-1.01794	0.214959	-4.73551	2.18504e-06	9.03483e-05	RASGRP3
ENSG00000157601.12	15032.5	1.61428	0.340987	4.73413	2.19997e-06	9.08017e-05	MX1
ENSG00000181585.3	34.5142	1.47736	0.312413	4.72886	2.25782e-06	9.29514e-05	TMIE
ENSG00000151364.14	714.366	-1.98331	0.41948	-4.72801	2.26731e-06	9.32227e-05	KCTD14
ENSG00000125285.5	8.16316	2.71675	0.574694	4.7273	2.27523e-06	9.34179e-05	SOX21
ENSG00000185013.15	23.0544	-1.30635	0.276714	-4.72093	2.34768e-06	9.61595e-05	NT5C1B
ENSG00000224066.1	10.9227	-1.18439	0.250921	-4.72018	2.35641e-06	9.62927e-05	RP4-622L5.7
ENSG00000225964.4	23.6991	1.72181	0.364781	4.72013	2.35691e-06	9.62927e-05	NRIR
ENSG00000259144.2	83.6123	2.87592	0.609881	4.71554	2.41069e-06	9.82409e-05	RANBP20P
ENSG00000049249.7	248.965	1.28183	0.272037	4.71197	2.45334e-06	9.98528e-05	TNFRSF9
ENSG00000236013.4	6.94695	2.21593	0.47087	4.70602	2.52601e-06	0.000102681	RP3-332B22.1
ENSG00000211670.2	241.466	2.45095	0.521408	4.70064	2.59345e-06	0.000105025	IGLV3-9
ENSG00000057149.13	155.433	4.09032	0.870522	4.6987	2.61822e-06	0.00010563	SERPINB3
ENSG00000271503.4	3087.98	1.43923	0.306328	4.69831	2.62319e-06	0.000105698	CCL5
ENSG00000004139.12	270.189	-1.12625	0.23979	-4.69681	2.6425e-06	0.000105985	SARM1
ENSG00000230630.2	319.868	1.76314	0.375384	4.69689	2.64153e-06	0.000105985	DNM3OS
ENSG00000244731.6	741.651	1.66259	0.354007	4.69649	2.64676e-06	0.000105985	C4A
ENSG00000279968.1	50.3459	-1.06295	0.226471	-4.69352	2.6854e-06	0.00010737	RP3-509I19.11
ENSG00000204655.10	75.3316	2.94152	0.626824	4.69273	2.6958e-06	0.000107548	MOG
ENSG00000162599.14	4004.82	-1.33835	0.285252	-4.69181	2.70797e-06	0.0001079	NFIA
ENSG00000003436.13	1146.46	-1.2684	0.270539	-4.68842	2.75317e-06	0.000109294	TFPI
ENSG00000105967.14	476.845	1.19058	0.253967	4.68792	2.7599e-06	0.000109294	TFEC
ENSG00000142173.13	44049.7	1.08574	0.231604	4.68793	2.75982e-06	0.000109294	COL6A2
ENSG00000101986.11	2241.28	1.06835	0.227921	4.68734	2.76774e-06	0.000109458	ABCD1
ENSG00000253369.1	16.2741	-2.63419	0.562303	-4.68465	2.80436e-06	0.000110428	RP11-1081M5.1
ENSG00000273367.1	27.8153	-1.8942	0.404349	-4.68456	2.80567e-06	0.000110428	RP5-827C21.6
ENSG00000196177.11	1634.6	-1.13909	0.243178	-4.68417	2.81091e-06	0.0001105	ACADSB
ENSG00000160255.15	6093.71	1.06668	0.227781	4.68292	2.82821e-06	0.000111044	ITGB2
ENSG00000071575.10	5316.47	-1.20612	0.257799	-4.67854	2.88921e-06	0.000113163	TRIB2
ENSG00000102837.6	2224.46	3.02028	0.645884	4.6762	2.92246e-06	0.000114327	OLFM4
ENSG00000237988.3	440.753	2.0105	0.430073	4.67478	2.94271e-06	0.00011498	OR2I1P
ENSG00000176533.11	997.129	-1.33737	0.286123	-4.6741	2.95246e-06	0.000115221	GNG7
ENSG00000136235.14	17106.2	1.14936	0.245977	4.67263	2.97364e-06	0.000115838	GPNMB
ENSG00000211976.2	674.218	2.72531	0.583265	4.67251	2.97545e-06	0.000115838	IGHV3-73
ENSG00000206337.9	2824.58	1.22337	0.261927	4.67064	3.00258e-06	0.000116753	HCP5
ENSG00000197747.7	19720.3	1.03646	0.221964	4.66949	3.0195e-06	0.000117128	S100A10
ENSG00000120251.17	176.984	-2.75933	0.591006	-4.66887	3.02854e-06	0.000117338	GRIA2
ENSG00000130720.11	161.763	2.24888	0.481741	4.66824	3.03791e-06	0.00011756	FIBCD1
ENSG00000134551.11	7.30222	-1.96776	0.421997	-4.66297	3.11673e-06	0.000120146	PRH2
ENSG00000261889.1	24.2436	1.1902	0.25534	4.66122	3.14339e-06	0.000120916	RP11-473M20.16
ENSG00000165804.14	1206.91	-1.01167	0.217068	-4.66061	3.15278e-06	0.000121132	ZNF219
ENSG00000117407.15	371.585	1.71741	0.368644	4.65873	3.18171e-06	0.000121909	ARTN
ENSG00000267414.1	49.6386	-1.00554	0.21583	-4.65894	3.17843e-06	0.000121909	RP11-456K23.1
ENSG00000119535.16	1106.64	1.54457	0.331623	4.65761	3.19898e-06	0.000122324	CSF3R
ENSG00000196684.11	420.66	1.46552	0.314701	4.65688	3.21039e-06	0.00012247	HSH2D
ENSG00000123560.12	915.096	-2.79513	0.601043	-4.65047	3.3118e-06	0.00012604	PLP1
ENSG00000149948.12	272.893	-2.54316	0.54729	-4.64682	3.37087e-06	0.000127685	HMGA2
ENSG00000146250.6	36.4439	-2.13413	0.459602	-4.64343	3.42674e-06	0.000129649	PRSS35
ENSG00000117069.13	1138.56	1.5859	0.341868	4.63891	3.50253e-06	0.000131897	ST6GALNAC5
ENSG00000251144.1	6.66763	2.56803	0.553715	4.63782	3.52096e-06	0.000132437	CTD-2532K18.2
ENSG00000058335.14	539.354	1.73431	0.374114	4.63579	3.55577e-06	0.000133457	RASGRF1
ENSG00000115844.9	63.341	-2.36444	0.51007	-4.63553	3.5603e-06	0.000133457	DLX2
ENSG00000116260.15	22415.6	-1.25075	0.269883	-4.6344	3.57966e-06	0.000134019	QSOX1
ENSG00000169594.11	248.077	2.70779	0.584748	4.6307	3.64433e-06	0.000135966	BNC1
ENSG00000231870.4	25.6572	2.60351	0.562319	4.62996	3.65739e-06	0.000136296	KRT17P3
ENSG00000132016.10	573.174	-1.17843	0.254767	-4.62552	3.73668e-06	0.000139051	C19orf57
ENSG00000278998.1	9.12211	2.66494	0.576163	4.62533	3.73995e-06	0.000139051	RP11-1430O6.1
ENSG00000183833.15	179.27	-1.67819	0.362911	-4.62425	3.75958e-06	0.000139459	MAATS1
ENSG00000196407.10	191.849	1.31824	0.285061	4.6244	3.75678e-06	0.000139459	THEM5
ENSG00000172232.8	11.6395	2.3199	0.501841	4.62278	3.78624e-06	0.000140287	AZU1
ENSG00000120280.5	166.01	1.03528	0.224056	4.62064	3.82554e-06	0.00014158	CXorf21
ENSG00000198691.10	545.799	2.16938	0.46954	4.62023	3.83311e-06	0.000141605	ABCA4
ENSG00000269463.1	10.9138	-1.21614	0.263226	-4.62013	3.83499e-06	0.000141605	RP11-727F15.13
ENSG00000238266.1	579.734	3.15407	0.683424	4.6151	3.92903e-06	0.000144746	LINC00707
ENSG00000112706.10	34.2981	-1.36176	0.295202	-4.61298	3.96944e-06	0.000145718	IMPG1
ENSG00000137757.9	16.0593	1.40309	0.304169	4.61285	3.97183e-06	0.000145718	CASP5
ENSG00000141485.14	39.7511	2.16739	0.469938	4.61207	3.98672e-06	0.000145718	SLC13A5
ENSG00000225867.1	6.95809	2.40002	0.52033	4.6125	3.97856e-06	0.000145718	RP5-1177I5.3
ENSG00000224607.4	12.3309	2.81222	0.609862	4.61124	4.00276e-06	0.000146126	IGKV1D-27
ENSG00000234571.1	7.30738	2.2333	0.484391	4.61054	4.01622e-06	0.000146286	RP5-998N21.4
ENSG00000010030.12	667.389	1.30039	0.282088	4.60988	4.02908e-06	0.000146589	ETV7
ENSG00000224389.7	899.445	1.75629	0.381058	4.60899	4.04629e-06	0.000147049	C4B
ENSG00000183091.18	262.536	-1.47558	0.320278	-4.60719	4.08145e-06	0.00014816	NEB
ENSG00000260296.1	43.3975	-1.04131	0.22604	-4.60675	4.09019e-06	0.00014831	RP11-395I6.3
ENSG00000211658.2	130.172	2.26556	0.491864	4.60606	4.10366e-06	0.000148631	IGLV3-27
ENSG00000258441.1	363.468	-1.02634	0.22303	-4.60182	4.18814e-06	0.000151351	LINC00641
ENSG00000114115.8	5448.22	-1.61552	0.35129	-4.59883	4.24876e-06	0.000153027	RBP1
ENSG00000237330.2	122.874	1.49678	0.325589	4.59714	4.28321e-06	0.000154095	RNF223
ENSG00000128284.18	1813.83	1.20703	0.262665	4.59533	4.32064e-06	0.000155096	APOL3
ENSG00000248540.2	20.9705	-1.89703	0.412805	-4.59547	4.3177e-06	0.000155096	RP11-247C2.2
ENSG00000242048.3	8.12933	1.86158	0.405223	4.59397	4.349e-06	0.00015594	RP13-452N2.1
ENSG00000250899.3	394.007	-1.18402	0.257781	-4.59313	4.36657e-06	0.000156396	RP11-253E3.3
ENSG00000259680.5	19.3462	2.57314	0.561015	4.58658	4.50564e-06	0.000160841	RP11-812E19.9
ENSG00000179873.13	4.44888	-2.53201	0.552287	-4.58459	4.54887e-06	0.000162025	NLRP11
ENSG00000204257.13	4158.05	1.08938	0.237852	4.5801	4.64763e-06	0.000165178	HLA-DMA
ENSG00000050438.15	279.332	-1.24256	0.271319	-4.5797	4.65633e-06	0.000165305	SLC4A8
ENSG00000151882.10	2456.12	2.14057	0.467716	4.57664	4.72505e-06	0.000167009	CCL28
ENSG00000132031.11	529.448	1.44073	0.315124	4.57194	4.83236e-06	0.000170615	MATN3
ENSG00000168447.9	1819.62	1.89073	0.413606	4.57134	4.84626e-06	0.000170731	SCNN1B
ENSG00000170500.11	576.045	-1.96476	0.429797	-4.57136	4.84569e-06	0.000170731	LONRF2
ENSG00000033122.17	69.2271	-1.34567	0.294484	-4.5696	4.88664e-06	0.000171966	LRRC7
ENSG00000164825.3	1266.94	2.28773	0.500716	4.56893	4.90226e-06	0.000172327	DEFB1
ENSG00000169562.9	220.545	-2.60497	0.570325	-4.56751	4.93541e-06	0.000173304	GJB1
ENSG00000234869.1	71.4626	1.32447	0.29008	4.56589	4.97379e-06	0.000174272	RP3-439F8.1
ENSG00000165495.14	107.61	-1.97892	0.433703	-4.56286	5.04622e-06	0.000176618	PKNOX2
ENSG00000128340.13	2199.5	1.09076	0.239133	4.56131	5.08346e-06	0.000177639	RAC2
ENSG00000147697.7	662.416	1.83606	0.402569	4.56086	5.09455e-06	0.000177639	GSDMC
ENSG00000279384.1	36.8683	-1.66263	0.364549	-4.56078	5.09631e-06	0.000177639	RP11-635L1.2
ENSG00000248441.5	38.9695	-1.25452	0.275083	-4.56051	5.10301e-06	0.000177641	LINC01197
ENSG00000158786.4	7.44148	3.69009	0.809639	4.55769	5.17184e-06	0.000179843	PLA2G2F
ENSG00000219529.2	22.3479	-1.1461	0.251499	-4.55707	5.1873e-06	0.000179992	AP000580.1
ENSG00000255071.2	194.453	2.22997	0.489331	4.55718	5.18449e-06	0.000179992	SAA2-SAA4
ENSG00000111331.11	7730.92	1.20796	0.265089	4.55682	5.19333e-06	0.000180007	OAS3
ENSG00000103522.14	291.418	1.22075	0.26794	4.55606	5.21213e-06	0.000180465	IL21R
ENSG00000211599.2	64.0208	2.4961	0.548109	4.55402	5.26307e-06	0.000181771	IGKV5-2
ENSG00000269892.1	35.5971	-1.19914	0.263319	-4.55395	5.26482e-06	0.000181771	RP4-761J14.10
ENSG00000116133.10	28712.1	1.25528	0.275835	4.55084	5.3432e-06	0.000183427	DHCR24
ENSG00000148288.10	541.555	1.02832	0.22594	4.55128	5.33194e-06	0.000183427	GBGT1
ENSG00000135744.7	1013.53	2.03423	0.447211	4.54871	5.39762e-06	0.000185098	AGT
ENSG00000131042.12	509.809	1.02998	0.226564	4.54612	5.46447e-06	0.000187191	LILRB2
ENSG00000211448.10	1554.57	1.4253	0.313603	4.54491	5.49588e-06	0.000187868	DIO2
ENSG00000184956.14	711.227	-2.6348	0.579805	-4.54429	5.51198e-06	0.000188219	MUC6
ENSG00000225431.1	266.098	2.25542	0.4965	4.54263	5.55569e-06	0.00018931	AP001626.1
ENSG00000197476.3	7.78936	2.50325	0.551094	4.54234	5.56343e-06	0.000189374	RP11-170L3.7
ENSG00000204622.9	189.735	1.28257	0.282434	4.54114	5.59513e-06	0.000190052	HLA-J
ENSG00000272311.1	4.02192	-3.4874	0.768867	-4.53576	5.73951e-06	0.000194342	IFNL4P1
ENSG00000196361.8	24.7224	-2.58158	0.569195	-4.53548	5.74714e-06	0.000194396	ELAVL3
ENSG00000226025.8	54.9479	2.34076	0.516141	4.53512	5.75702e-06	0.000194526	LGALS17A
ENSG00000105550.7	29.6994	3.21375	0.709871	4.52723	5.97605e-06	0.000201294	FGF21
ENSG00000258359.1	13.1997	-1.0113	0.223484	-4.52516	6.03485e-06	0.000202639	PCNPP1
ENSG00000196415.8	4.13632	4.11117	0.909273	4.52138	6.14369e-06	0.000205865	PRTN3
ENSG00000230978.1	26.0307	2.28247	0.505185	4.51809	6.24005e-06	0.00020866	LINC00160
ENSG00000272516.1	7.16012	-2.18617	0.484073	-4.5162	6.29605e-06	0.000210314	RP11-573G6.9
ENSG00000168658.17	28.0483	1.71309	0.379386	4.51542	6.31908e-06	0.000210865	VWA3B
ENSG00000126950.7	107.399	-2.27752	0.504584	-4.51366	6.3718e-06	0.000212185	TMEM35
ENSG00000170891.9	68.9498	-1.53296	0.339692	-4.51277	6.39852e-06	0.000212855	CYTL1
ENSG00000002726.18	81.4614	1.42156	0.315072	4.51187	6.42592e-06	0.000213326	AOC1
ENSG00000183784.6	52.021	1.3437	0.297814	4.51188	6.42545e-06	0.000213326	C9orf66
ENSG00000138772.11	3181.86	1.33953	0.296984	4.51045	6.46893e-06	0.000214533	ANXA3
ENSG00000186442.7	9.58527	2.27856	0.505355	4.50883	6.51849e-06	0.000215954	KRT3
ENSG00000261645.4	3.9934	-2.62285	0.581768	-4.50842	6.5313e-06	0.000216157	DISC1FP1
ENSG00000276863.1	7.10509	-1.65992	0.368296	-4.50701	6.57471e-06	0.000217014	CTD-2047H16.5
ENSG00000253742.1	8.90262	2.32819	0.516886	4.50426	6.66053e-06	0.000219308	IGHV3-60
ENSG00000115523.15	474.463	1.64753	0.36581	4.50378	6.67566e-06	0.000219581	GNLY
ENSG00000212127.5	84.77	-1.09582	0.243419	-4.50177	6.739e-06	0.000221214	TAS2R14
ENSG00000267530.2	27.076	1.74762	0.388322	4.50044	6.78132e-06	0.000222376	AC006273.5
ENSG00000112320.10	481.958	-1.44204	0.32044	-4.50019	6.78935e-06	0.000222413	SOBP
ENSG00000163499.10	19.9497	-2.72227	0.605021	-4.49947	6.81242e-06	0.000222762	CRYBA2
ENSG00000101298.12	461.818	-1.39414	0.310143	-4.49514	6.9523e-06	0.000226829	SNPH
ENSG00000135423.11	20.5004	-1.09015	0.242548	-4.49459	6.97045e-06	0.000227192	GLS2
ENSG00000197446.7	21.3872	3.46233	0.770791	4.49191	7.05862e-06	0.000229601	CYP2F1
ENSG00000204540.9	166.347	1.2151	0.270502	4.49201	7.05544e-06	0.000229601	PSORS1C1
ENSG00000165863.15	25.002	3.07911	0.685826	4.48963	7.1346e-06	0.00023176	C10orf82
ENSG00000226963.1	2.2042	-2.60924	0.581188	-4.48949	7.13937e-06	0.00023176	AC078883.4
ENSG00000148344.10	1992.3	1.21685	0.271387	4.48382	7.33179e-06	0.000237183	PTGES
ENSG00000178662.14	240.722	-1.61886	0.361055	-4.4837	7.33585e-06	0.000237183	CSRNP3
ENSG00000133083.13	1067.2	-1.54623	0.344918	-4.48288	7.36409e-06	0.000237838	DCLK1
ENSG00000258673.1	8.30423	-1.51686	0.338382	-4.48269	7.37088e-06	0.000237838	LINC01397
ENSG00000225595.2	3.85617	-2.61122	0.582759	-4.48079	7.43684e-06	0.000239487	XXbac-BPG308K3.6
ENSG00000107201.8	3579.12	1.08379	0.242079	4.47698	7.57052e-06	0.000243306	DDX58
ENSG00000177453.6	69.4485	1.34999	0.30156	4.47668	7.5812e-06	0.000243406	NIM1K
ENSG00000120693.12	364.861	-1.04996	0.234566	-4.47616	7.59983e-06	0.000243519	SMAD9
ENSG00000206120.10	3.44999	-2.19196	0.489802	-4.4752	7.63398e-06	0.000244371	EGFEM1P
ENSG00000070190.11	1353.09	1.28788	0.287876	4.47373	7.68651e-06	0.000245808	DAPP1
ENSG00000273340.1	23.9848	1.5018	0.335912	4.47081	7.79253e-06	0.000247969	MICE
ENSG00000168961.15	3628.61	1.11702	0.24989	4.47003	7.82078e-06	0.000248622	LGALS9
ENSG00000182578.12	3580.39	1.04357	0.233519	4.46888	7.86291e-06	0.000249584	CSF1R
ENSG00000207835.1	3.22096	3.47986	0.778704	4.46878	7.86653e-06	0.000249584	AC244250.3
ENSG00000227764.1	5.258	3.1549	0.706085	4.46815	7.8899e-06	0.00025008	RP11-354K1.1
ENSG00000105996.6	48.4749	-1.66306	0.372234	-4.46778	7.90368e-06	0.000250252	HOXA2
ENSG00000179899.8	46.8871	-1.12872	0.252648	-4.46755	7.91221e-06	0.000250252	PHC1P1
ENSG00000187116.12	99.1825	1.08556	0.243028	4.46682	7.93904e-06	0.000250651	LILRA5
ENSG00000169271.2	9.8825	3.5988	0.805738	4.46647	7.95224e-06	0.000250822	HSPB3
ENSG00000231453.1	18.9846	-2.29107	0.513251	-4.46385	8.05002e-06	0.000253658	LINC01305
ENSG00000233125.2	10.4447	2.52479	0.565664	4.4634	8.06684e-06	0.000253692	ACTBP12
ENSG00000267304.1	24.777	3.02613	0.677956	4.46361	8.05908e-06	0.000253692	AC004637.1
ENSG00000134516.14	1278.57	1.00288	0.224778	4.46165	8.13328e-06	0.000255532	DOCK2
ENSG00000115884.9	33167.1	1.13113	0.253697	4.45857	8.2507e-06	0.000258215	SDC1
ENSG00000149021.5	6.21452	3.74677	0.840333	4.45867	8.24691e-06	0.000258215	SCGB1A1
ENSG00000152954.10	6.24192	-2.55528	0.573192	-4.45798	8.27356e-06	0.000258679	NRSN1
ENSG00000261402.1	12.3097	-1.99956	0.448563	-4.45771	8.28397e-06	0.000258754	RP11-378I6.1
ENSG00000211648.2	2171.93	2.33041	0.523017	4.45571	8.36151e-06	0.000260671	IGLV1-47
ENSG00000121898.11	1962.98	1.38826	0.311585	4.45547	8.37095e-06	0.000260685	CPXM2
ENSG00000267038.1	25.3733	-2.80918	0.630527	-4.45529	8.37815e-06	0.000260685	RP11-1096D5.2
ENSG00000130035.5	99.5458	-2.12976	0.478263	-4.45312	8.46328e-06	0.000262574	GALNT8
ENSG00000140798.14	123.235	-3.83539	0.861862	-4.45012	8.58205e-06	0.000266002	ABCC12
ENSG00000015520.13	37.6817	-1.64159	0.369025	-4.44846	8.64879e-06	0.000267813	NPC1L1
ENSG00000267364.1	48.2361	1.2226	0.274875	4.44784	8.67384e-06	0.000268331	RP11-47L3.1
ENSG00000140557.10	176.916	-1.97655	0.444563	-4.44604	8.74672e-06	0.000270068	ST8SIA2
ENSG00000105501.10	25.4175	1.15688	0.260415	4.44242	8.89521e-06	0.000273327	SIGLEC5
ENSG00000173762.6	404.932	1.33322	0.300152	4.44182	8.92011e-06	0.000273327	CD7
ENSG00000186190.7	3.28308	-4.8461	1.09096	-4.44204	8.91087e-06	0.000273327	BPIFB3
ENSG00000229092.2	13.9537	2.09985	0.47274	4.44187	8.91822e-06	0.000273327	IGHV3-47
ENSG00000251323.2	10.1799	-1.28848	0.290071	-4.44195	8.91473e-06	0.000273327	RP11-452H21.4
ENSG00000023839.9	171.135	1.74239	0.392602	4.43806	9.07732e-06	0.000277703	ABCC2
ENSG00000165061.13	48.2336	-2.15306	0.485143	-4.43799	9.08016e-06	0.000277703	ZMAT4
ENSG00000115194.9	47.765	-1.5668	0.353077	-4.43755	9.09873e-06	0.000278007	SLC30A3
ENSG00000231292.6	112.864	2.18176	0.49176	4.43664	9.13728e-06	0.000278657	IGKV1OR2-108
ENSG00000278928.1	26.344	2.23681	0.504295	4.43552	9.18507e-06	0.00027985	RP11-481F24.3
ENSG00000242147.1	25.6555	1.77999	0.401385	4.43463	9.22318e-06	0.000280745	RP13-463N16.6
ENSG00000197852.9	542.949	-1.09713	0.24744	-4.43394	9.25259e-06	0.000281375	FAM212B
ENSG00000249661.1	44.7618	-1.99464	0.449993	-4.4326	9.31029e-06	0.000282596	TNRC18P1
ENSG00000248554.1	31.7169	2.00044	0.45133	4.43232	9.3225e-06	0.000282701	RP11-159F24.6
ENSG00000254271.1	7.38181	-1.53575	0.346964	-4.42625	9.58835e-06	0.000290489	RP11-131N11.4
ENSG00000225731.1	11.5868	-1.8972	0.428676	-4.42573	9.61187e-06	0.000290928	AP001627.1
ENSG00000168772.10	356.727	-1.43482	0.324288	-4.42452	9.66574e-06	0.000292051	CXXC4
ENSG00000170482.15	50.4417	1.70025	0.3847	4.41968	9.88462e-06	0.000297786	SLC23A1
ENSG00000272405.1	247.008	2.15273	0.487164	4.41889	9.92083e-06	0.000298598	RP11-284F21.10
ENSG00000116106.10	1217.29	-1.4326	0.324286	-4.41772	9.97484e-06	0.000299943	EPHA4
ENSG00000183434.9	22.1758	2.40155	0.543731	4.41681	1.00169e-05	0.000300648	TFDP3
ENSG00000185352.8	366.822	-2.45669	0.556516	-4.4144	1.01291e-05	0.00030345	HS6ST3
ENSG00000183671.11	68.3082	1.52076	0.34464	4.41259	1.0214e-05	0.000305708	GPR1
ENSG00000236570.1	4.72631	-1.60525	0.36427	-4.40675	1.04931e-05	0.000313771	RAD23BP1
ENSG00000273272.1	17.5312	1.59621	0.362321	4.40552	1.05531e-05	0.000315272	CTA-384D8.34
ENSG00000168062.8	591.747	1.54235	0.35015	4.40483	1.05869e-05	0.000315879	BATF2
ENSG00000196154.10	8153.15	1.32772	0.301433	4.4047	1.0593e-05	0.000315879	S100A4
ENSG00000117020.15	4031.67	1.43365	0.325543	4.40388	1.06331e-05	0.00031678	AKT3
ENSG00000130055.12	83.422	2.14863	0.488129	4.40177	1.0737e-05	0.000318992	GDPD2
ENSG00000227165.6	8.73698	-1.65319	0.375723	-4.40003	1.08234e-05	0.000321264	WDR11-AS1
ENSG00000113578.16	615.243	1.14368	0.260019	4.39844	1.09033e-05	0.000323339	FGF1
ENSG00000101825.7	16179.4	1.01584	0.231041	4.39682	1.09847e-05	0.000324746	MXRA5
ENSG00000139865.15	131.489	-1.84806	0.420349	-4.3965	1.10012e-05	0.000324746	TTC6
ENSG00000166603.4	5.77476	-2.52664	0.57466	-4.39675	1.09885e-05	0.000324746	MC4R
ENSG00000220517.2	20.2697	1.19924	0.272764	4.39663	1.09944e-05	0.000324746	ASS1P1
ENSG00000270124.1	3.47452	-2.26237	0.514817	-4.39451	1.11021e-05	0.000327127	RP11-118F19.1
ENSG00000250274.1	6.93312	1.26773	0.288518	4.39395	1.11311e-05	0.000327578	CTB-114C7.4
ENSG00000171843.14	1093.35	-1.12226	0.255468	-4.39295	1.11825e-05	0.000328593	MLLT3
ENSG00000184697.6	355.601	-2.33931	0.532789	-4.39069	1.1299e-05	0.00033076	CLDN6
ENSG00000227681.4	13.7268	-4.05373	0.923331	-4.39033	1.13178e-05	0.00033076	RP11-307P5.1
ENSG00000063660.7	5000.2	1.23579	0.281576	4.38883	1.13964e-05	0.000332756	GPC1
ENSG00000281106.1	11.7392	-1.76268	0.401705	-4.38799	1.14402e-05	0.000333431	LINC00282
ENSG00000156103.14	1427.73	-1.94819	0.444064	-4.38717	1.14834e-05	0.000334389	MMP16
ENSG00000237440.7	424.255	-1.15223	0.262687	-4.38633	1.15278e-05	0.000335379	ZNF737
ENSG00000273209.1	44.1764	-1.32903	0.303286	-4.38209	1.17545e-05	0.000341664	RP11-107N15.1
ENSG00000274307.1	45.9449	1.13744	0.259727	4.37934	1.19037e-05	0.000345067	RP11-345J18.2
ENSG00000270896.1	3.29473	2.16911	0.495568	4.37702	1.20313e-05	0.000347827	XXbac-BPG170G13.31
ENSG00000135898.8	184.053	1.92144	0.439345	4.37342	1.22316e-05	0.000352671	GPR55
ENSG00000166979.11	1072.29	1.05292	0.240892	4.37092	1.23722e-05	0.000355451	EVA1C
ENSG00000113494.15	6267.72	-1.17905	0.269805	-4.37	1.24244e-05	0.000356634	PRLR
ENSG00000268088.1	5.5214	3.02331	0.692037	4.36871	1.2498e-05	0.000358427	AC093063.2
ENSG00000167536.12	335.495	-1.04811	0.240057	-4.36608	1.26494e-05	0.000362126	DHRS13
ENSG00000244067.2	39.1375	2.43011	0.556751	4.3648	1.27241e-05	0.00036394	GSTA2
ENSG00000225269.2	1.6898	2.99306	0.685851	4.36401	1.27697e-05	0.000364276	LINC00705
ENSG00000153237.16	60.9932	-1.03736	0.238004	-4.35859	1.30901e-05	0.000371771	CCDC148
ENSG00000169760.16	89.0368	-2.1761	0.499333	-4.35802	1.31247e-05	0.000372424	NLGN1
ENSG00000163736.3	8.79546	2.63345	0.604318	4.35772	1.31424e-05	0.0003726	PPBP
ENSG00000198915.10	1096.2	1.30862	0.300353	4.35695	1.31886e-05	0.00037358	RASGEF1A
ENSG00000205277.8	17.6962	1.39051	0.319229	4.35585	1.3255e-05	0.000375131	MUC12
ENSG00000134873.8	625.719	-2.89153	0.663861	-4.35562	1.3269e-05	0.000375158	CLDN10
ENSG00000157766.14	1006.21	1.80784	0.415094	4.35526	1.32909e-05	0.000375158	ACAN
ENSG00000060709.12	19.971	1.82998	0.420263	4.35436	1.33457e-05	0.000375225	RIMBP2
ENSG00000066382.15	365.008	-1.91873	0.440651	-4.35432	1.33484e-05	0.000375225	MPPED2
ENSG00000167748.9	265.909	2.09188	0.480377	4.35466	1.33273e-05	0.000375225	KLK1
ENSG00000233654.1	20.6549	-1.01519	0.23311	-4.35498	1.33077e-05	0.000375225	AC093388.3
ENSG00000273523.1	6.25079	-1.28591	0.295342	-4.35398	1.33689e-05	0.00037539	RP11-248G5.9
ENSG00000140538.15	1140.27	-2.12571	0.488279	-4.35348	1.33993e-05	0.000375405	NTRK3
ENSG00000186431.17	17.7374	1.45937	0.335214	4.35355	1.33949e-05	0.000375405	FCAR
ENSG00000165168.7	3736.63	1.16171	0.266965	4.35154	1.35187e-05	0.000378278	CYBB
ENSG00000267344.1	19.8581	1.09235	0.251066	4.35085	1.35609e-05	0.000379128	CTB-39G8.3
ENSG00000231027.1	10.4427	1.80464	0.414839	4.35021	1.36009e-05	0.000379917	AC079325.6
ENSG00000196482.15	518.328	-1.74626	0.40158	-4.34848	1.37086e-05	0.000382264	ESRRG
ENSG00000111674.7	2765.62	-1.27124	0.292389	-4.34779	1.37518e-05	0.000382805	ENO2
ENSG00000204022.8	8.3516	-1.59259	0.366429	-4.34624	1.38493e-05	0.000384944	LIPJ
ENSG00000228835.1	2.93649	-3.32885	0.765923	-4.34619	1.38525e-05	0.000384944	AC012123.1
ENSG00000099194.5	29082.9	1.30037	0.299431	4.34281	1.40674e-05	0.000390243	SCD
ENSG00000143434.14	1015.24	-1.0528	0.242449	-4.34236	1.40961e-05	0.000390703	SEMA6C
ENSG00000163362.9	1685.93	1.22966	0.283258	4.34114	1.41746e-05	0.000392543	C1orf106
ENSG00000255221.2	14.8574	1.94938	0.449152	4.34013	1.42399e-05	0.00039401	CARD17
ENSG00000268734.1	11.6251	1.39049	0.320453	4.33915	1.43032e-05	0.000395311	CTB-61M7.2
ENSG00000278937.1	6.86661	-1.72098	0.396627	-4.33903	1.43114e-05	0.000395311	RP11-139H14.5
ENSG00000166741.6	5763.32	1.0825	0.249494	4.33879	1.43268e-05	0.000395397	NNMT
ENSG00000275874.1	179.024	1.81607	0.418611	4.33833	1.4357e-05	0.000395892	LINC00162
ENSG00000164509.12	19.5469	1.96235	0.452491	4.33678	1.44586e-05	0.000398014	IL31RA
ENSG00000230390.1	20.1466	2.24299	0.517388	4.33521	1.45621e-05	0.000400521	LINC01048
ENSG00000227455.2	5.74952	-3.45193	0.796419	-4.33431	1.46216e-05	0.000401814	RP11-300M24.1
ENSG00000122223.11	55.4433	1.2274	0.283302	4.33246	1.47449e-05	0.000404857	CD244
ENSG00000198010.10	11.8587	-1.66039	0.383542	-4.32908	1.4973e-05	0.00041077	DLGAP2
ENSG00000260423.1	58.7664	-1.33387	0.308154	-4.32857	1.50079e-05	0.000411376	RP13-735L24.1
ENSG00000083454.20	137.718	1.52517	0.352459	4.32723	1.50995e-05	0.000413536	P2RX5
ENSG00000011332.18	78.6115	-1.29005	0.29823	-4.3257	1.52047e-05	0.000416064	DPF1
ENSG00000278989.1	27.1632	-1.04129	0.24074	-4.32537	1.52277e-05	0.00041634	RP11-762L8.6
ENSG00000278291.1	97.7285	-1.08397	0.250715	-4.32351	1.53567e-05	0.00041951	RP11-172H24.4
ENSG00000181350.10	242.287	-1.27608	0.295268	-4.32176	1.54788e-05	0.000422489	LRRC75A
ENSG00000224585.1	8.1569	2.71135	0.627937	4.31786	1.57547e-05	0.000429654	AC103563.5
ENSG00000185499.15	14661.8	1.60721	0.372409	4.31572	1.59085e-05	0.000433117	MUC1
ENSG00000223931.2	12.6727	2.29029	0.530749	4.31521	1.59454e-05	0.000433755	RP11-1166P10.8
ENSG00000254667.2	9.92069	1.37819	0.319434	4.31448	1.59976e-05	0.000434441	AP000783.1
ENSG00000271581.1	120.089	1.07176	0.2484	4.31466	1.5985e-05	0.000434441	XXbac-BPG248L24.12
ENSG00000085831.14	2559.28	1.25181	0.290227	4.3132	1.60905e-05	0.000436296	TTC39A
ENSG00000165349.10	30.2338	-2.62044	0.607544	-4.31317	1.60929e-05	0.000436296	SLC7A3
ENSG00000128342.4	1280.74	1.66637	0.386524	4.31117	1.62396e-05	0.000439533	LIF
ENSG00000178882.12	1287.68	-1.62191	0.376281	-4.31036	1.62987e-05	0.000440163	FAM101A
ENSG00000235142.6	78.8007	2.03868	0.472979	4.31029	1.63039e-05	0.000440163	RP1-60O19.1
ENSG00000203785.7	14.2756	4.74607	1.10155	4.30853	1.6434e-05	0.000442935	SPRR2E
ENSG00000235821.1	5.70873	2.08115	0.483398	4.30525	1.66797e-05	0.000448807	IFITM4P
ENSG00000134612.10	24.069	-2.19623	0.510181	-4.30481	1.67128e-05	0.000449321	FOLH1B
ENSG00000271327.1	33.6193	-1.14651	0.266396	-4.30377	1.67919e-05	0.000450696	RP11-1109F11.3
ENSG00000261329.4	14.0019	-1.70027	0.395433	-4.29977	1.70973e-05	0.000457751	CTD-2049O4.1
ENSG00000267568.5	4.32162	-2.87811	0.669532	-4.29869	1.71809e-05	0.000459007	RP11-87G24.3
ENSG00000236106.1	2.2664	-1.88847	0.439464	-4.29722	1.72951e-05	0.000461132	AC010729.2
ENSG00000198959.10	5137.56	1.10708	0.257738	4.29536	1.74414e-05	0.000464263	TGM2
ENSG00000101445.8	723.136	-1.31669	0.306735	-4.29258	1.76609e-05	0.000468559	PPP1R16B
ENSG00000276085.1	119.111	1.30804	0.304803	4.29143	1.77526e-05	0.000470603	CCL3L3
ENSG00000135318.10	1333.42	1.19743	0.279118	4.29005	1.7863e-05	0.000473143	NT5E
ENSG00000115956.9	1676.35	1.02463	0.238967	4.28774	1.80497e-05	0.000477304	PLEK
ENSG00000105374.8	511.117	1.36438	0.318229	4.28741	1.80767e-05	0.000477624	NKG7
ENSG00000231426.4	4.27327	2.56833	0.599364	4.2851	1.8266e-05	0.000481836	RP5-899B16.1
ENSG00000197421.8	5.69941	-1.82782	0.426639	-4.28423	1.83374e-05	0.000483115	GGT3P
ENSG00000271755.1	37.4638	-1.19387	0.278671	-4.28414	1.83444e-05	0.000483115	RP1-153G14.4
ENSG00000238005.2	98.8797	-1.43115	0.334075	-4.28393	1.83622e-05	0.000483189	RP11-443B7.1
ENSG00000130707.16	11614.3	1.05911	0.247261	4.28337	1.84088e-05	0.000483624	ASS1
ENSG00000099994.10	2904.82	1.50611	0.351709	4.28226	1.85002e-05	0.000485235	SUSD2
ENSG00000168032.7	214.274	-1.36811	0.319534	-4.28157	1.85577e-05	0.000486078	ENTPD3
ENSG00000233932.4	3.78228	-1.57331	0.367465	-4.28152	1.85625e-05	0.000486078	CTXN2
ENSG00000158164.6	709.449	-1.63947	0.383174	-4.27865	1.88031e-05	0.000491181	TMSB15A
ENSG00000138075.10	14.0102	-1.34755	0.315135	-4.27609	1.90202e-05	0.000496049	ABCG5
ENSG00000183248.10	1679.67	-1.39768	0.327029	-4.27387	1.9211e-05	0.000500619	PRR36
ENSG00000145850.7	34.2087	1.48651	0.347845	4.2735	1.92429e-05	0.000500711	TIMD4
ENSG00000263069.4	76.9863	-1.19668	0.280176	-4.27118	1.94445e-05	0.000505071	CTD-2047H16.4
ENSG00000114790.11	1354.3	-1.02182	0.239272	-4.27056	1.94983e-05	0.00050606	ARHGEF26
ENSG00000091409.13	15896.9	-1.29349	0.302964	-4.26946	1.95943e-05	0.000506512	ITGA6
ENSG00000233392.4	2.01401	-2.51937	0.59008	-4.26954	1.95878e-05	0.000506512	AC104809.4
ENSG00000250770.2	4.78475	-2.18598	0.511978	-4.26967	1.95759e-05	0.000506512	RP5-1063M23.1
ENSG00000218014.1	22.189	1.58934	0.372408	4.26774	1.97466e-05	0.00051004	KRT19P1
ENSG00000185974.6	19.7692	-2.383	0.558515	-4.26668	1.98406e-05	0.00051165	GRK1
ENSG00000109758.7	28.3705	-1.81021	0.424429	-4.26504	1.99863e-05	0.000514174	HGFAC
ENSG00000211644.2	2316.44	1.97601	0.463287	4.2652	1.99726e-05	0.000514174	IGLV1-51
ENSG00000100985.7	7357.76	1.42595	0.334409	4.26409	2.00718e-05	0.00051555	MMP9
ENSG00000187726.7	16.2233	-1.34506	0.315508	-4.26316	2.01554e-05	0.000516461	DNAJB13
ENSG00000243904.1	12.4821	-1.45282	0.340778	-4.26324	2.01484e-05	0.000516461	RP11-600F24.1
ENSG00000064300.7	1016.9	-1.73377	0.406855	-4.26139	2.03157e-05	0.000519308	NGFR
ENSG00000258929.5	150.77	1.28097	0.300611	4.26123	2.03309e-05	0.000519308	RP11-58E21.3
ENSG00000143552.8	32.6727	-1.72117	0.404022	-4.26009	2.04348e-05	0.000521547	NUP210L
ENSG00000175793.11	8047.98	1.40727	0.330425	4.25898	2.05359e-05	0.000523674	SFN
ENSG00000237523.1	141.162	1.5834	0.372469	4.2511	2.12724e-05	0.000540785	LINC00857
ENSG00000248954.1	2.90984	2.65357	0.624398	4.24981	2.13949e-05	0.000542615	RP11-304F15.4
ENSG00000237520.1	4.05026	-2.16164	0.508835	-4.24821	2.15485e-05	0.000545225	RP11-443B7.2
ENSG00000274295.1	12.9757	-2.39274	0.563358	-4.24729	2.16375e-05	0.000546619	RP11-1081M5.3
ENSG00000144227.4	8.94464	-2.56386	0.603893	-4.24555	2.18054e-05	0.000550075	NXPH2
ENSG00000224743.5	12.3508	-1.95719	0.461069	-4.2449	2.18692e-05	0.000551175	TEX26-AS1
ENSG00000213406.3	16.7831	1.0547	0.248492	4.24443	2.19153e-05	0.000551905	ANXA2P1
ENSG00000148600.13	95.4162	1.68274	0.396577	4.24315	2.20401e-05	0.000554509	CDHR1
ENSG00000222047.7	47.9176	1.1121	0.2621	4.24302	2.20531e-05	0.000554509	C10orf55
ENSG00000253239.1	24.2141	2.90762	0.685487	4.24168	2.21853e-05	0.000557399	IGLVI-70
ENSG00000122824.9	92.5817	-1.62035	0.382162	-4.23995	2.2357e-05	0.000560838	NUDT10
ENSG00000154330.11	299.425	-1.58983	0.375018	-4.23933	2.24185e-05	0.000561945	PGM5
ENSG00000254056.1	25.9572	2.35834	0.556481	4.23795	2.25573e-05	0.000564546	IGHV3-71
ENSG00000188282.11	91.7369	1.60909	0.379775	4.23695	2.26572e-05	0.000566607	RUFY4
ENSG00000165449.10	249.514	-1.64709	0.388967	-4.23452	2.29039e-05	0.000571887	SLC16A9
ENSG00000256870.2	351.97	-2.85237	0.673664	-4.23411	2.29461e-05	0.000572498	SLC5A8
ENSG00000152910.17	20.7762	2.65765	0.627811	4.2332	2.30388e-05	0.000574182	CNTNAP4
ENSG00000165816.11	388.067	-1.68401	0.39783	-4.233	2.30599e-05	0.000574182	VWA2
ENSG00000198286.8	423.824	1.10686	0.261489	4.23293	2.3067e-05	0.000574182	CARD11
ENSG00000251393.3	2.39201	-1.73959	0.411132	-4.23123	2.32417e-05	0.000577638	RP1-240K6.3
ENSG00000211962.2	1089.78	2.02544	0.478777	4.23045	2.33223e-05	0.000579194	IGHV1-46
ENSG00000206190.10	955.904	1.00014	0.236445	4.22993	2.33767e-05	0.000579651	ATP10A
ENSG00000131668.12	348.695	2.36583	0.559414	4.22913	2.34599e-05	0.000580914	BARX1
ENSG00000230836.1	10.6771	2.03086	0.480227	4.22895	2.34783e-05	0.000580914	LINC01293
ENSG00000134548.8	136.295	-1.96471	0.464706	-4.22787	2.35918e-05	0.000581795	SPX
ENSG00000165685.7	85.8628	-1.20672	0.285441	-4.22757	2.36227e-05	0.000581795	TMEM52B
ENSG00000261040.5	386.84	1.75542	0.415235	4.22754	2.36256e-05	0.000581795	WFDC21P
ENSG00000163131.9	6621.11	1.01983	0.241287	4.22663	2.37218e-05	0.000583183	CTSS
ENSG00000243137.6	34.7239	3.13975	0.742875	4.22649	2.37362e-05	0.000583183	PSG4
ENSG00000145107.14	51.4673	1.7141	0.405791	4.2241	2.39898e-05	0.000587919	TM4SF19
ENSG00000176029.12	42.094	2.08829	0.49445	4.22346	2.40582e-05	0.000588851	C11orf16
ENSG00000198947.13	2332.05	-1.31594	0.311667	-4.22228	2.41842e-05	0.000591036	DMD
ENSG00000137571.9	305.441	-1.63998	0.388531	-4.22097	2.43255e-05	0.00059359	SLCO5A1
ENSG00000189233.10	64.5504	1.50034	0.355442	4.22106	2.43158e-05	0.00059359	NUGGC
ENSG00000272473.1	4.02997	1.8242	0.432462	4.21818	2.46281e-05	0.000600519	AC006273.4
ENSG00000101680.12	869.548	-1.72939	0.410275	-4.2152	2.49561e-05	0.000607598	LAMA1
ENSG00000168280.15	590.264	-1.55281	0.368478	-4.21413	2.50741e-05	0.00061001	KIF5C
ENSG00000111713.2	6.55114	-1.46417	0.347574	-4.21252	2.52533e-05	0.000612032	GYS2
ENSG00000118777.9	129.774	-1.10486	0.262256	-4.2129	2.52108e-05	0.000612032	ABCG2
ENSG00000123838.9	74.5291	2.38746	0.566712	4.21282	2.52203e-05	0.000612032	C4BPA
ENSG00000117114.18	3802.55	-1.20635	0.286399	-4.21212	2.52986e-05	0.000612238	LPHN2
ENSG00000124391.4	6.56175	2.08996	0.496352	4.21065	2.54634e-05	0.000615763	IL17C
ENSG00000088881.19	612.656	-1.13132	0.26875	-4.20959	2.55839e-05	0.000617471	EBF4
ENSG00000269842.3	4.63933	2.08555	0.49559	4.20823	2.57383e-05	0.000620086	CTC-339O9.1
ENSG00000234722.3	15.5592	2.51644	0.598267	4.20622	2.59682e-05	0.000624843	LINC01287
ENSG00000100767.14	784.445	1.11202	0.264394	4.2059	2.60047e-05	0.000625102	PAPLN
ENSG00000253194.1	9.33632	-1.40975	0.335306	-4.20435	2.61829e-05	0.000628915	RP11-351A11.1
ENSG00000093134.12	63.245	2.66563	0.634174	4.20331	2.63036e-05	0.000630406	VNN3
ENSG00000143248.11	4459.21	-1.22204	0.290749	-4.20307	2.63316e-05	0.000630608	RGS5
ENSG00000229108.1	10.6275	-2.15346	0.512461	-4.20219	2.64346e-05	0.000632605	MEOX2-AS1
ENSG00000124440.14	210.482	-1.82453	0.434224	-4.20182	2.64781e-05	0.000633176	HIF3A
ENSG00000127743.5	50.1638	2.00395	0.477229	4.19913	2.67943e-05	0.000638371	IL17B
ENSG00000231331.1	12.383	2.26796	0.540144	4.19881	2.68325e-05	0.000638807	AC103563.2
ENSG00000234685.1	11.4956	-2.2268	0.530713	-4.19586	2.71842e-05	0.00064575	NUS1P2
ENSG00000258689.1	13.3918	2.03258	0.484474	4.19544	2.72337e-05	0.000646449	LINC01269
ENSG00000188060.6	427.475	1.01329	0.241594	4.1942	2.73836e-05	0.000648575	RAB42
ENSG00000244437.1	1486.52	1.84516	0.439915	4.19436	2.73639e-05	0.000648575	IGKV3-15
ENSG00000232977.5	26.8817	-1.44506	0.344635	-4.19302	2.75268e-05	0.000651488	LINC00327
ENSG00000142156.13	46242.3	1.09416	0.261095	4.19067	2.78137e-05	0.000657312	COL6A1
ENSG00000255693.1	19.8696	-2.07074	0.494298	-4.18926	2.79869e-05	0.000660921	RP11-766N7.3
ENSG00000163888.3	64.3113	-1.38871	0.331631	-4.18751	2.82028e-05	0.000665045	CAMK2N2
ENSG00000254709.5	4593.33	2.05123	0.489885	4.18717	2.82457e-05	0.00066541	IGLL5
ENSG00000159618.14	155.933	1.4281	0.341125	4.18646	2.83345e-05	0.000666308	GPR114
ENSG00000171119.2	310.811	-1.38991	0.332122	-4.18495	2.85228e-05	0.000669651	NRTN
ENSG00000271142.1	1.7111	-1.8133	0.433288	-4.18497	2.85202e-05	0.000669651	YWHAQP7
ENSG00000203910.7	3.71927	-1.39722	0.333916	-4.18435	2.85988e-05	0.000670949	C1orf146
ENSG00000264301.1	4.24753	3.1372	0.750123	4.18225	2.88639e-05	0.000676674	LINC01444
ENSG00000236841.6	27.4464	1.31551	0.314636	4.18104	2.9018e-05	0.0006793	AC007750.5
ENSG00000241570.7	1.77122	-2.91318	0.696837	-4.18058	2.90765e-05	0.000680175	PAQR9-AS1
ENSG00000224940.7	52.6434	-1.66047	0.397297	-4.17943	2.92239e-05	0.000682899	PRRT4
ENSG00000139344.6	53.7961	1.72804	0.413496	4.1791	2.92662e-05	0.000683126	AMDHD1
ENSG00000204264.7	5613.07	1.0094	0.241556	4.17875	2.93113e-05	0.00068319	PSMB8
ENSG00000254174.1	10.9008	2.05074	0.490744	4.17885	2.92992e-05	0.00068319	IGHV1-12
ENSG00000205436.6	52.4044	1.86918	0.447352	4.17831	2.93686e-05	0.000684029	EXOC3L4
ENSG00000240382.3	831.353	2.14721	0.513925	4.17806	2.94006e-05	0.00068428	IGKV1-17
ENSG00000166523.6	195.033	1.42676	0.341631	4.17633	2.96248e-05	0.000689	CLEC4E
ENSG00000135519.6	73.9076	-1.43366	0.34334	-4.17563	2.97165e-05	0.000690218	KCNH3
ENSG00000178947.8	280.323	-1.31301	0.314447	-4.1756	2.972e-05	0.000690218	LINC00086
ENSG00000103381.10	1827.97	1.0051	0.240725	4.1753	2.976e-05	0.00069065	CPPED1
ENSG00000187068.2	583.036	-1.58956	0.380814	-4.17412	2.99141e-05	0.000693647	C3orf70
ENSG00000224675.1	5.3091	-1.41455	0.338909	-4.17382	2.99537e-05	0.000693647	AC009227.2
ENSG00000272666.1	281.563	1.43858	0.344661	4.17391	2.99422e-05	0.000693647	CTA-384D8.35
ENSG00000248265.1	33.8044	-1.43229	0.343244	-4.17282	3.00857e-05	0.000696204	FLJ12825
ENSG00000280107.1	12.7728	-1.33145	0.319206	-4.17114	3.03077e-05	0.000700337	AL022393.9
ENSG00000224016.2	8.10585	-1.23846	0.296962	-4.17045	3.04e-05	0.000701464	RP11-728K20.1
ENSG00000268621.4	61.7454	2.47295	0.592948	4.1706	3.03801e-05	0.000701464	AC006262.5
ENSG00000124116.17	76.2309	1.39412	0.334359	4.16953	3.05233e-05	0.000703607	WFDC3
ENSG00000103253.16	479.21	1.25107	0.300137	4.16834	3.0683e-05	0.000705634	HAGHL
ENSG00000129646.12	750.509	-1.22696	0.294459	-4.16684	3.08853e-05	0.000709107	QRICH2
ENSG00000166407.12	79.949	2.2755	0.546185	4.16616	3.09767e-05	0.000710701	LMO1
ENSG00000122592.7	85.5524	-1.69291	0.40659	-4.16369	3.1315e-05	0.000717441	HOXA7
ENSG00000243063.1	46.2382	1.7469	0.419748	4.16178	3.15775e-05	0.000722428	IGKV3-7
ENSG00000205037.2	4.93264	-1.74541	0.419589	-4.15981	3.18507e-05	0.000725667	RP11-863P13.4
ENSG00000246627.5	34.2365	-1.7195	0.413377	-4.15963	3.18758e-05	0.000725667	CACNA1C-AS1
ENSG00000182329.9	9.86515	-1.44521	0.347508	-4.15878	3.19954e-05	0.000727342	KIAA2012
ENSG00000162006.8	30.1548	2.13182	0.512676	4.15821	3.20746e-05	0.000728629	MSLNL
ENSG00000265531.2	20.503	1.05487	0.253773	4.15673	3.22831e-05	0.000732332	FCGR1C
ENSG00000178343.4	21.4289	-1.77891	0.428007	-4.15625	3.2351e-05	0.000733357	SHISA3
ENSG00000259985.1	67.2928	-1.11002	0.267107	-4.15572	3.24259e-05	0.000734539	RP11-549B18.1
ENSG00000233154.4	9.95537	-1.30403	0.313938	-4.15376	3.27053e-05	0.000739829	RP4-655J12.4
ENSG00000085741.11	513.643	1.59141	0.383271	4.15217	3.29331e-05	0.000742896	WNT11
ENSG00000165272.13	3546.67	1.70905	0.411575	4.15247	3.28902e-05	0.000742896	AQP3
ENSG00000243753.4	418.346	1.05711	0.254583	4.15231	3.29142e-05	0.000742896	HLA-L
ENSG00000112494.8	22.2309	2.43451	0.586406	4.15158	3.30188e-05	0.000744309	UNC93A
ENSG00000125848.9	304.667	-1.94683	0.469071	-4.15039	3.31902e-05	0.000746606	FLRT3
ENSG00000178826.9	1501.27	1.61095	0.388351	4.14819	3.3512e-05	0.000751223	TMEM139
ENSG00000262370.4	33.2276	1.08544	0.261698	4.14767	3.35877e-05	0.000751875	RP11-473M20.9
ENSG00000276070.3	254.522	1.20653	0.290884	4.14782	3.35663e-05	0.000751875	CCL4L1
ENSG00000092295.10	274.562	1.27958	0.308705	4.14499	3.39835e-05	0.000759154	TGM1
ENSG00000237973.1	8693.45	1.47028	0.354884	4.14298	3.42823e-05	0.000765298	RP5-857K21.6
ENSG00000248890.1	24.219	-1.35766	0.327755	-4.1423	3.43847e-05	0.000767052	HHIP-AS1
ENSG00000211905.1	4.95015	2.27672	0.549957	4.13981	3.47593e-05	0.000774336	IGHJ1
ENSG00000259842.2	1.83927	2.90217	0.701033	4.13984	3.47542e-05	0.000774336	IGHV3OR16-16
ENSG00000211655.3	147.126	2.18205	0.527217	4.13881	3.49113e-05	0.000777185	IGLV1-36
ENSG00000119943.9	640.877	-1.06458	0.25723	-4.13864	3.49378e-05	0.000777239	PYROXD2
ENSG00000006071.10	82.8397	-2.3098	0.558199	-4.13796	3.50411e-05	0.000779	ABCC8
ENSG00000204421.2	75.1258	2.04312	0.493834	4.13726	3.51472e-05	0.000779746	LY6G6C
ENSG00000252797.1	2.07109	-1.95131	0.471619	-4.13746	3.51165e-05	0.000779746	RN7SKP272
ENSG00000204396.9	178.134	1.00053	0.241924	4.13573	3.53823e-05	0.000784421	VWA7
ENSG00000226145.6	84.2453	2.58459	0.624967	4.13557	3.54075e-05	0.000784441	KRT16P6
ENSG00000250329.1	3.54577	-2.4567	0.5942	-4.13447	3.55772e-05	0.000787118	KDELC1P1
ENSG00000235597.1	2.1998	-2.35576	0.57056	-4.12885	3.64582e-05	0.000803851	LINC01102
ENSG00000164694.15	6409.01	1.33796	0.324143	4.12769	3.66429e-05	0.000806721	FNDC1
ENSG00000233723.6	52.5517	-1.39372	0.337643	-4.12779	3.66261e-05	0.000806721	LINC01122
ENSG00000115896.14	380.617	-1.16981	0.283431	-4.12731	3.67025e-05	0.000807029	PLCL1
ENSG00000123892.10	434.714	-1.14852	0.278521	-4.12363	3.7294e-05	0.000819477	RAB38
ENSG00000233332.1	34.2418	-2.23615	0.542469	-4.12217	3.75322e-05	0.000823587	RP4-799P18.2
ENSG00000230899.1	3.28231	-1.87973	0.456077	-4.12151	3.76395e-05	0.00082482	MAGEA8-AS1
ENSG00000255298.2	6.08798	4.99479	1.21202	4.12104	3.77171e-05	0.000825959	OR8G5
ENSG00000161677.10	1000.42	1.05334	0.255621	4.12071	3.77711e-05	0.000826577	JOSD2
ENSG00000163879.10	334.699	-1.58061	0.383592	-4.12055	3.77966e-05	0.000826577	DNALI1
ENSG00000147588.6	5.09562	3.43718	0.834251	4.12008	3.78739e-05	0.000826627	PMP2
ENSG00000277586.1	59.3698	2.64266	0.641411	4.12007	3.78759e-05	0.000826627	NEFL
ENSG00000162040.6	11.0313	2.78341	0.6758	4.11869	3.81027e-05	0.000829891	HS3ST6
ENSG00000170289.11	11.1739	-1.82298	0.442674	-4.11811	3.81986e-05	0.000831419	CNGB3
ENSG00000148965.7	45.2307	1.82632	0.443576	4.11727	3.83384e-05	0.000833806	SAA4
ENSG00000165178.9	110.625	1.10364	0.268069	4.11699	3.83858e-05	0.000833806	NCF1C
ENSG00000225864.1	11.8502	1.55471	0.377625	4.11707	3.83722e-05	0.000833806	HCG4P11
ENSG00000239614.1	3.49321	-1.94583	0.472776	-4.11577	3.85897e-05	0.000836543	HMGN1P7
ENSG00000075290.7	14.9693	-1.57182	0.381927	-4.11549	3.86354e-05	0.00083697	WNT8B
ENSG00000179546.4	122.989	1.89096	0.459575	4.11458	3.87888e-05	0.00083973	HTR1D
ENSG00000276578.1	9.73809	-1.43816	0.34955	-4.11433	3.8831e-05	0.000840078	LLNLR-285B5.1
ENSG00000173578.7	70.9718	1.33733	0.325092	4.11368	3.89395e-05	0.000841297	XCR1
ENSG00000133962.6	198.851	-1.43211	0.348186	-4.11306	3.90444e-05	0.000842997	CATSPERB
ENSG00000099812.7	614.889	1.83149	0.445447	4.11158	3.92959e-05	0.000847861	MISP
ENSG00000271569.1	23.751	2.36141	0.574711	4.10886	3.97616e-05	0.00085619	IGKV1OR2-6
ENSG00000120457.10	380.215	1.23783	0.301426	4.10657	4.01583e-05	0.000864154	KCNJ5
ENSG00000143995.18	712.317	-1.03292	0.251551	-4.10621	4.02201e-05	0.000864305	MEIS1
ENSG00000149968.10	1092.56	1.68036	0.409213	4.10631	4.02024e-05	0.000864305	MMP3
ENSG00000260838.3	40.5136	-2.68309	0.653446	-4.10606	4.02457e-05	0.000864305	RP11-531A24.3
ENSG00000234206.4	3.65725	-2.57839	0.628084	-4.10516	4.04032e-05	0.000867109	RP1-67A8.3
ENSG00000069431.9	525.193	-1.12422	0.274156	-4.10067	4.1195e-05	0.000882339	ABCC9
ENSG00000168546.9	117.648	-1.8065	0.441052	-4.09589	4.20553e-05	0.000897189	GFRA2
ENSG00000245080.5	30.8332	1.83394	0.447813	4.09532	4.21583e-05	0.000898791	RP11-320N21.1
ENSG00000187045.15	36.3098	-1.44582	0.353145	-4.09411	4.23785e-05	0.00090231	TMPRSS6
ENSG00000212464.1	2.2919	-1.24644	0.304446	-4.09411	4.23793e-05	0.00090231	SNORA12
ENSG00000086570.11	1407.29	1.55792	0.380558	4.09378	4.24398e-05	0.000903	FAT2
ENSG00000211598.2	8940.07	2.06071	0.503495	4.09281	4.26173e-05	0.000905582	IGKV4-1
ENSG00000262185.1	10.927	1.2775	0.312177	4.09223	4.27244e-05	0.00090726	RP11-462G12.1
ENSG00000249306.4	9.13523	-2.40485	0.587706	-4.09193	4.27804e-05	0.000907852	LINC01411
ENSG00000185745.9	3907.15	1.37931	0.337097	4.09172	4.28176e-05	0.000908044	IFIT1
ENSG00000270248.1	6.81925	-1.08792	0.265982	-4.09022	4.30967e-05	0.000912762	CTC-471J1.10
ENSG00000213145.8	178.378	1.28489	0.314212	4.08926	4.32747e-05	0.000915929	CRIP1
ENSG00000088827.11	1324.42	1.05291	0.257536	4.08842	4.34322e-05	0.000918058	SIGLEC1
ENSG00000258474.1	4.51258	-2.39287	0.585271	-4.08847	4.34222e-05	0.000918058	RP11-187E13.1
ENSG00000253131.1	4.55243	2.22607	0.544603	4.08751	4.36024e-05	0.000920448	IGHV7-56
ENSG00000272263.1	13.8215	-1.25207	0.306427	-4.08603	4.38818e-05	0.000925134	RP11-767C1.2
ENSG00000231518.1	9.70866	2.41021	0.589938	4.08554	4.39752e-05	0.000926497	RP11-327L3.3
ENSG00000168959.13	3.49681	-2.41657	0.591573	-4.08498	4.40798e-05	0.000928095	GRM5
ENSG00000211892.3	8776.92	1.94238	0.475531	4.08467	4.41399e-05	0.000928752	IGHG4
ENSG00000277863.1	1.96197	-2.27808	0.557942	-4.083	4.44572e-05	0.00093421	RP11-282A11.4
ENSG00000166828.2	576.234	1.67908	0.411273	4.08263	4.45286e-05	0.0009351	SCNN1G
ENSG00000251593.1	8.90459	1.12934	0.276766	4.0805	4.4938e-05	0.000941857	MSNP1
ENSG00000089127.11	3491.78	1.16539	0.285621	4.08019	4.49995e-05	0.000942534	OAS1
ENSG00000256050.2	11.2436	1.59324	0.390548	4.07951	4.51315e-05	0.000944179	RP11-982M15.6
ENSG00000186818.11	1431.92	1.03462	0.253859	4.07557	4.59014e-05	0.000959553	LILRB4
ENSG00000227300.11	6.04353	2.16797	0.53224	4.07329	4.63537e-05	0.000968381	KRT16P2
ENSG00000175544.12	75.0911	1.15642	0.283968	4.07237	4.65374e-05	0.000971589	CABP4
ENSG00000229544.8	405.487	1.92185	0.472023	4.07151	4.67085e-05	0.000974001	NKX1-2
ENSG00000263711.4	6.41702	3.61122	0.886985	4.07134	4.67436e-05	0.000974001	RP11-169F17.1
ENSG00000082074.14	1478.75	1.00378	0.246606	4.07036	4.69413e-05	0.000977488	FYB
ENSG00000240541.2	199.772	1.64808	0.405042	4.06891	4.72344e-05	0.000982957	TM4SF1-AS1
ENSG00000176136.5	9.72923	-4.14433	1.01867	-4.06836	4.73455e-05	0.000984004	MC5R
ENSG00000227687.1	3.3854	3.57988	0.879933	4.06836	4.73458e-05	0.000984004	RP4-681L3.2
ENSG00000274718.1	4.44245	-1.87713	0.461421	-4.06815	4.73881e-05	0.000984249	RP11-346C4.3
ENSG00000226751.2	12.8996	1.19458	0.293661	4.0679	4.74392e-05	0.000984331	AF127936.5
ENSG00000259341.1	7.49999	2.13292	0.524419	4.06721	4.75789e-05	0.000985673	RP11-20G13.1
ENSG00000280162.1	9.15911	-1.87806	0.461755	-4.06722	4.75777e-05	0.000985673	RP11-314N13.9
ENSG00000253132.1	8.77522	2.12425	0.522442	4.06599	4.78293e-05	0.000988953	IGHV3-62
ENSG00000214215.3	5.38229	-2.53641	0.623845	-4.06578	4.78725e-05	0.000989212	C12orf74
ENSG00000107984.8	838.149	-2.0256	0.498324	-4.06483	4.80677e-05	0.000992608	DKK1
ENSG00000125999.9	348.959	2.71513	0.667993	4.06461	4.81137e-05	0.000992922	BPIFB1
ENSG00000232139.4	3.60623	-1.44411	0.35536	-4.06378	4.82842e-05	0.000995167	LINC00867
ENSG00000154269.13	599.437	-2.24373	0.552234	-4.06301	4.84442e-05	0.000997826	ENPP3
ENSG00000142661.17	91.1196	-1.30122	0.320481	-4.06022	4.9027e-05	0.00100854	MYOM3
ENSG00000279198.1	74.2855	-1.04344	0.25702	-4.05975	4.91254e-05	0.00100992	CTD-2231E14.2
ENSG00000157734.12	1128.56	-1.35265	0.333291	-4.05845	4.93991e-05	0.0010149	SNX22
ENSG00000253838.1	4.37143	2.42402	0.59734	4.05802	4.94909e-05	0.00101614	RP11-44K6.2
ENSG00000026751.15	1272.64	1.31058	0.32303	4.05715	4.96743e-05	0.00101861	SLAMF7
ENSG00000258949.1	8.66664	-1.63165	0.402214	-4.05666	4.97786e-05	0.0010201	RP11-857B24.5
ENSG00000211593.2	9.47424	1.84754	0.455519	4.05591	4.99404e-05	0.00102251	IGKJ5
ENSG00000211958.2	10.8825	1.86844	0.460682	4.05581	4.996e-05	0.00102251	IGHV3-38
ENSG00000232211.1	2.93567	3.12465	0.770624	4.0547	5.01991e-05	0.00102611	RP11-395D3.1
ENSG00000166582.8	1236.38	-1.22617	0.302543	-4.05287	5.05936e-05	0.00103155	CENPV
ENSG00000184937.11	166.165	1.64406	0.40565	4.0529	5.05865e-05	0.00103155	WT1
ENSG00000267778.1	5.94913	-1.36124	0.335864	-4.05295	5.05769e-05	0.00103155	AC004221.2
ENSG00000107518.15	185.361	-1.86814	0.461018	-4.05221	5.07356e-05	0.00103314	ATRNL1
ENSG00000230490.2	16.7986	-1.40483	0.346904	-4.04962	5.13006e-05	0.00104333	RP11-141M1.3
ENSG00000203837.4	19.8754	4.93557	1.21937	4.04765	5.1734e-05	0.00105148	PNLIPRP3
ENSG00000257004.1	3.1035	-1.45866	0.360387	-4.04748	5.17711e-05	0.00105157	RP11-180M15.3
ENSG00000157833.11	775.265	-1.02663	0.253704	-4.04657	5.19743e-05	0.00105437	GAREML
ENSG00000260792.1	12.5341	1.63031	0.402911	4.04633	5.20273e-05	0.00105478	RP11-982M15.8
ENSG00000180044.4	201.404	1.00116	0.247499	4.04513	5.22945e-05	0.00105919	C3orf80
ENSG00000182132.11	48.6495	-1.53213	0.37878	-4.04491	5.23434e-05	0.00105919	KCNIP1
ENSG00000174791.9	519.46	1.068	0.264074	4.0443	5.2479e-05	0.00106108	RIN1
ENSG00000270996.1	24.2882	-1.11288	0.275189	-4.04405	5.25357e-05	0.00106108	RP11-342K6.4
ENSG00000225886.2	24.0745	1.70402	0.421467	4.04308	5.27539e-05	0.00106482	RP11-288L9.4
ENSG00000169495.4	49.8146	1.21108	0.299562	4.04284	5.28079e-05	0.00106525	HTRA4
ENSG00000211640.3	2144.87	2.13626	0.528456	4.04245	5.28957e-05	0.00106635	IGLV6-57
ENSG00000116032.5	12.1828	1.25418	0.310282	4.04208	5.29801e-05	0.00106694	GRIN3B
ENSG00000211957.2	18.3966	1.89761	0.469469	4.04203	5.2991e-05	0.00106694	IGHV3-35
ENSG00000258847.1	2.51543	-1.60056	0.396173	-4.04004	5.3441e-05	0.00107465	CTD-2014B16.3
ENSG00000077327.14	22.1115	1.88166	0.465887	4.03888	5.37074e-05	0.00107934	SPAG6
ENSG00000158517.12	195.097	1.01464	0.251248	4.03841	5.38154e-05	0.00108083	NCF1
ENSG00000254859.1	13.9821	1.09087	0.270214	4.03706	5.41241e-05	0.00108501	RP11-661A12.5
ENSG00000276566.1	87.7289	2.31523	0.573665	4.03585	5.44053e-05	0.0010899	IGKV1D-13
ENSG00000248458.2	17.753	1.7305	0.428863	4.0351	5.45785e-05	0.00109072	RP4-598P13.1
ENSG00000236394.2	1.54646	-1.85544	0.460349	-4.03052	5.56539e-05	0.00111015	RP11-229P13.15
ENSG00000010310.7	52.9683	1.18674	0.294456	4.03029	5.57091e-05	0.00111056	GIPR
ENSG00000224020.1	31.734	-1.13929	0.282702	-4.03	5.57776e-05	0.00111124	MIR181A2HG
ENSG00000259676.1	16.6752	2.91799	0.724634	4.02685	5.653e-05	0.00112346	RP11-343B18.2
ENSG00000175294.5	34.3965	1.05041	0.260926	4.0257	5.68061e-05	0.00112825	CATSPER1
ENSG00000253858.1	6.21834	1.96307	0.487678	4.02535	5.68916e-05	0.00112925	CTB-147C13.1
ENSG00000143365.15	1278.55	1.46257	0.363403	4.02464	5.70635e-05	0.00113127	RORC
ENSG00000106236.3	648.264	-1.81337	0.450604	-4.0243	5.71458e-05	0.00113173	NPTX2
ENSG00000273274.1	105.195	-2.02967	0.504359	-4.02425	5.7157e-05	0.00113173	ZBTB8B
ENSG00000076864.18	1633.15	-1.04103	0.258973	-4.01983	5.82399e-05	0.00114964	RAP1GAP
ENSG00000171855.6	4.21232	2.06509	0.51397	4.01791	5.87172e-05	0.00115764	IFNB1
ENSG00000231769.2	11.4055	-1.22836	0.305763	-4.01735	5.88557e-05	0.00115896	RP1-8B1.4
ENSG00000231645.2	4.87177	1.83683	0.45743	4.01554	5.93087e-05	0.00116574	KRT17P6
ENSG00000121039.8	9168.48	1.36478	0.340089	4.01301	5.99499e-05	0.00117619	RDH10
ENSG00000253120.1	13.747	2.27427	0.566846	4.01215	6.01671e-05	0.00117974	IGLV2-34
ENSG00000182103.4	119.297	-1.86075	0.463957	-4.0106	6.05652e-05	0.00118466	FAM181B
ENSG00000253451.1	9.66963	2.05018	0.511184	4.01064	6.0555e-05	0.00118466	IGLV2-28
ENSG00000227766.1	420.643	1.73883	0.433707	4.00922	6.09184e-05	0.00119012	HCG4P5
ENSG00000172927.6	1149.89	2.29817	0.573248	4.00904	6.09651e-05	0.00119031	MYEOV
ENSG00000228415.2	6.61538	-1.14273	0.285228	-4.00639	6.16539e-05	0.00120231	PTMAP1
ENSG00000121075.8	50.3076	1.91965	0.479207	4.00588	6.1786e-05	0.00120343	TBX4
ENSG00000262823.1	29.1234	1.20915	0.301878	4.00542	6.19069e-05	0.00120433	RP13-580F15.2
ENSG00000187323.10	40.7143	-1.52234	0.380193	-4.00412	6.22498e-05	0.00121027	DCC
ENSG00000128274.14	955.306	1.04402	0.260835	4.00262	6.26443e-05	0.00121427	A4GALT
ENSG00000162892.14	117.838	1.10876	0.277003	4.00271	6.26205e-05	0.00121427	IL24
ENSG00000106006.6	46.3002	-1.82802	0.457086	-3.99929	6.35339e-05	0.00122793	HOXA6
ENSG00000176956.11	31.2376	-1.45389	0.36354	-3.99927	6.35394e-05	0.00122793	LY6H
ENSG00000104808.6	118.588	1.28845	0.322293	3.99775	6.39466e-05	0.00123506	DHDH
ENSG00000164393.7	12.6376	2.12092	0.530575	3.9974	6.40421e-05	0.00123617	GPR111
ENSG00000185518.10	270.96	-1.57984	0.395339	-3.99617	6.43756e-05	0.00123963	SV2B
ENSG00000270467.1	4.3302	2.48966	0.62299	3.99631	6.43372e-05	0.00123963	IGHV3OR16-12
ENSG00000163492.12	31.1535	-1.23497	0.309052	-3.99599	6.4424e-05	0.00123983	CCDC141
ENSG00000268535.1	2.10858	-2.05772	0.515011	-3.99548	6.45622e-05	0.00124174	RP11-420K14.3
ENSG00000198723.9	67.1929	-1.22027	0.305585	-3.99323	6.51799e-05	0.00125213	C19orf45
ENSG00000165730.13	369.806	-1.1146	0.279145	-3.99292	6.52632e-05	0.00125298	STOX1
ENSG00000266995.1	15.9063	1.23483	0.309277	3.99263	6.53437e-05	0.0012537	RP11-703I16.3
ENSG00000180694.12	2234.11	1.04072	0.260703	3.99195	6.55318e-05	0.00125515	TMEM64
ENSG00000196126.9	23426.3	1.0422	0.261069	3.99203	6.55098e-05	0.00125515	HLA-DRB1
ENSG00000269918.1	86.9964	-1.3784	0.345373	-3.99106	6.57797e-05	0.0012584	AF131215.9
ENSG00000105963.12	255.573	1.30396	0.327082	3.98665	6.70137e-05	0.00127836	ADAP1
ENSG00000261548.1	2.38404	2.31661	0.581096	3.98662	6.70212e-05	0.00127836	HLA-P
ENSG00000213362.3	17.3802	1.0514	0.263811	3.98543	6.73582e-05	0.00128251	FTH1P12
ENSG00000211946.3	114.21	2.14613	0.538749	3.98354	6.78954e-05	0.00128898	IGHV3-20
ENSG00000230519.2	2.58649	-1.96048	0.492146	-3.98353	6.78977e-05	0.00128898	RP11-1060J15.5
ENSG00000211829.5	165.771	1.45589	0.365573	3.98249	6.81961e-05	0.00129312	TRDC
ENSG00000121858.9	8581.04	1.1386	0.285916	3.98229	6.82534e-05	0.00129344	TNFSF10
ENSG00000162878.11	517.731	1.20375	0.302302	3.98194	6.83552e-05	0.00129461	PKDCC
ENSG00000258181.1	5.94526	1.24184	0.311884	3.98172	6.84178e-05	0.00129504	RP11-493L12.4
ENSG00000078898.6	87.4378	-2.60911	0.655434	-3.98074	6.87019e-05	0.00129965	BPIFB2
ENSG00000198643.5	916.065	-2.35355	0.591425	-3.97946	6.90724e-05	0.00130589	FAM3D
ENSG00000279526.1	5.9581	-1.94499	0.488939	-3.97797	6.95047e-05	0.00131253	AC011239.2
ENSG00000137745.10	1860.5	1.88957	0.475057	3.97756	6.96265e-05	0.00131329	MMP13
ENSG00000132681.15	27.6712	1.64273	0.413079	3.9768	6.98497e-05	0.00131673	ATP1A4
ENSG00000275216.1	488.326	3.40681	0.856741	3.97648	6.99435e-05	0.00131733	RP11-54H7.4
ENSG00000281103.1	84.5713	1.1258	0.283121	3.97641	6.99635e-05	0.00131733	TRG-AS1
ENSG00000259337.4	46.015	2.18395	0.549268	3.97611	7.00503e-05	0.0013182	IGHV1OR15-2
ENSG00000257048.1	2.25113	-2.78021	0.699326	-3.97556	7.02136e-05	0.0013205	RP11-476M19.2
ENSG00000137198.8	998.621	-1.345	0.338517	-3.97321	7.09092e-05	0.00133203	GMPR
ENSG00000226193.1	1.80155	2.87732	0.724328	3.97241	7.115e-05	0.00133577	RP3-398G3.5
ENSG00000124107.5	12412.9	1.71993	0.433359	3.96884	7.22236e-05	0.00135199	SLPI
ENSG00000182898.3	7.98941	3.29855	0.831143	3.96869	7.22675e-05	0.00135203	TCHHL1
ENSG00000140254.11	389.423	1.63988	0.413274	3.96801	7.24742e-05	0.00135491	DUOXA1
ENSG00000015413.8	68.8	1.50915	0.380397	3.96729	7.26939e-05	0.00135764	DPEP1
ENSG00000111339.9	19.3309	1.60914	0.405663	3.96668	7.28794e-05	0.00136032	ART4
ENSG00000105388.13	237.674	2.73839	0.690669	3.96484	7.34448e-05	0.00136929	CEACAM5
ENSG00000182487.11	67.2815	1.12235	0.283067	3.96496	7.34089e-05	0.00136929	NCF1B
ENSG00000185942.10	8.02744	-2.28755	0.577019	-3.96442	7.35733e-05	0.0013701	NKAIN3
ENSG00000204941.12	6.14175	2.74774	0.693097	3.96444	7.35679e-05	0.0013701	PSG5
ENSG00000169252.5	119.539	1.37683	0.347438	3.9628	7.40755e-05	0.00137785	ADRB2
ENSG00000117148.7	1328.43	2.5705	0.648749	3.96224	7.42499e-05	0.00137811	ACTL8
ENSG00000183307.3	124.175	-1.15289	0.290972	-3.96221	7.42604e-05	0.00137811	CECR6
ENSG00000234147.1	9.45703	-1.52846	0.385783	-3.96197	7.43323e-05	0.00137866	RP3-460G2.2
ENSG00000235478.3	4.77581	-1.46645	0.370299	-3.96019	7.48905e-05	0.00138661	AC006946.15
ENSG00000177098.7	370.332	-1.27065	0.320964	-3.95886	7.53084e-05	0.00139275	SCN4B
ENSG00000136514.2	1055.27	1.35213	0.341644	3.95773	7.56659e-05	0.00139776	RTP4
ENSG00000186007.8	335.866	1.60863	0.406609	3.95622	7.61459e-05	0.00140582	LEMD1
ENSG00000234084.1	23.9676	-1.37081	0.34654	-3.95569	7.63132e-05	0.00140792	RP3-388E23.2
ENSG00000095321.15	3306.29	1.1668	0.295061	3.95442	7.672e-05	0.00141076	CRAT
ENSG00000169903.6	32.8911	1.85509	0.469086	3.95469	7.66326e-05	0.00141076	TM4SF4
ENSG00000261664.4	33.1601	1.43988	0.364117	3.95444	7.67138e-05	0.00141076	TTC39A-AS1
ENSG00000211647.1	13.2195	2.44343	0.617962	3.95402	7.6849e-05	0.00141152	IGLV5-48
ENSG00000261286.1	45.7654	1.21589	0.307523	3.95384	7.69084e-05	0.00141181	RP11-517C16.2
ENSG00000137674.3	164.266	2.40224	0.607704	3.95298	7.7183e-05	0.00141444	MMP20
ENSG00000205667.2	50.8398	-1.44443	0.365394	-3.95306	7.7157e-05	0.00141444	ARSH
ENSG00000175946.8	164.037	1.54628	0.391185	3.95281	7.72379e-05	0.00141464	KLHL38
ENSG00000273001.1	16.8757	1.15962	0.293393	3.95243	7.73605e-05	0.00141608	RP11-118K6.3
ENSG00000130783.12	21.0953	-1.0053	0.254391	-3.95181	7.75636e-05	0.00141819	CCDC62
ENSG00000271375.1	15.061	2.08775	0.528322	3.95166	7.76113e-05	0.00141825	RP11-295P22.2
ENSG00000237640.1	11.7073	-1.35139	0.342078	-3.95055	7.79729e-05	0.00142325	RP4-604G5.1
ENSG00000204644.8	250.461	1.92602	0.487562	3.95031	7.805e-05	0.00142385	ZFP57
ENSG00000187486.5	252.182	-1.27589	0.323057	-3.94941	7.83433e-05	0.00142758	KCNJ11
ENSG00000254548.1	12.2647	1.57101	0.397942	3.94784	7.88595e-05	0.00143618	RP11-429J17.5
ENSG00000105613.8	286.812	-1.31664	0.333695	-3.94563	7.95891e-05	0.00144783	MAST1
ENSG00000128322.6	4.92266	1.86701	0.473301	3.94465	7.99161e-05	0.00145296	IGLL1
ENSG00000181773.6	123.921	-1.03087	0.261422	-3.94332	8.0361e-05	0.0014594	GPR3
ENSG00000168685.13	1562.99	1.19684	0.303595	3.94223	8.0726e-05	0.0014652	IL7R
ENSG00000156150.6	40.5038	-2.03493	0.516299	-3.94138	8.10131e-05	0.00146843	ALX3
ENSG00000181885.17	7231.97	1.03977	0.263838	3.94096	8.11568e-05	0.00146971	CLDN7
ENSG00000270765.4	25.6751	2.18559	0.55477	3.93963	8.16068e-05	0.0014762	GAS2L2
ENSG00000236700.4	14.0235	1.36692	0.34725	3.93642	8.27071e-05	0.00149192	LINC01010
ENSG00000078399.14	312.905	-1.68907	0.429179	-3.93558	8.2995e-05	0.00149628	HOXA9
ENSG00000276188.1	5.14761	-1.3204	0.335527	-3.9353	8.30935e-05	0.00149722	RP11-173P15.10
ENSG00000121594.10	95.208	1.0709	0.272139	3.93513	8.31522e-05	0.00149744	CD80
ENSG00000047617.13	181.004	-1.58903	0.403931	-3.93392	8.35714e-05	0.00150182	ANO2
ENSG00000108691.8	1911.3	1.01306	0.257543	3.93354	8.37025e-05	0.00150315	CCL2
ENSG00000188508.9	53.6355	2.33976	0.594992	3.93242	8.40954e-05	0.00150852	KRTDAP
ENSG00000178248.11	23.6777	-1.94846	0.495534	-3.93203	8.42321e-05	0.00151013	AP000345.1
ENSG00000265982.1	15.894	1.41646	0.360329	3.93102	8.45851e-05	0.00151478	RP11-927P21.4
ENSG00000188816.3	18.4318	-2.91632	0.742356	-3.92846	8.54907e-05	0.00153015	HMX2
ENSG00000173200.11	139.339	1.15562	0.294252	3.92731	8.59021e-05	0.00153666	PARP15
ENSG00000220771.2	4.13422	-1.56683	0.39927	-3.92425	8.70008e-05	0.00155458	BOLA2P3
ENSG00000257989.1	7.66836	-2.22172	0.566482	-3.92195	8.78347e-05	0.00156775	RP1-288H2.2
ENSG00000138311.14	192.023	1.3197	0.336529	3.92151	8.79944e-05	0.00156886	ZNF365
ENSG00000100867.13	5247.46	-2.44559	0.623744	-3.92083	8.82448e-05	0.00157245	DHRS2
ENSG00000167861.14	3584.45	-1.02274	0.260903	-3.92001	8.85437e-05	0.00157691	HID1
ENSG00000226549.3	2.12298	2.33442	0.595574	3.91962	8.86892e-05	0.00157863	SCDP1
ENSG00000250432.4	6.73425	-1.62252	0.414356	-3.91577	9.01159e-05	0.00159961	RP11-834C11.5
ENSG00000197142.9	1657.82	1.00386	0.256416	3.91495	9.04232e-05	0.00160418	ACSL5
ENSG00000118849.8	10835.4	1.63578	0.417888	3.91439	9.06335e-05	0.00160702	RARRES1
ENSG00000182568.15	1917.53	-1.01996	0.260683	-3.91264	9.12932e-05	0.00161517	SATB1
ENSG00000274191.1	12.2987	-1.12765	0.288282	-3.91161	9.16837e-05	0.00161941	RP11-324E6.10
ENSG00000223403.3	10.1931	1.65622	0.42351	3.9107	9.20274e-05	0.0016237	MEG9
ENSG00000273375.1	6.02422	-1.06224	0.271618	-3.91079	9.19963e-05	0.0016237	RP11-803P9.1
ENSG00000156222.10	107.728	1.53077	0.391509	3.90994	9.23199e-05	0.00162619	SLC28A1
ENSG00000133328.3	113.709	1.75598	0.449405	3.90734	9.33175e-05	0.00164197	HRASLS2
ENSG00000253348.1	132.281	1.48245	0.379422	3.90713	9.33987e-05	0.0016425	CTC-455F18.1
ENSG00000211955.2	1127.77	2.01959	0.516986	3.90647	9.36551e-05	0.00164611	IGHV3-33
ENSG00000272236.1	3.27429	2.13095	0.545606	3.90566	9.39692e-05	0.00165073	XXbac-BPG170G13.32
ENSG00000164855.14	848.133	1.20267	0.308018	3.90453	9.4408e-05	0.00165734	TMEM184A
ENSG00000155918.6	133.997	1.82715	0.468189	3.90259	9.51694e-05	0.00166818	RAET1L
ENSG00000120885.18	45943.4	1.52261	0.390302	3.90109	9.57588e-05	0.00167487	CLU
ENSG00000270361.1	6.61256	-1.02413	0.262572	-3.90037	9.60448e-05	0.00167896	RP11-307C12.13
ENSG00000243587.6	27.9338	-1.12779	0.289166	-3.90013	9.61405e-05	0.00167972	C6orf183
ENSG00000153789.11	14.3612	1.57304	0.403493	3.89855	9.67714e-05	0.00168983	FAM92B
ENSG00000175868.12	29.6073	1.66924	0.428251	3.89781	9.70665e-05	0.00169227	CALCB
ENSG00000129204.15	83.3679	-1.02673	0.263421	-3.89767	9.71228e-05	0.0016923	USP6
ENSG00000016082.13	19.5985	-2.43543	0.625073	-3.89623	9.77003e-05	0.00169961	ISL1
ENSG00000204176.12	62.8851	1.39595	0.358355	3.89545	9.80162e-05	0.00170418	SYT15
ENSG00000105641.3	51.5448	1.82079	0.467511	3.89466	9.83385e-05	0.00170427	SLC5A5
ENSG00000226125.1	4.85678	1.30967	0.336264	3.89477	9.82908e-05	0.00170427	AC098823.3
ENSG00000211663.2	4036.95	2.10941	0.541786	3.89343	9.88355e-05	0.00171104	IGLV3-19
ENSG00000179915.19	105.416	-1.776	0.456313	-3.89206	9.93948e-05	0.00171888	NRXN1
ENSG00000183166.9	20.035	2.19677	0.564662	3.89043	0.000100068	0.00172775	CALN1
ENSG00000225492.5	464.094	1.49647	0.384797	3.88899	0.000100662	0.00173707	GBP1P1
ENSG00000162896.5	3287.21	2.41703	0.621617	3.88828	0.000100955	0.00173933	PIGR
ENSG00000197272.2	15.1913	1.14238	0.293782	3.88852	0.000100855	0.00173933	IL27
ENSG00000248771.4	44.2688	-3.353	0.862311	-3.88838	0.000100914	0.00173933	LINC01207
ENSG00000211950.2	563.038	1.79485	0.461783	3.88678	0.000101584	0.00174923	IGHV1-24
ENSG00000133169.5	175.595	-2.32943	0.599627	-3.88479	0.000102417	0.00175981	BEX1
ENSG00000279511.1	5.90479	2.49711	0.642921	3.884	0.000102751	0.00176461	RP11-676B18.1
ENSG00000274976.1	7.69126	-1.49462	0.384889	-3.88326	0.000103067	0.00176816	RP11-8P13.5
ENSG00000198074.8	524.148	2.44769	0.630729	3.88074	0.00010414	0.00178182	AKR1B10
ENSG00000253481.2	8.60706	1.95823	0.504896	3.87848	0.00010511	0.00179528	IGKV1OR22-1
ENSG00000268964.1	34.4359	2.50199	0.645111	3.87839	0.000105149	0.00179528	ERVV-2
ENSG00000214121.4	13.4156	-1.25255	0.323006	-3.87779	0.000105411	0.00179879	TDPX2
ENSG00000133019.10	1319.89	-1.63637	0.422115	-3.8766	0.000105925	0.00180471	CHRM3
ENSG00000075461.5	1711.99	1.84355	0.475684	3.87558	0.000106372	0.00181135	CACNG4
ENSG00000135373.11	7886	-1.37599	0.355114	-3.8748	0.000106714	0.00181622	EHF
ENSG00000140968.9	1058.39	1.04239	0.269078	3.87393	0.000107092	0.0018217	IRF8
ENSG00000211949.3	4495.8	1.91802	0.495241	3.87291	0.000107546	0.00182748	IGHV3-23
ENSG00000233342.1	2.27136	3.22919	0.833859	3.87259	0.000107685	0.00182889	RP11-235G24.3
ENSG00000164756.11	83.1246	-2.51289	0.648927	-3.87237	0.000107782	0.00182957	SLC30A8
ENSG00000197893.12	8.71888	-1.62871	0.420636	-3.87203	0.000107932	0.00183114	NRAP
ENSG00000236348.1	3.51115	-2.3412	0.604685	-3.87177	0.000108049	0.00183166	PSMC1P10
ENSG00000260484.1	8.91207	-1.97923	0.511238	-3.87145	0.00010819	0.00183166	RP11-1081M5.2
ENSG00000136541.13	129.49	-1.41829	0.366506	-3.86976	0.000108943	0.00183959	ERMN
ENSG00000225370.1	4.63984	1.47957	0.382529	3.86787	0.000109788	0.00185096	AC011515.2
ENSG00000164362.17	100.216	-1.68024	0.434466	-3.86738	0.000110013	0.00185377	TERT
ENSG00000197445.2	9.64044	-1.47016	0.380191	-3.86688	0.000110234	0.00185653	C16orf47
ENSG00000230829.3	4.14368	2.31585	0.598919	3.86673	0.000110306	0.00185677	CTD-2186M15.1
ENSG00000128815.16	683.257	1.00483	0.259876	3.86657	0.000110376	0.00185697	WDFY4
ENSG00000003096.12	881.527	-1.42386	0.368406	-3.86494	0.000111118	0.00186266	KLHL13
ENSG00000215861.5	97.6256	1.07249	0.277493	3.86494	0.000111118	0.00186266	WI2-1896O14.1
ENSG00000231483.1	16.2738	1.88624	0.488116	3.86433	0.000111393	0.00186613	RP11-336A10.5
ENSG00000182261.3	4.48248	2.24302	0.580673	3.86279	0.000112101	0.00187425	NLRP10
ENSG00000243238.1	97.7115	1.89848	0.491652	3.86143	0.000112723	0.00188258	IGKV2-30
ENSG00000278857.1	14.3932	2.03694	0.527759	3.85959	0.000113576	0.00189401	IGKV1D-12
ENSG00000124143.9	229.997	1.9543	0.506378	3.85938	0.000113676	0.00189469	ARHGAP40
ENSG00000164683.15	845.339	-1.1555	0.299486	-3.85827	0.000114194	0.00190137	HEY1
ENSG00000197479.6	148.649	-1.70504	0.4422	-3.85581	0.000115346	0.00191462	PCDHB11
ENSG00000134138.18	779.04	-1.16651	0.302568	-3.85537	0.000115555	0.0019171	MEIS2
ENSG00000257925.1	3.67202	2.29507	0.595329	3.85513	0.000115668	0.00191798	RP11-493L12.3
ENSG00000167077.11	190.065	1.01091	0.262247	3.85479	0.00011583	0.00191968	MEI1
ENSG00000170959.13	37.9134	-1.2268	0.31834	-3.85373	0.000116332	0.00192316	DCDC1
ENSG00000166265.10	2014.1	-1.12826	0.292783	-3.85356	0.000116412	0.00192339	CYYR1
ENSG00000132915.9	26.9103	-1.4381	0.373297	-3.85243	0.000116952	0.00193132	PDE6A
ENSG00000133048.11	19114.4	1.52203	0.395141	3.85186	0.000117224	0.00193483	CHI3L1
ENSG00000259518.1	2.54674	2.41116	0.625999	3.85169	0.000117305	0.00193517	LINC01583
ENSG00000243659.1	4.34985	-1.24778	0.324006	-3.85109	0.000117592	0.00193792	RP11-4K3__A.3
ENSG00000174680.8	9.05665	-1.77594	0.461275	-3.85006	0.000118088	0.00194312	GRIK1-AS1
ENSG00000279667.1	19.076	-1.13704	0.295427	-3.8488	0.000118697	0.00195198	RP11-656D10.7
ENSG00000111837.10	108.961	-1.13246	0.294403	-3.84661	0.000119763	0.00196566	MAK
ENSG00000082196.19	586.049	-1.2405	0.322753	-3.8435	0.00012129	0.00198566	C1QTNF3
ENSG00000211652.2	236.392	1.84671	0.480509	3.84324	0.000121422	0.00198683	IGLV7-43
ENSG00000274419.3	3.16093	4.04158	1.05173	3.84279	0.000121646	0.00198947	TBC1D3D
ENSG00000138642.13	2144.61	1.05257	0.273975	3.84184	0.000122114	0.00199511	HERC6
ENSG00000023445.12	2769.47	1.17438	0.305737	3.84116	0.000122454	0.00199964	BIRC3
ENSG00000067798.12	186.951	-1.2226	0.318338	-3.84058	0.000122745	0.00200339	NAV3
ENSG00000221957.7	9.77958	2.38251	0.620433	3.84008	0.000122995	0.00200644	KIR2DS4
ENSG00000243466.1	5736.54	1.89292	0.493003	3.83956	0.000123255	0.00200865	IGKV1-5
ENSG00000262313.1	2.68868	-2.10479	0.548181	-3.8396	0.000123237	0.00200865	CTD-2561B21.4
ENSG00000149295.12	159.573	-1.7957	0.46774	-3.83909	0.000123491	0.00201149	DRD2
ENSG00000179840.5	7.62058	1.57365	0.40995	3.83863	0.000123721	0.0020132	PIK3CD-AS1
ENSG00000243141.2	3.43536	-1.2429	0.32396	-3.8366	0.00012475	0.00202663	RP11-757G14.1
ENSG00000267121.4	112.892	1.05814	0.275794	3.8367	0.000124698	0.00202663	CTD-2020K17.1
ENSG00000131737.5	9.68081	2.63619	0.68723	3.83596	0.000125073	0.00202803	KRT34
ENSG00000175746.6	10.6635	1.42241	0.370799	3.83608	0.000125014	0.00202803	C15orf54
ENSG00000243836.4	57.5847	1.52934	0.39866	3.83621	0.00012495	0.00202803	WDR86-AS1
ENSG00000170423.11	22.6187	2.03154	0.529695	3.8353	0.000125412	0.0020325	KRT78
ENSG00000255240.4	174.855	-1.30537	0.340409	-3.83472	0.000125705	0.00203624	RP11-142C4.6
ENSG00000237624.1	12.6027	1.41862	0.369967	3.83445	0.000125844	0.00203746	OXCT2P1
ENSG00000176641.9	2401.3	-1.14154	0.297764	-3.83373	0.000126216	0.00204144	RNF152
ENSG00000179603.16	40.6759	-1.33301	0.347787	-3.83284	0.000126672	0.00204716	GRM8
ENSG00000243710.6	32.5046	-1.0005	0.261037	-3.83279	0.000126697	0.00204716	CFAP57
ENSG00000197977.3	523.481	-1.69225	0.44162	-3.83192	0.000127147	0.00205304	ELOVL2
ENSG00000120498.12	15.2868	1.12198	0.292874	3.83093	0.000127661	0.00205818	TEX11
ENSG00000228566.1	5.02476	-2.3838	0.622409	-3.82996	0.000128163	0.0020636	RP11-170M17.1
ENSG00000261934.2	81.4754	1.21336	0.31692	3.82861	0.000128868	0.00207288	PCDHGA9
ENSG00000260230.2	45.2423	-1.77297	0.463619	-3.82419	0.000131204	0.00210493	FRRS1L
ENSG00000167165.17	73.9367	4.00476	1.0474	3.82353	0.000131553	0.00210661	UGT1A6
ENSG00000104415.12	1042.28	1.14197	0.298719	3.82289	0.000131895	0.00210861	WISP1
ENSG00000146147.13	66.0611	1.57217	0.411249	3.82292	0.000131882	0.00210861	MLIP
ENSG00000100121.11	3.63958	2.52785	0.661365	3.82217	0.000132284	0.00211098	GGTLC2
ENSG00000225107.1	28.1624	2.38113	0.623052	3.82172	0.000132523	0.00211375	AC092484.1
ENSG00000268747.1	3.95877	-1.61437	0.422448	-3.82146	0.000132664	0.00211389	CTD-3030D20.1
ENSG00000279024.1	24.1839	-2.01566	0.527721	-3.81956	0.000133689	0.0021273	RP11-1193F23.1
ENSG00000130558.17	800.457	-1.57285	0.411898	-3.81853	0.000134247	0.00213317	OLFM1
ENSG00000171496.3	5.1821	-1.29455	0.339031	-3.81837	0.000134337	0.00213317	OR1L8
ENSG00000226943.3	6.71105	2.31794	0.607042	3.81842	0.00013431	0.00213317	ALG1L5P
ENSG00000005981.11	20.1176	-1.36078	0.35648	-3.81728	0.000134931	0.00214156	ASB4
ENSG00000266088.4	49.5294	1.14066	0.298843	3.81693	0.00013512	0.0021435	RP5-1028K7.2
ENSG00000150656.13	20.6677	-1.49578	0.392044	-3.81534	0.000135998	0.00215424	CNDP1
ENSG00000229391.6	1436.01	1.2028	0.315272	3.81511	0.00013612	0.00215512	HLA-DRB6
ENSG00000141854.6	462.701	-1.22165	0.320255	-3.81461	0.000136399	0.00215742	CTB-55O6.8
ENSG00000271850.1	6.02993	-1.99757	0.52366	-3.81463	0.000136387	0.00215742	RP11-16D22.2
ENSG00000140379.7	761.232	1.48243	0.388708	3.81374	0.000136879	0.00216289	BCL2A1
ENSG00000211956.2	680.514	1.64809	0.432203	3.81324	0.000137159	0.00216625	IGHV4-34
ENSG00000108679.11	37485.9	1.05024	0.275473	3.8125	0.000137566	0.00217162	LGALS3BP
ENSG00000156675.14	3703.82	1.11685	0.292969	3.81217	0.000137751	0.00217347	RAB11FIP1
ENSG00000185615.14	122.86	-1.95422	0.512728	-3.81141	0.000138176	0.00217912	PDIA2
ENSG00000169676.5	2.34179	-2.20978	0.579954	-3.81026	0.00013882	0.00218712	DRD5
ENSG00000279377.1	161.109	-1.95972	0.514531	-3.80875	0.00013967	0.00219838	AC003973.3
ENSG00000185761.9	87.8182	1.19616	0.3141	3.80822	0.000139969	0.00220201	ADAMTSL5
ENSG00000217236.1	16.4609	-2.50525	0.657924	-3.80781	0.000140203	0.00220353	SP9
ENSG00000246528.3	24.4593	-1.72424	0.45281	-3.80786	0.000140175	0.00220353	RP11-159H10.3
ENSG00000211930.1	3.27886	2.45167	0.644121	3.80623	0.000141102	0.00221471	IGHD3-3
ENSG00000104112.7	41.1868	-1.69815	0.446388	-3.80421	0.000142257	0.00222742	SCG3
ENSG00000215218.3	297.532	-1.30427	0.342853	-3.80418	0.000142276	0.00222742	UBE2QL1
ENSG00000166840.12	232.184	-1.54596	0.406397	-3.80405	0.000142349	0.00222748	GLYATL1
ENSG00000226251.4	18.9702	1.98158	0.521009	3.80335	0.000142752	0.00223162	RP11-15I11.3
ENSG00000029559.6	224.297	1.58244	0.416152	3.80256	0.00014321	0.00223589	IBSP
ENSG00000178403.3	28.9523	-2.49393	0.655862	-3.80252	0.000143233	0.00223589	NEUROG2
ENSG00000243766.6	4.92541	-2.87095	0.75507	-3.80223	0.000143402	0.00223745	HOTTIP
ENSG00000158966.12	1175.61	-1.02086	0.268639	-3.80013	0.000144621	0.00225538	CACHD1
ENSG00000223722.3	71.6661	2.02009	0.531612	3.79994	0.000144731	0.00225586	RP11-467L13.5
ENSG00000261572.1	170.424	-1.09043	0.287017	-3.79919	0.000145172	0.0022596	RP11-384L8.1
ENSG00000262117.4	4.75459	2.05467	0.540862	3.79889	0.000145348	0.00226124	BCAR4
ENSG00000185275.6	26.8926	1.263	0.332514	3.79832	0.000145677	0.00226527	CD24P4
ENSG00000185306.11	62.9737	-2.12032	0.558302	-3.7978	0.000145986	0.00226898	C12orf56
ENSG00000169933.11	13.7049	2.20929	0.581775	3.79749	0.000146166	0.00227068	FRMPD4
ENSG00000255960.1	13.0782	-1.78534	0.470292	-3.79624	0.000146908	0.00228	RP11-459D22.1
ENSG00000227964.1	4.15891	1.6016	0.421909	3.79609	0.000146995	0.00228026	LINC01429
ENSG00000106004.4	243.623	-1.31083	0.345416	-3.79492	0.00014769	0.00228885	HOXA5
ENSG00000249082.2	68.5015	1.96261	0.517264	3.79421	0.000148112	0.00229318	C5orf66-AS1
ENSG00000172915.17	624.146	-1.37313	0.362036	-3.79282	0.000148949	0.00230392	NBEA
ENSG00000206549.11	53.2773	-1.43497	0.378436	-3.79185	0.000149527	0.00231065	PRSS50
ENSG00000062038.12	12551.5	1.07829	0.284551	3.78945	0.000150982	0.00233089	CDH3
ENSG00000242741.1	8.92992	-2.32219	0.613296	-3.7864	0.000152844	0.00235625	RP11-20B7.1
ENSG00000172478.16	866.457	1.78097	0.470462	3.78559	0.000153347	0.00236062	C2orf54
ENSG00000267289.1	3.29025	-1.45536	0.38501	-3.78005	0.000156796	0.00240796	CTD-2623N2.11
ENSG00000124203.5	107.419	1.36404	0.360873	3.77982	0.000156941	0.00240895	ZNF831
ENSG00000156140.7	408.831	-1.29637	0.342982	-3.77971	0.00015701	0.00240895	ADAMTS3
ENSG00000216740.2	3.21854	1.39436	0.368956	3.77921	0.000157324	0.00241072	ANXA2P3
ENSG00000223485.1	91.6801	1.34645	0.356272	3.77929	0.000157275	0.00241072	RP11-417E7.1
ENSG00000237927.1	14.2045	1.41109	0.373431	3.77871	0.000157645	0.00241296	RP3-393E18.2
ENSG00000183709.7	5.4197	2.04749	0.54191	3.77829	0.000157908	0.00241584	IFNL2
ENSG00000158578.17	4.45488	-1.70657	0.451775	-3.77748	0.000158423	0.00242036	ALAS2
ENSG00000258227.5	494.527	1.093	0.28944	3.77625	0.000159206	0.00242878	CLEC5A
ENSG00000105695.13	6.82519	2.34316	0.620558	3.77589	0.000159439	0.00243119	MAG
ENSG00000118513.17	2264.99	-1.49868	0.396991	-3.77511	0.000159938	0.00243649	MYB
ENSG00000276850.3	105.862	1.80506	0.478232	3.77444	0.000160364	0.00244183	CH17-360D5.2
ENSG00000272795.1	4.67546	-1.11999	0.29674	-3.7743	0.000160458	0.0024421	RP11-602N24.3
ENSG00000151790.7	422.642	1.28827	0.34151	3.77228	0.000161764	0.00245849	TDO2
ENSG00000279587.1	3.92267	-1.75513	0.465535	-3.77014	0.000163154	0.00247597	RP1-278D1.2
ENSG00000171798.16	91.3116	1.96293	0.520763	3.76933	0.000163685	0.00248067	KNDC1
ENSG00000173432.9	3849	1.58411	0.420263	3.76934	0.000163682	0.00248067	SAA1
ENSG00000123405.12	81.4444	1.50305	0.398771	3.76921	0.000163766	0.00248073	NFE2
ENSG00000271216.1	8.67245	1.49704	0.397199	3.76899	0.000163911	0.00248177	LINC01050
ENSG00000145642.10	2.57102	-2.16049	0.573326	-3.76834	0.000164334	0.002487	FAM159B
ENSG00000249096.5	54.9442	1.31324	0.348632	3.76682	0.000165337	0.00249983	RP11-290F5.1
ENSG00000232692.1	37.1446	-1.51791	0.403124	-3.76538	0.000166299	0.00251201	AP001596.6
ENSG00000203727.3	412.133	-1.37567	0.365444	-3.76437	0.000166969	0.00251978	SAMD5
ENSG00000254605.1	48.9542	1.11632	0.296606	3.76366	0.000167443	0.00252163	RP11-626H12.2
ENSG00000267701.2	18.3408	-1.26629	0.33642	-3.76402	0.000167206	0.00252163	RP11-28F1.2
ENSG00000211966.2	2168.89	1.77121	0.470754	3.76249	0.000168232	0.00253054	IGHV5-51
ENSG00000113389.14	2793.46	1.74444	0.463865	3.76066	0.000169468	0.00254558	NPR3
ENSG00000254632.1	3.67082	2.8644	0.761653	3.76077	0.00016939	0.00254558	RP11-21L23.4
ENSG00000231852.5	48.0175	-1.76146	0.468531	-3.75955	0.000170221	0.0025557	CYP21A2
ENSG00000211943.2	1784.52	1.86644	0.49676	3.75722	0.000171811	0.00257596	IGHV3-15
ENSG00000225969.1	67.2623	1.52958	0.4071	3.75726	0.000171784	0.00257596	ABHD11-AS1
ENSG00000171124.11	662.446	1.36918	0.364425	3.7571	0.000171895	0.00257602	FUT3
ENSG00000171101.12	18.2681	1.27565	0.3396	3.75633	0.000172421	0.0025827	SIGLEC17P
ENSG00000244086.1	14.2314	1.46783	0.390806	3.75592	0.000172708	0.0025846	RPS20P35
ENSG00000211632.3	97.9805	1.89885	0.505588	3.75572	0.000172842	0.00258541	IGKV3D-11
ENSG00000271447.4	199.852	1.30384	0.347216	3.75513	0.000173255	0.00259038	MMP28
ENSG00000272692.1	37.0243	-1.08962	0.290222	-3.75443	0.000173737	0.00259638	RP11-399K21.14
ENSG00000167755.12	4914.62	1.93981	0.516714	3.75413	0.000173947	0.00259832	KLK6
ENSG00000231609.4	98.9749	-1.00245	0.267121	-3.7528	0.000174874	0.00260854	AC009501.4
ENSG00000167618.8	18.2206	1.25686	0.335248	3.74903	0.00017752	0.00264557	LAIR2
ENSG00000211794.3	13.0819	1.3688	0.365192	3.74816	0.000178139	0.00265356	TRAV12-3
ENSG00000141314.11	86.2349	-1.45101	0.387154	-3.74787	0.000178341	0.00265534	RHBDL3
ENSG00000166816.12	332.267	1.42358	0.379961	3.74666	0.000179208	0.00266462	LDHD
ENSG00000280411.1	943.576	1.90076	0.507323	3.74665	0.000179212	0.00266462	IGHV1-69-2
ENSG00000144488.13	65.8261	-1.58097	0.422101	-3.74549	0.000180041	0.00267523	ESPNL
ENSG00000214856.10	4.98348	2.08672	0.557178	3.74515	0.000180287	0.00267602	KRT16P1
ENSG00000236975.1	16.5394	-2.14797	0.57354	-3.74512	0.000180311	0.00267602	RP5-1065P14.2
ENSG00000078114.17	5770.86	1.03818	0.277453	3.74184	0.000182677	0.00270616	NEBL
ENSG00000224959.1	3.75645	1.47963	0.395512	3.74105	0.00018325	0.00271215	AC017002.2
ENSG00000234197.1	4.53897	-1.94969	0.521532	-3.73839	0.000185204	0.00273981	ETV5-AS1
ENSG00000211941.3	1631.37	1.97858	0.529321	3.73795	0.000185528	0.00274208	IGHV3-11
ENSG00000225531.1	5.06468	-1.09436	0.292767	-3.73801	0.000185483	0.00274208	RP11-196I18.3
ENSG00000229407.4	2.28455	-1.60426	0.4292	-3.73778	0.00018565	0.00274264	RP11-12M5.3
ENSG00000259348.1	4.91741	2.08636	0.558276	3.73714	0.000186127	0.00274843	RP11-4G2.1
ENSG00000073861.2	81.0209	1.11749	0.299054	3.73673	0.000186428	0.0027512	TBX21
ENSG00000079101.15	249.305	-1.12242	0.30038	-3.73665	0.000186486	0.0027512	CLUL1
ENSG00000211899.6	24532.2	1.77992	0.476443	3.73585	0.000187081	0.00275754	IGHM
ENSG00000204542.2	485.263	2.0869	0.558665	3.73552	0.000187326	0.0027598	C6orf15
ENSG00000168743.11	3361.68	-1.3344	0.357297	-3.73471	0.00018793	0.00276617	NPNT
ENSG00000171033.11	420.861	-1.32312	0.354305	-3.73442	0.000188148	0.00276812	PKIA
ENSG00000104783.10	6097.22	-1.12172	0.30046	-3.73336	0.000188941	0.00277599	KCNN4
ENSG00000271178.1	13.4883	1.79974	0.482176	3.73253	0.000189566	0.00278136	IGHV3OR16-13
ENSG00000165935.8	25.9238	1.14966	0.308129	3.7311	0.000190647	0.00279468	SMCO2
ENSG00000162888.4	14.1327	1.12575	0.301824	3.72982	0.000191615	0.00280759	C1orf147
ENSG00000225639.1	3.45659	2.03803	0.546613	3.72846	0.000192652	0.00282023	PGAM1P2
ENSG00000253616.4	8.73057	1.46414	0.392707	3.72832	0.000192758	0.0028205	RP11-875O11.3
ENSG00000271659.1	12.1442	-1.05596	0.283276	-3.72767	0.000193259	0.00282526	RP11-435O5.4
ENSG00000188051.6	32.7569	-1.14878	0.308215	-3.72721	0.000193614	0.00282917	TMEM221
ENSG00000144962.6	2.17281	-3.74407	1.00495	-3.72561	0.000194841	0.00284323	SPATA16
ENSG00000174038.11	6.13643	-1.67946	0.450827	-3.72528	0.000195101	0.00284573	C9orf131
ENSG00000159648.10	16.7895	1.664	0.446764	3.72456	0.000195656	0.00285254	TEPP
ENSG00000103310.9	184.102	-3.23412	0.868435	-3.72408	0.000196032	0.00285442	ZP2
ENSG00000211777.2	12.9913	1.47352	0.395748	3.72339	0.000196569	0.00286068	TRAV3
ENSG00000188396.3	7.69207	1.72121	0.462516	3.72141	0.000198112	0.00288053	TCTEX1D4
ENSG00000234423.1	2.42931	-2.36187	0.634829	-3.72047	0.000198849	0.00288864	LINC01250
ENSG00000226259.9	34.5755	-1.26908	0.34112	-3.72033	0.000198965	0.00288902	GTF2H2B
ENSG00000112303.12	156.166	1.30167	0.349969	3.71939	0.000199708	0.0028959	VNN2
ENSG00000203799.9	51.9298	-1.24475	0.334832	-3.71754	0.000201169	0.00291316	CCDC162P
ENSG00000259807.1	97.0036	-1.17677	0.316638	-3.71646	0.000202032	0.00292172	RP11-426C22.4
ENSG00000157303.9	463.033	1.18374	0.318669	3.71465	0.000203483	0.0029348	SUSD3
ENSG00000187783.10	17.2168	1.85825	0.50024	3.71472	0.00020343	0.0029348	TMEM72
ENSG00000259727.1	59.5531	1.69406	0.456032	3.71478	0.000203384	0.0029348	RP11-1069G10.2
ENSG00000257336.1	4.96068	1.64849	0.443973	3.71304	0.000204783	0.00294827	PRELID2P1
ENSG00000182508.12	31.8824	-1.23412	0.33241	-3.71266	0.000205095	0.00295013	LHFPL1
ENSG00000124507.9	266.039	-1.08816	0.293165	-3.71176	0.000205824	0.00295798	PACSIN1
ENSG00000080493.12	130.949	-1.32393	0.356767	-3.71092	0.000206506	0.00295999	SLC4A4
ENSG00000189350.11	50.1809	1.25265	0.337523	3.7113	0.000206201	0.00295999	FAM179A
ENSG00000211656.3	5.4528	2.42203	0.652667	3.71098	0.000206461	0.00295999	IGLV2-33
ENSG00000227234.1	3.01026	3.05688	0.823702	3.71114	0.000206325	0.00295999	SPANXB2
ENSG00000257159.1	4.00073	-1.16513	0.313962	-3.71104	0.000206405	0.00295999	RP11-58A17.3
ENSG00000259915.2	9.47559	-1.14976	0.309831	-3.71091	0.000206515	0.00295999	RP11-410E4.1
ENSG00000227835.7	11.5268	-2.12471	0.57258	-3.71076	0.000206635	0.00296039	CARM1P1
ENSG00000274184.1	21.8253	-1.08187	0.29158	-3.71036	0.000206964	0.00296379	RP11-158H5.8
ENSG00000205086.6	8.6189	1.65874	0.447093	3.71007	0.000207205	0.00296515	C2orf91
ENSG00000226469.1	18.1303	-1.04859	0.282668	-3.70963	0.000207559	0.00296836	ADAM1B
ENSG00000183114.7	62.3031	-1.32014	0.355896	-3.70933	0.000207811	0.00297064	FAM43B
ENSG00000165807.6	49.7638	1.1098	0.299296	3.70803	0.000208875	0.00298188	PPP1R36
ENSG00000180644.6	471.616	1.12731	0.304012	3.70813	0.000208799	0.00298188	PRF1
ENSG00000162654.8	3579.77	1.28002	0.345298	3.70702	0.000209715	0.00299122	GBP4
ENSG00000155093.16	294.336	-1.32215	0.35673	-3.70631	0.000210303	0.00299696	PTPRN2
ENSG00000274956.2	37.1847	-2.332	0.629184	-3.70638	0.000210241	0.00299696	UG0898H09
ENSG00000226747.5	8.68824	-1.49376	0.403077	-3.70589	0.000210648	0.00299922	AC007966.1
ENSG00000168348.3	1.7949	-1.9269	0.520072	-3.70506	0.000211342	0.00300645	INSM2
ENSG00000109684.13	34.008	1.2659	0.341779	3.70385	0.000212348	0.00301809	CLNK
ENSG00000104722.12	28.5117	2.00549	0.541634	3.70268	0.000213338	0.00302815	NEFM
ENSG00000118785.12	21300.7	1.18241	0.31954	3.70037	0.000215285	0.00305042	SPP1
ENSG00000253553.4	4.21253	-2.04786	0.553675	-3.69868	0.000216726	0.00306814	RP11-586K2.1
ENSG00000251151.2	96.7848	-1.38108	0.373453	-3.69813	0.000217195	0.00307343	HOXC-AS3
ENSG00000007312.11	465.585	1.14054	0.308572	3.6962	0.000218849	0.00308885	CD79B
ENSG00000012223.11	68404.8	2.0429	0.552723	3.69606	0.000218972	0.00308885	LTF
ENSG00000204670.7	3.29102	2.27178	0.614671	3.69592	0.000219088	0.00308885	IGKV1OR2-3
ENSG00000159527.3	15.3362	2.31064	0.625465	3.69428	0.00022051	0.0031067	PGLYRP3
ENSG00000230251.1	6.43879	-1.92124	0.520319	-3.69242	0.000222131	0.00312818	PHBP4
ENSG00000188833.8	55.9826	1.63223	0.442093	3.69205	0.00022245	0.0031313	ENTPD8
ENSG00000126709.13	19067.8	1.27817	0.346234	3.69165	0.000222805	0.00313356	IFI6
ENSG00000227695.4	24.7342	-1.35998	0.368382	-3.69175	0.000222715	0.00313356	DNMBP-AS1
ENSG00000137959.14	4882.24	1.34504	0.364449	3.69063	0.000223699	0.00314066	IFI44L
ENSG00000138271.5	380.03	1.89748	0.514196	3.6902	0.000224082	0.00314466	GPR87
ENSG00000081237.17	2822.35	1.00559	0.272611	3.68875	0.00022536	0.00315573	PTPRC
ENSG00000182585.8	51.9674	2.08879	0.56639	3.6879	0.000226111	0.00316349	EPGN
ENSG00000166405.13	306.274	1.62918	0.441879	3.68693	0.000226978	0.00317287	RIC3
ENSG00000198765.10	39.9036	-2.87134	0.778907	-3.68637	0.000227472	0.00317703	SYCP1
ENSG00000137673.7	22464.9	1.60315	0.434919	3.6861	0.000227717	0.00317906	MMP7
ENSG00000213760.9	68.3508	-1.02076	0.277103	-3.68366	0.000229905	0.00320406	ATP6V1G2
ENSG00000171533.10	237.353	-1.08438	0.294436	-3.68291	0.00023059	0.00321082	MAP6
ENSG00000168306.11	286.21	1.08247	0.294238	3.6789	0.000234245	0.00325114	ACOX2
ENSG00000170011.12	97.6306	-1.54373	0.41959	-3.67915	0.000234012	0.00325114	MYRIP
ENSG00000223392.1	6.7995	-3.81797	1.03782	-3.67885	0.000234292	0.00325114	CLDN10-AS1
ENSG00000078081.6	1829.69	1.13552	0.308742	3.6779	0.000235158	0.00326176	LAMP3
ENSG00000197549.8	10.4583	2.27344	0.618372	3.67649	0.000236461	0.00327842	PRAMENP
ENSG00000112280.14	1183.01	-2.67178	0.726836	-3.6759	0.00023701	0.0032832	COL9A1
ENSG00000248240.1	25.5945	1.76331	0.479722	3.67569	0.000237212	0.00328459	RP11-159F24.5
ENSG00000196166.3	2.69044	-1.79225	0.487736	-3.67463	0.000238199	0.00329118	C8orf86
ENSG00000235072.2	77.415	-1.045	0.284425	-3.67408	0.000238712	0.00329549	AC012074.2
ENSG00000253234.1	6.47453	1.9732	0.537226	3.67294	0.000239775	0.00330306	IGLV2-5
ENSG00000270823.1	6.06631	-1.46404	0.398667	-3.67234	0.00024034	0.00330801	RP11-2E11.6
ENSG00000146276.10	12.5858	-2.11032	0.574717	-3.67192	0.000240733	0.00331201	GABRR1
ENSG00000251359.4	19.3021	1.08676	0.296027	3.67114	0.000241469	0.00331999	WWC2-AS2
ENSG00000130303.11	9424.25	1.23611	0.336756	3.67065	0.000241934	0.00332427	BST2
ENSG00000139946.8	584.545	-1.22715	0.334369	-3.67005	0.000242506	0.0033293	PELI2
ENSG00000161798.6	3680.06	-1.9668	0.536594	-3.66534	0.000247008	0.00338534	AQP5
ENSG00000227051.5	802.675	-1.30595	0.356308	-3.66523	0.000247117	0.00338539	C14orf132
ENSG00000104419.13	41316	1.08216	0.295352	3.66396	0.000248348	0.00340017	NDRG1
ENSG00000109738.9	322.507	-1.00406	0.274048	-3.66381	0.000248496	0.00340017	GLRB
ENSG00000123570.3	226.637	-1.05651	0.288374	-3.66368	0.000248618	0.00340017	RAB9B
ENSG00000279138.1	29.24	-1.00728	0.274932	-3.66375	0.000248546	0.00340017	KB-1742H10.3
ENSG00000110492.14	15008.7	-1.02636	0.280204	-3.6629	0.000249377	0.00340911	MDK
ENSG00000204839.7	839.77	1.03489	0.282625	3.66172	0.000250527	0.00342192	MROH6
ENSG00000233682.3	122.919	1.31231	0.358398	3.66161	0.000250639	0.00342201	RP11-13P5.2
ENSG00000274021.1	18.9627	-1.30485	0.356402	-3.66117	0.000251071	0.00342499	RP11-823E8.3
ENSG00000187037.7	45.1818	1.05728	0.28881	3.66082	0.000251413	0.00342532	GPR141
ENSG00000167094.14	20.7691	1.01715	0.277868	3.66056	0.000251669	0.00342736	TTC16
ENSG00000280165.1	2.7687	-2.44194	0.667182	-3.66009	0.000252131	0.00343219	PCDH20
ENSG00000109193.9	82.2781	-2.34067	0.639652	-3.65929	0.000252917	0.00343709	SULT1E1
ENSG00000173210.18	653.984	1.04473	0.285488	3.65946	0.000252748	0.00343709	ABLIM3
ENSG00000261451.1	3.79674	-1.16826	0.319357	-3.65814	0.000254048	0.00344955	RP11-981G7.1
ENSG00000280623.1	14.5209	-2.26376	0.618957	-3.65738	0.000254811	0.00345844	PCAT14
ENSG00000070731.8	2051	1.10865	0.303164	3.65692	0.000255265	0.00345949	ST6GALNAC2
ENSG00000247416.2	4.71827	-2.34831	0.642225	-3.65652	0.000255667	0.00346133	RP11-629G13.1
ENSG00000089692.7	436.697	1.0866	0.297259	3.6554	0.000256776	0.00347489	LAG3
ENSG00000128285.4	39.4396	1.09954	0.30082	3.65514	0.000257039	0.00347646	MCHR1
ENSG00000256553.1	8.71873	1.58221	0.432961	3.65439	0.000257799	0.00348288	TRAV1-2
ENSG00000267095.1	8.71695	2.41364	0.660818	3.6525	0.0002597	0.00350416	CTD-2319I12.5
ENSG00000120332.14	225.935	1.31953	0.361318	3.652	0.000260209	0.0035093	TNN
ENSG00000173698.16	671.55	-1.70174	0.465987	-3.65191	0.000260299	0.0035093	GPR64
ENSG00000256955.2	5.54406	1.88436	0.516254	3.65006	0.00026218	0.00353318	RP11-417L19.2
ENSG00000005187.10	578.488	-1.23727	0.338988	-3.64988	0.000262361	0.00353414	ACSM3
ENSG00000174885.11	16.6557	1.20376	0.329844	3.64947	0.000262782	0.00353834	NLRP6
ENSG00000143502.13	2066.35	-1.14856	0.314763	-3.64896	0.000263303	0.00354388	SUSD4
ENSG00000270388.1	6.9581	1.69198	0.464019	3.64637	0.000265974	0.00357534	RP11-475J5.8
ENSG00000255501.1	12.3645	4.61349	1.26605	3.644	0.000268433	0.00360388	CARD18
ENSG00000172061.8	4235.11	1.19417	0.327804	3.64293	0.000269553	0.00361391	LRRC15
ENSG00000154127.8	1311.23	1.08736	0.298538	3.64228	0.000270231	0.00362048	UBASH3B
ENSG00000205682.2	2.20278	-3.496	0.960042	-3.6415	0.000271049	0.00362843	RP11-798L4.1
ENSG00000189221.8	569.305	-1.20243	0.330253	-3.64095	0.000271634	0.00363325	MAOA
ENSG00000197748.11	92.8363	-1.05122	0.288926	-3.63835	0.000274386	0.00366701	CFAP43
ENSG00000166292.10	365.446	-1.77879	0.488949	-3.63799	0.000274772	0.00367064	TMEM100
ENSG00000271911.1	4.62462	-1.81105	0.497904	-3.63735	0.000275457	0.00367827	RP11-532F6.5
ENSG00000198028.3	66.225	-2.77331	0.762624	-3.63653	0.000276335	0.00368847	ZNF560
ENSG00000008277.13	446.631	-1.17311	0.322623	-3.63615	0.000276742	0.00369238	ADAM22
ENSG00000104140.6	2748.42	1.17847	0.324251	3.63443	0.000278595	0.00370942	RHOV
ENSG00000223350.2	117.789	1.85094	0.509413	3.63348	0.000279628	0.00372164	IGLV9-49
ENSG00000268864.3	51.6002	2.4722	0.680461	3.63312	0.000280013	0.00372515	CTB-167G5.6
ENSG00000160932.9	37991.1	1.06895	0.294275	3.63249	0.000280695	0.00373121	LY6E
ENSG00000250328.4	39.4556	2.71879	0.749125	3.62929	0.000284202	0.00377316	MGC32805
ENSG00000214077.4	22.8965	-1.4087	0.388233	-3.6285	0.000285074	0.00378181	GNAQP1
ENSG00000225506.2	13.1724	1.03974	0.28655	3.62849	0.000285087	0.00378181	CYP4A22-AS1
ENSG00000169432.13	58.5545	-1.07585	0.296592	-3.62736	0.000286337	0.00379215	SCN9A
ENSG00000182545.6	13.882	1.5931	0.439191	3.62736	0.000286337	0.00379215	RNASE10
ENSG00000171094.14	93.1128	-1.62018	0.446672	-3.62722	0.000286484	0.00379254	ALK
ENSG00000146938.13	386.293	-1.45338	0.400855	-3.62569	0.000288193	0.00381202	NLGN4X
ENSG00000101180.14	17.4067	-2.23407	0.616199	-3.62556	0.000288331	0.00381229	HRH3
ENSG00000166510.12	83.5913	1.56474	0.431645	3.62506	0.0002889	0.00381355	CCDC68
ENSG00000139445.16	12.1169	-1.92143	0.530102	-3.62464	0.000289366	0.00381658	FOXN4
ENSG00000278910.2	17.9372	1.82286	0.503136	3.62299	0.000291218	0.00383786	BANCR
ENSG00000223571.4	7.05477	-1.19191	0.329118	-3.62153	0.000292867	0.00385644	DHRSX-IT1
ENSG00000236740.5	164.709	1.55238	0.428717	3.62099	0.000293472	0.00385968	RP11-411K7.1
ENSG00000158055.14	552.252	1.24496	0.343861	3.62052	0.00029401	0.0038636	GRHL3
ENSG00000189334.7	10768	1.38998	0.383971	3.62001	0.000294586	0.00386433	S100A14
ENSG00000232842.2	2.35776	-2.06852	0.571398	-3.6201	0.000294492	0.00386433	RP5-961K14.1
ENSG00000108830.9	371.769	-1.26317	0.349013	-3.61925	0.000295462	0.00387163	RND2
ENSG00000166501.11	460.497	1.05074	0.290368	3.61866	0.000296133	0.00387784	PRKCB
ENSG00000231187.2	24.5292	1.07955	0.298625	3.61509	0.000300248	0.00392546	RP11-38L15.3
ENSG00000236532.4	8.87039	-2.14745	0.594049	-3.61494	0.000300423	0.00392546	AL035610.2
ENSG00000197061.4	8.09178	-1.02868	0.284603	-3.61445	0.000300984	0.0039312	HIST1H4C
ENSG00000159212.11	296.894	1.28901	0.356724	3.61348	0.000302114	0.00394118	CLIC6
ENSG00000240103.2	3.57599	2.22469	0.615707	3.61323	0.000302401	0.00394333	RP11-846F4.6
ENSG00000117152.12	454.047	1.06713	0.295351	3.6131	0.000302559	0.00394379	RGS4
ENSG00000122188.11	182.923	1.30332	0.360741	3.61289	0.000302805	0.0039454	LAX1
ENSG00000137948.17	3.07327	-1.55202	0.429882	-3.61035	0.000305784	0.00397939	BRDT
ENSG00000269495.1	1.69538	2.62751	0.727808	3.61017	0.000305996	0.00398055	CTB-147C22.8
ENSG00000234286.1	9.6368	-1.35721	0.375972	-3.60986	0.000306357	0.00398363	AC006026.13
ENSG00000231646.4	9.35369	-1.32193	0.366243	-3.60944	0.000306855	0.0039885	FSIP2-AS1
ENSG00000234235.1	6.89444	2.13842	0.592502	3.60913	0.000307225	0.00398865	BOK-AS1
ENSG00000246695.6	227.369	-1.03652	0.287194	-3.60912	0.000307237	0.00398865	RASSF8-AS1
ENSG00000239218.2	20.4135	-1.42465	0.394846	-3.60811	0.000308439	0.00400134	RPS20P22
ENSG00000164690.6	22.1074	2.07866	0.576557	3.6053	0.000311795	0.00403806	SHH
ENSG00000256069.6	23.717	-1.35929	0.377235	-3.6033	0.000314202	0.0040627	A2MP1
ENSG00000152128.13	196.673	1.2532	0.34787	3.60248	0.000315194	0.00407225	TMEM163
ENSG00000128573.21	273.328	-1.54032	0.42774	-3.60106	0.000316919	0.00409039	FOXP2
ENSG00000108878.4	12.8457	1.90848	0.53009	3.60029	0.000317864	0.00410017	CACNG1
ENSG00000215612.6	12.3739	-2.47351	0.687171	-3.59956	0.00031876	0.00410517	HMX1
ENSG00000261834.2	3.24375	2.36899	0.658269	3.59882	0.000319668	0.00411193	IGHV3OR16-15
ENSG00000101292.7	18.5388	2.84271	0.790199	3.59746	0.000321342	0.00412893	PROKR2
ENSG00000100170.8	1524.94	-1.52352	0.423594	-3.59666	0.000322334	0.00413962	SLC5A1
ENSG00000230521.1	114.283	1.05553	0.293545	3.5958	0.000323397	0.00414831	HCG4P7
ENSG00000254877.1	26.5714	-1.30565	0.363517	-3.59172	0.000328502	0.00420208	RP11-142C4.4
ENSG00000108556.7	81.3863	-1.00996	0.281337	-3.58986	0.000330858	0.00422584	CHRNE
ENSG00000225783.5	383.546	1.10199	0.307369	3.58522	0.0003368	0.00428951	MIAT
ENSG00000254864.1	6.76019	-1.27645	0.35623	-3.5832	0.000339404	0.00432097	CTD-2516F10.4
ENSG00000106541.10	3859.7	-1.91152	0.533638	-3.58205	0.000340908	0.00433498	AGR2
ENSG00000162753.11	5.70568	-1.31223	0.366334	-3.58205	0.000340902	0.00433498	SLC9C2
ENSG00000160183.12	3506.69	1.5038	0.419965	3.58078	0.000342569	0.0043522	TMPRSS3
ENSG00000266554.1	29.0832	2.64847	0.73965	3.58071	0.000342668	0.0043522	LINC01443
ENSG00000276772.1	7.82888	-1.12898	0.315378	-3.57976	0.000343916	0.00436634	CTD-2515H24.2
ENSG00000188643.9	15111	1.06864	0.298721	3.57737	0.000347065	0.00440285	S100A16
ENSG00000263655.1	12.5732	1.66295	0.464958	3.57655	0.000348158	0.00441497	RP11-25L3.3
ENSG00000102802.8	549.571	-1.13867	0.318392	-3.57631	0.000348485	0.00441738	MEDAG
ENSG00000243566.5	88.5678	1.46038	0.408428	3.57563	0.000349391	0.00442539	UPK3B
ENSG00000225519.1	1.92831	3.36259	0.941144	3.57287	0.000353084	0.0044669	RP11-236B18.2
ENSG00000135477.10	209.267	1.26676	0.354578	3.57259	0.000353471	0.00446829	KRT87P
ENSG00000244649.3	66.6438	1.8089	0.506315	3.57269	0.000353334	0.00446829	CTD-2377D24.6
ENSG00000183674.10	116.21	1.92914	0.540047	3.57218	0.000354023	0.00447176	LINC00518
ENSG00000247317.3	250.664	1.13774	0.318493	3.57224	0.000353937	0.00447176	RP11-273G15.2
ENSG00000144355.13	126.026	-1.9079	0.534165	-3.57174	0.000354618	0.00447348	DLX1
ENSG00000180155.17	2019.21	1.25484	0.351303	3.57195	0.000354332	0.00447348	LYNX1
ENSG00000237149.5	160.085	-1.07089	0.300073	-3.56876	0.000358673	0.0045093	ZNF503-AS2
ENSG00000125804.12	6.09373	-1.51966	0.426109	-3.56635	0.000361985	0.00454738	FAM182A
ENSG00000174945.12	88.5587	1.1767	0.329972	3.56606	0.000362389	0.00455069	AMZ1
ENSG00000197632.7	443.016	2.25317	0.632047	3.56488	0.000364019	0.0045676	SERPINB2
ENSG00000263961.5	949.996	2.08247	0.584161	3.56488	0.000364019	0.0045676	C1orf186
ENSG00000248576.1	6.96591	-1.40833	0.395125	-3.56428	0.000364859	0.00457458	RP11-834C11.8
ENSG00000230498.1	23.9085	1.49247	0.418978	3.56216	0.00036782	0.00460454	RP4-564M11.2
ENSG00000173237.4	155.046	2.14309	0.601726	3.56157	0.000368648	0.00461311	C11orf86
ENSG00000048462.9	110.076	1.50474	0.422683	3.55996	0.000370906	0.00463237	TNFRSF17
ENSG00000186197.11	286.917	-1.14222	0.320908	-3.55934	0.000371785	0.00463976	EDARADD
ENSG00000004468.11	492.409	1.17469	0.330106	3.55854	0.000372928	0.00465222	CD38
ENSG00000267259.1	51.2178	-1.28535	0.361278	-3.55777	0.000374013	0.00466215	CTD-2008P7.9
ENSG00000207291.1	6.09843	-1.02022	0.286989	-3.55493	0.000378084	0.00470017	RNU6-30P
ENSG00000139151.13	8.85744	-2.05184	0.577202	-3.5548	0.000378265	0.0047006	PLCZ1
ENSG00000253241.1	2.05008	2.5748	0.724752	3.55266	0.000381359	0.00473358	IGHV3-50
ENSG00000162004.15	179.65	1.13764	0.320347	3.55127	0.000383382	0.00474954	CCDC78
ENSG00000187556.7	51.2479	-1.1076	0.311995	-3.55006	0.000385146	0.00476957	NANOS3
ENSG00000175147.10	149.719	1.13111	0.318709	3.54904	0.000386637	0.00478435	TMEM51-AS1
ENSG00000125657.4	93.1805	1.00742	0.284165	3.5452	0.000392312	0.00484157	TNFSF9
ENSG00000261399.1	4.34086	-2.39124	0.674564	-3.54488	0.000392799	0.00484387	LA16c-329F2.1
ENSG00000267069.1	6.94095	1.87547	0.529055	3.54495	0.000392684	0.00484387	RP11-64C12.8
ENSG00000162078.10	4237.77	-2.03233	0.573342	-3.5447	0.000393059	0.00484522	ZG16B
ENSG00000249715.8	26.1371	-1.22532	0.3458	-3.54343	0.000394963	0.00486311	FER1L5
ENSG00000232177.1	48.198	1.86885	0.527436	3.54328	0.000395183	0.00486396	MTND4P24
ENSG00000112319.16	36.5664	1.71834	0.485041	3.54268	0.000396086	0.00487136	EYA4
ENSG00000236264.4	22.3209	1.36483	0.385267	3.54256	0.000396261	0.00487165	RPL26P30
ENSG00000065717.13	2167.75	-1.01418	0.286384	-3.54134	0.000398097	0.0048921	TLE2
ENSG00000064886.12	7600.41	1.42114	0.401363	3.54078	0.000398939	0.00489692	CHI3L2
ENSG00000155980.10	150.999	-1.45766	0.411686	-3.54069	0.000399076	0.00489692	KIF5A
ENSG00000267332.1	1.94645	1.93345	0.54625	3.53949	0.000400902	0.00491372	BOLA3P2
ENSG00000273213.1	3.83179	1.76854	0.499999	3.5371	0.000404551	0.00495467	RP5-998N21.10
ENSG00000005381.7	30.5217	-1.29706	0.366724	-3.53687	0.000404893	0.00495698	MPO
ENSG00000186212.3	252.798	1.24986	0.353412	3.53656	0.000405372	0.00496096	SOWAHB
ENSG00000230042.1	16.2244	-1.11172	0.314368	-3.53638	0.000405656	0.00496256	AK3P3
ENSG00000159387.7	278.841	-1.49419	0.422576	-3.53591	0.000406377	0.0049676	IRX6
ENSG00000256576.2	55.8236	1.0742	0.303892	3.53481	0.000408061	0.00498441	RP13-977J11.2
ENSG00000189292.14	300.091	-1.86289	0.527177	-3.5337	0.000409783	0.00499975	FAM150B
ENSG00000211972.2	174.632	1.79776	0.508771	3.53354	0.000410035	0.00500094	IGHV3-66
ENSG00000111701.6	1.64966	-3.34277	0.946211	-3.53279	0.000411197	0.00500942	APOBEC1
ENSG00000225790.1	4.73315	2.33522	0.661071	3.53248	0.000411682	0.00501344	RP11-2L8.1
ENSG00000181458.9	3884.43	1.09996	0.311578	3.53029	0.000415107	0.00504388	TMEM45A
ENSG00000274588.1	1.78159	-2.37838	0.673727	-3.53018	0.000415277	0.00504388	DGKK
ENSG00000175820.3	23.5122	-1.099	0.311351	-3.52977	0.000415925	0.00504612	CCDC168
ENSG00000237111.1	10.1545	1.84331	0.522219	3.52976	0.000415931	0.00504612	IGHJ3P
ENSG00000109061.9	18.0251	1.51437	0.429075	3.52938	0.000416527	0.00505145	MYH1
ENSG00000167476.9	81.835	1.39104	0.394315	3.52773	0.000419144	0.00507937	JSRP1
ENSG00000156298.11	506.19	-1.10546	0.313395	-3.52737	0.000419715	0.00508246	TSPAN7
ENSG00000173809.14	616.402	2.23606	0.634029	3.52676	0.000420684	0.00509228	TDRD12
ENSG00000244459.2	49.7715	1.02591	0.291055	3.52481	0.00042379	0.00512603	RP11-1398P2.1
ENSG00000116819.6	149.367	1.15988	0.329096	3.52446	0.000424343	0.00513079	TFAP2E
ENSG00000099954.17	242.095	-1.57744	0.447626	-3.52402	0.000425057	0.0051375	CECR2
ENSG00000007001.11	14.2575	-1.29392	0.367341	-3.52239	0.000427682	0.00516342	UPP2
ENSG00000260583.1	10.1958	-1.16193	0.329863	-3.52248	0.000427533	0.00516342	AP000223.42
ENSG00000188338.13	935.256	1.59155	0.451869	3.52214	0.000428077	0.00516432	SLC38A3
ENSG00000258545.4	176.609	1.71607	0.48724	3.52202	0.000428269	0.0051647	RP4-755D9.1
ENSG00000128262.7	72.0963	1.17181	0.33282	3.52084	0.000430183	0.00518197	POM121L9P
ENSG00000258982.1	11.4382	-1.14246	0.324481	-3.52089	0.000430106	0.00518197	RP11-638I2.4
ENSG00000197576.12	94.5204	-1.30712	0.371268	-3.52069	0.000430434	0.00518305	HOXA4
ENSG00000204539.3	34.5565	2.36186	0.670892	3.52048	0.000430762	0.00518313	CDSN
ENSG00000104237.6	7.00034	1.8295	0.519974	3.51844	0.000434098	0.00521548	RP1
ENSG00000180264.9	10.7038	-1.55424	0.441809	-3.51791	0.000434966	0.00522397	GPR144
ENSG00000170374.5	8.53442	2.38579	0.678229	3.51768	0.00043534	0.00522651	SP7
ENSG00000101307.14	128.188	1.1431	0.325027	3.51695	0.000436533	0.00523304	SIRPB1
ENSG00000254675.1	11.283	-1.89593	0.53916	-3.51645	0.000437352	0.00523896	RP11-7I15.4
ENSG00000108405.3	80.9737	1.26529	0.359858	3.51609	0.000437952	0.00524225	P2RX1
ENSG00000254750.1	18.9418	1.44178	0.410375	3.51333	0.000442534	0.00528924	CASP1P2
ENSG00000273455.1	3.5811	-1.18172	0.336503	-3.51178	0.000445111	0.00531216	RP11-305O4.3
ENSG00000164308.15	2052.02	1.13861	0.324238	3.51163	0.000445366	0.00531323	ERAP2
ENSG00000253691.2	17.9773	1.72755	0.492097	3.51058	0.000447123	0.00532829	IGKV2OR22-4
ENSG00000249906.1	2.24307	-1.80596	0.51447	-3.51033	0.000447558	0.0053315	RP5-1029K10.2
ENSG00000226762.1	2.0167	2.84384	0.811077	3.50624	0.000454477	0.00540593	RP11-298E9.6
ENSG00000102678.6	94.8803	-1.64082	0.467992	-3.50609	0.000454747	0.00540714	FGF9
ENSG00000204710.2	175.389	2.06208	0.588501	3.50395	0.000458406	0.00544663	SPDYC
ENSG00000203952.8	145.192	-1.38269	0.394629	-3.50377	0.000458723	0.00544839	CCDC160
ENSG00000250378.1	10.1641	1.59997	0.456721	3.50316	0.000459766	0.00545757	RP11-119J18.1
ENSG00000225978.3	13.6409	1.24436	0.35527	3.50256	0.000460809	0.0054631	HAR1A
ENSG00000170476.14	964.31	1.44281	0.41196	3.5023	0.000461253	0.00546636	MZB1
ENSG00000176998.4	35.8641	1.15376	0.329471	3.50185	0.000462038	0.00547365	HCG4
ENSG00000273415.1	5.01016	1.74374	0.498001	3.50147	0.000462695	0.00547831	RP11-702B10.2
ENSG00000211790.2	13.1103	1.27594	0.364447	3.50103	0.000463455	0.00548439	TRAV8-4
ENSG00000175175.5	316.756	-1.49912	0.42841	-3.49927	0.000466528	0.00551567	PPM1E
ENSG00000100453.11	410.35	1.3089	0.374109	3.4987	0.000467531	0.00552192	GZMB
ENSG00000188389.9	138.414	1.16333	0.33251	3.49863	0.000467654	0.00552192	PDCD1
ENSG00000186453.11	8.80666	-1.24228	0.355521	-3.49425	0.000475401	0.00559303	FAM228A
ENSG00000129451.10	3827.32	1.84726	0.528751	3.49363	0.000476499	0.00559969	KLK10
ENSG00000254545.1	5.60571	1.39736	0.400093	3.49259	0.000478354	0.0056174	RP11-84A19.3
ENSG00000231560.1	4.86024	1.49741	0.428834	3.49181	0.000479755	0.00563179	AC091814.3
ENSG00000227953.5	55.8749	-1.15218	0.330138	-3.48999	0.000483034	0.00566616	LINC01341
ENSG00000065325.11	14.0709	1.50016	0.430064	3.48823	0.000486233	0.00569126	GLP2R
ENSG00000164379.5	218.831	1.50519	0.431562	3.48778	0.000487054	0.0056988	FOXQ1
ENSG00000226828.1	3.49813	1.76003	0.504678	3.48742	0.000487707	0.00570437	RP11-278H7.1
ENSG00000255310.2	88.1031	-1.21371	0.348081	-3.48685	0.000488751	0.0057145	AF131215.2
ENSG00000169302.13	109.144	-1.32331	0.379771	-3.4845	0.000493055	0.00575753	STK32A
ENSG00000146013.9	584.604	-1.5524	0.445614	-3.48373	0.000494484	0.00577107	GFRA3
ENSG00000181433.8	5.22743	3.1167	0.894697	3.48353	0.000494854	0.00577329	SAGE1
ENSG00000021488.11	25.975	-1.034	0.296837	-3.4834	0.000495096	0.00577403	SLC7A9
ENSG00000136155.15	341.447	2.11559	0.607364	3.48323	0.000495394	0.00577542	SCEL
ENSG00000115386.5	3.9538	3.61543	1.03801	3.48304	0.000495762	0.00577762	REG1A
ENSG00000155792.8	2026.2	-1.15067	0.330425	-3.48241	0.000496928	0.00578911	DEPTOR
ENSG00000228651.1	16.036	1.06612	0.306454	3.47888	0.000503513	0.00585524	RP11-556E13.1
ENSG00000234352.8	2.15154	3.01453	0.866579	3.47866	0.000503932	0.00585801	AC009264.1
ENSG00000182782.7	99.4846	1.0873	0.312575	3.47853	0.00050417	0.00585866	HCAR2
ENSG00000211679.2	8083.69	1.66524	0.478761	3.47823	0.000504736	0.00586312	IGLC3
ENSG00000205057.4	21.3993	1.72696	0.496644	3.47726	0.000506558	0.00588005	CLLU1OS
ENSG00000139144.8	423.361	-1.57367	0.452741	-3.47587	0.000509204	0.00590124	PIK3C2G
ENSG00000166257.7	61.5944	-1.16111	0.334055	-3.47582	0.000509299	0.00590124	SCN3B
ENSG00000126549.8	1.5769	-4.3278	1.24516	-3.47569	0.00050954	0.00590191	STATH
ENSG00000101746.14	185.885	-1.75286	0.504534	-3.47421	0.000512366	0.00593252	NOL4
ENSG00000148346.10	3883.59	1.67198	0.481327	3.47369	0.000513362	0.00593978	LCN2
ENSG00000203782.5	3.59094	2.12676	0.612587	3.47176	0.000517052	0.00596809	LOR
ENSG00000266256.1	20.7043	-1.7327	0.49924	-3.47067	0.000519164	0.00598852	LINC00683
ENSG00000064218.4	165.493	-1.40434	0.404855	-3.46874	0.000522896	0.00602245	DMRT3
ENSG00000238755.3	13.106	-1.44545	0.416732	-3.46853	0.00052331	0.00602245	RP11-23D24.2
ENSG00000275191.1	10.2457	-1.07002	0.308485	-3.46863	0.000523126	0.00602245	RP11-36I17.2
ENSG00000178772.6	11.4084	1.32241	0.381276	3.46838	0.000523604	0.00602326	CPN2
ENSG00000225298.4	12.8909	2.10313	0.606385	3.4683	0.000523753	0.00602326	LINC00113
ENSG00000260337.3	58.2691	-1.29554	0.37356	-3.4681	0.000524153	0.00602355	RP11-386M24.6
ENSG00000246465.1	195.71	-1.15756	0.333903	-3.46677	0.000526759	0.00604919	RP11-57A19.2
ENSG00000144668.10	2333.76	-1.02308	0.295241	-3.46525	0.000529745	0.00607051	ITGA9
ENSG00000169474.4	38.2629	2.52136	0.727743	3.46463	0.000530969	0.00608237	SPRR1A
ENSG00000143355.14	32.9956	-2.21943	0.640902	-3.46297	0.00053424	0.00610561	LHX9
ENSG00000169347.15	116.598	2.57837	0.744583	3.46283	0.000534519	0.00610561	GP2
ENSG00000171049.8	41.3583	1.16346	0.335968	3.46301	0.000534169	0.00610561	FPR2
ENSG00000228412.5	31.7014	-1.25691	0.36298	-3.46274	0.000534702	0.00610561	RP4-625H18.2
ENSG00000151640.11	400.018	-1.47433	0.426062	-3.46037	0.000539431	0.00614489	DPYSL4
ENSG00000159217.8	50.8562	1.58345	0.4576	3.46035	0.000539477	0.00614489	IGF2BP1
ENSG00000270318.1	3.21202	2.02725	0.585826	3.4605	0.000539165	0.00614489	IGHV3OR16-11
ENSG00000231133.5	6.15852	1.76893	0.511277	3.45983	0.00054051	0.00615449	HAR1B
ENSG00000235295.1	52.6548	2.09703	0.606431	3.45798	0.00054424	0.00619039	FLJ41941
ENSG00000131355.13	10.6576	1.62812	0.470911	3.45737	0.00054547	0.00619782	EMR3
ENSG00000214548.13	926.078	1.13155	0.327283	3.4574	0.000545406	0.00619782	MEG3
ENSG00000019169.10	1199.95	1.45256	0.420237	3.45654	0.000547158	0.00621043	MARCO
ENSG00000126778.8	1131.82	-1.23782	0.358146	-3.45619	0.000547863	0.00621624	SIX1
ENSG00000258851.1	7.59997	1.56485	0.452932	3.45492	0.000550448	0.00623899	RP11-894P9.2
ENSG00000254717.2	19.9088	-1.59403	0.461452	-3.45438	0.00055157	0.00624731	GLYATL1P2
ENSG00000166707.9	90.5511	-1.04082	0.301323	-3.45417	0.000551995	0.00624993	ZCCHC18
ENSG00000278925.1	5.67662	-1.5425	0.446637	-3.45357	0.00055321	0.00626149	AC005753.1
ENSG00000236028.1	12.1181	2.20691	0.639165	3.45281	0.000554786	0.00627272	RP11-323C15.2
ENSG00000240403.4	5.05366	1.74508	0.505477	3.45234	0.000555744	0.00627915	KIR3DL2
ENSG00000256442.1	1.75124	-1.34133	0.388666	-3.4511	0.0005583	0.0063014	RP11-705C15.4
ENSG00000171724.2	70.5943	1.09733	0.318066	3.45	0.000560578	0.00632014	VAT1L
ENSG00000186832.7	17307.3	1.66548	0.483144	3.44717	0.000566484	0.00637368	KRT16
ENSG00000257221.1	7.39853	1.35633	0.393718	3.44494	0.000571193	0.00640886	RP11-689B22.2
ENSG00000176884.13	86.9639	-1.26462	0.367185	-3.44408	0.000572999	0.00642456	GRIN1
ENSG00000124493.12	117.598	-1.53181	0.444997	-3.4423	0.00057679	0.00645809	GRM4
ENSG00000204538.3	114.591	1.84705	0.536643	3.44185	0.000577753	0.00646662	PSORS1C2
ENSG00000160471.11	31.1214	-1.18979	0.345726	-3.44141	0.000578693	0.00647265	COX6B2
ENSG00000154065.15	168.158	-1.06109	0.308445	-3.44014	0.000581415	0.00649858	ANKRD29
ENSG00000130224.13	129.899	-1.04366	0.303424	-3.43959	0.000582593	0.00650949	LRCH2
ENSG00000124827.6	1.99529	-2.13511	0.620847	-3.43903	0.000583806	0.00651796	GCM2
ENSG00000187912.10	21.9673	1.41288	0.410845	3.43896	0.000583958	0.00651796	CLEC17A
ENSG00000235436.9	14.9989	-1.93307	0.562094	-3.43905	0.000583762	0.00651796	DPY19L2P4
ENSG00000267279.1	23.6418	-1.21688	0.354157	-3.43599	0.0005904	0.00657393	RP11-879F14.2
ENSG00000248810.1	119.56	2.32863	0.678268	3.4332	0.000596498	0.00663267	RP11-362F19.1
ENSG00000182621.15	1309.1	-1.06591	0.310541	-3.43242	0.000598217	0.00664491	PLCB1
ENSG00000211638.2	663.559	1.90211	0.554157	3.43243	0.000598192	0.00664491	IGLV8-61
ENSG00000272438.1	17.3962	-1.28263	0.373781	-3.43149	0.000600267	0.00666308	RP11-54O7.16
ENSG00000143194.11	45.4021	1.98381	0.578275	3.43056	0.000602346	0.00667622	MAEL
ENSG00000008056.11	140.382	-1.05505	0.307586	-3.43009	0.000603379	0.00667727	SYN1
ENSG00000104833.9	392.424	-1.79946	0.524698	-3.42951	0.000604673	0.00668438	TUBB4A
ENSG00000218416.4	37.2218	1.28526	0.374759	3.42956	0.000604552	0.00668438	PP14571
ENSG00000262133.1	18.87	2.13262	0.621828	3.4296	0.000604481	0.00668438	RP11-676J12.6
ENSG00000206532.2	21.0331	1.7588	0.51299	3.42853	0.000606869	0.00670635	RP11-553A10.1
ENSG00000229268.1	3.33144	-1.67443	0.488418	-3.42828	0.000607418	0.00671012	PES1P2
ENSG00000182742.5	194.458	1.08395	0.316212	3.42792	0.000608229	0.00671678	HOXB4
ENSG00000233183.2	2.64692	1.91405	0.558404	3.42772	0.000608675	0.0067194	RP3-468B3.2
ENSG00000143869.6	29.0116	1.26548	0.369222	3.42742	0.000609353	0.00672458	GDF7
ENSG00000204624.7	73.2089	-1.5315	0.446994	-3.42622	0.000612034	0.00674955	PTCHD2
ENSG00000186377.7	864.634	-1.56912	0.45812	-3.42513	0.000614509	0.00677221	CYP4X1
ENSG00000157399.13	306.773	-1.04101	0.303968	-3.42473	0.000615404	0.00677744	ARSE
ENSG00000224666.3	14.2344	1.16263	0.339533	3.42421	0.000616587	0.00678815	RP1-50J22.4
ENSG00000225127.2	2.33982	-2.49338	0.728266	-3.42372	0.000617708	0.00679816	LINC00237
ENSG00000261706.1	10.7895	1.75472	0.512795	3.42188	0.000621898	0.00682331	LINC00165
ENSG00000203985.9	10.2689	2.10213	0.614573	3.42047	0.000625134	0.00685225	LDLRAD1
ENSG00000261675.1	4.42372	4.84986	1.4179	3.42045	0.000625173	0.00685225	RP5-1119A7.17
ENSG00000235086.1	13.0497	1.33854	0.391371	3.42014	0.000625894	0.00685781	FNDC1-IT1
ENSG00000121807.5	322.339	1.11935	0.327355	3.41937	0.000627661	0.00687484	CCR2
ENSG00000146216.10	31.1709	-1.10178	0.322245	-3.41907	0.000628356	0.00687864	TTBK1
ENSG00000175121.10	17.4772	2.45258	0.717449	3.41847	0.000629734	0.00689052	WFDC5
ENSG00000279357.1	9.49207	-1.07938	0.315907	-3.41678	0.000633673	0.00692422	RP11-475D10.4
ENSG00000261604.1	25.1346	-1.03081	0.301805	-3.41549	0.000636683	0.0069524	CTD-2636A23.2
ENSG00000225216.5	4.95226	1.93863	0.567703	3.41486	0.00063814	0.00695888	AC007362.3
ENSG00000165646.10	24.7046	-1.17861	0.345266	-3.41362	0.000641058	0.00698362	SLC18A2
ENSG00000267013.4	72.2939	1.30515	0.38246	3.41252	0.000643651	0.00700713	CTD-2171N6.1
ENSG00000165899.9	49.7006	-1.49748	0.439081	-3.41049	0.000648463	0.00705474	OTOGL
ENSG00000214376.5	259.724	-1.0883	0.319146	-3.41004	0.000649524	0.00706152	VSTM5
ENSG00000189320.7	298.957	1.29197	0.379179	3.4073	0.000656097	0.00710784	FAM180A
ENSG00000198099.7	13.0941	-2.15792	0.6335	-3.40634	0.000658397	0.00712674	ADH4
ENSG00000254608.1	5.38884	2.17491	0.638868	3.40432	0.000663279	0.00716995	RP11-56A10.1
ENSG00000062524.14	74.9694	-1.39409	0.409866	-3.40133	0.000670579	0.00723916	LTK
ENSG00000163630.9	2.23976	-2.98362	0.877266	-3.40104	0.000671294	0.00724445	SYNPR
ENSG00000169550.11	1245.83	1.63195	0.47991	3.40054	0.000672529	0.00725049	MUC15
ENSG00000182752.9	269.306	1.14516	0.336859	3.39953	0.000675025	0.00727497	PAPPA
ENSG00000268388.4	6.23086	2.22885	0.655674	3.39932	0.000675539	0.00727561	FENDRR
ENSG00000185666.13	58.6232	-1.67624	0.493272	-3.39821	0.000678284	0.00729059	SYN3
ENSG00000279806.1	104.82	1.45486	0.428179	3.39778	0.000679354	0.00729966	RP11-58O9.2
ENSG00000277287.1	128.351	-1.20115	0.353543	-3.39745	0.00068017	0.007306	RP4-794I6.4
ENSG00000261243.1	5.69513	1.34777	0.396793	3.39667	0.000682124	0.0073221	RP11-517C16.4
ENSG00000080823.20	1167.83	-1.0421	0.306842	-3.39621	0.000683252	0.00733177	MOK
ENSG00000182393.2	15.1136	1.7165	0.505433	3.39609	0.000683554	0.00733256	IFNL1
ENSG00000164175.13	9.45542	-1.29072	0.380089	-3.39582	0.000684222	0.00733573	SLC45A2
ENSG00000180549.7	47.3852	1.05666	0.311182	3.39564	0.000684693	0.00733746	FUT7
ENSG00000158104.10	73.5474	1.46748	0.432477	3.3932	0.000690819	0.00738663	HPD
ENSG00000235385.1	16.5685	1.83567	0.541085	3.39258	0.000692384	0.00739774	GS1-600G8.5
ENSG00000205424.1	16.244	2.51994	0.743269	3.39035	0.000698041	0.00744338	AL592528.1
ENSG00000137976.7	22.0118	-1.64218	0.484471	-3.38964	0.00069984	0.00745517	DNASE2B
ENSG00000270864.1	6.1872	1.82455	0.539157	3.38408	0.000714182	0.00759039	IGHV3OR16-6
ENSG00000249375.6	29.315	-1.11307	0.329084	-3.38231	0.000718792	0.00763183	CASC11
ENSG00000084674.12	11.4135	1.5171	0.448705	3.38106	0.000722072	0.00766414	APOB
ENSG00000258331.1	4.58209	1.7287	0.511317	3.38088	0.00072255	0.00766669	RP11-118A3.1
ENSG00000226329.2	77.8688	1.17497	0.347617	3.38006	0.000724691	0.00768145	AC005682.6
ENSG00000231106.2	774.448	1.61503	0.477806	3.38011	0.000724578	0.00768145	LINC01436
ENSG00000155961.4	116.959	-1.04367	0.308904	-3.37861	0.000728529	0.00771489	RAB39B
ENSG00000255648.1	2.24065	-2.26086	0.669281	-3.37805	0.000730027	0.00772568	RP11-361I14.2
ENSG00000254321.1	1.72996	-2.2625	0.669947	-3.37714	0.000732449	0.00774046	RP11-495O10.1
ENSG00000260458.3	3.25643	3.35409	0.993319	3.37665	0.000733757	0.00774988	KCNJ18
ENSG00000244921.2	49.6581	1.61222	0.477518	3.37624	0.000734834	0.00775439	CTB-36O1.7
ENSG00000281852.1	3.38458	1.29992	0.385034	3.37612	0.000735167	0.00775462	LINC00891
ENSG00000256262.1	39.5202	1.01625	0.301079	3.37536	0.000737204	0.00777102	USP30-AS1
ENSG00000169427.5	54.5081	1.53773	0.455632	3.37494	0.000738311	0.00778014	KCNK9
ENSG00000180999.9	25.5658	1.90518	0.564554	3.37467	0.000739049	0.00778404	C1orf105
ENSG00000198910.11	1432.26	1.5632	0.463251	3.37443	0.000739701	0.00778715	L1CAM
ENSG00000250522.1	4.07541	-1.39739	0.414438	-3.37177	0.000746872	0.00785495	AC004066.3
ENSG00000149294.15	822.369	-1.57428	0.46694	-3.37148	0.000747667	0.00785937	NCAM1
ENSG00000226648.1	14.4776	-1.00176	0.297136	-3.37138	0.000747938	0.00785937	PLCG1-AS1
ENSG00000252835.1	4.14154	-1.34151	0.397931	-3.37122	0.000748362	0.00786037	SCARNA21
ENSG00000225972.1	1800.08	2.37689	0.705413	3.36949	0.000753064	0.00790203	MTND1P23
ENSG00000182013.16	2294.24	-1.0691	0.317333	-3.36903	0.000754345	0.00791031	PNMAL1
ENSG00000094963.12	1915.46	1.285	0.381507	3.36822	0.000756541	0.00793076	FMO2
ENSG00000175832.11	1672.27	-1.07987	0.320623	-3.36805	0.000757019	0.0079332	ETV4
ENSG00000100427.14	874.138	-2.13298	0.633328	-3.36789	0.000757457	0.00793521	MLC1
ENSG00000078900.13	318.941	-1.28725	0.382356	-3.36662	0.000760962	0.00796416	TP73
ENSG00000163209.13	29.1914	3.12227	0.927588	3.36601	0.00076265	0.00797283	SPRR3
ENSG00000267627.4	3.3769	-1.575	0.467925	-3.36593	0.00076286	0.00797283	RP11-905K4.1
ENSG00000171872.4	8.4366	1.46875	0.436394	3.36564	0.000763654	0.00797621	KLF17
ENSG00000253816.3	1.91784	-1.72578	0.512775	-3.36557	0.000763846	0.00797621	RP11-1415C14.3
ENSG00000102539.5	4.29466	-1.3828	0.411037	-3.36418	0.00076771	0.00800619	MLNR
ENSG00000143469.15	57.4395	-1.88458	0.560339	-3.36329	0.000770196	0.00802952	SYT14
ENSG00000258128.2	6.94084	2.3109	0.687302	3.36228	0.00077302	0.00804335	MKRN9P
ENSG00000204709.4	4.66526	1.38028	0.410538	3.36214	0.000773407	0.00804479	LINC01556
ENSG00000241794.1	23.4329	3.23957	0.964109	3.36017	0.000778947	0.00808936	SPRR2A
ENSG00000211893.3	18776.3	1.52112	0.452703	3.36008	0.000779204	0.00808941	IGHG2
ENSG00000211592.5	113934	1.53331	0.456495	3.35888	0.000782587	0.0081167	IGKC
ENSG00000233508.2	19.5753	-2.38017	0.708728	-3.35837	0.000784036	0.00812649	RP1-269M15.3
ENSG00000281186.1	2.69719	3.06673	0.913152	3.3584	0.000783945	0.00812649	LINC00706
ENSG00000242748.1	6.19775	-1.15011	0.342486	-3.35813	0.00078472	0.00812836	RPL23AP81
ENSG00000114646.8	222.874	-1.02672	0.305843	-3.35701	0.000787894	0.00814553	CSPG5
ENSG00000182601.6	132.476	-2.48328	0.739715	-3.35708	0.000787698	0.00814553	HS3ST4
ENSG00000279349.1	2.6645	-1.35658	0.404088	-3.35715	0.000787495	0.00814553	RP11-147G7.3
[truncated: 1,062 more rows]

## Sheet: cluster2 vs cluster3
Table S4C: Results of pairwise differential expression analysis using DEseq2 for SNF clusters 2 and 3
gene_id	baseMean	log2FoldChange	lfcSE	stat	pvalue	padj	gene_symbol
ENSG00000179593.14	3973.36	7.4452	0.499381	14.9088	2.88708e-50	1.08681e-45	ALOX15B
ENSG00000121270.14	1932.2	7.49838	0.597386	12.552	3.87696e-36	7.29722e-32	ABCC11
ENSG00000240216.6	165.779	6.48209	0.51918	12.4852	8.98619e-36	1.12759e-31	CPHL1P
ENSG00000244468.1	2193.36	9.71834	0.801672	12.1226	8.01942e-34	7.54708e-30	RP11-206M11.7
ENSG00000168306.11	286.21	3.9593	0.335209	11.8115	3.40613e-32	2.5644e-28	ACOX2
ENSG00000184697.6	355.601	-6.9325	0.61489	-11.2744	1.75608e-29	1.10176e-25	CLDN6
ENSG00000183569.16	1471.72	4.75363	0.427834	11.1109	1.10987e-28	5.96856e-25	SERHL2
ENSG00000166743.8	553.954	5.45249	0.49339	11.0511	2.16635e-28	1.01937e-24	ACSM1
ENSG00000156049.6	132.993	2.60143	0.236386	11.005	3.61418e-28	1.51169e-24	GNA14
ENSG00000185467.7	51.1539	5.18805	0.481117	10.7833	4.12642e-27	1.55335e-23	KPNA7
ENSG00000198650.9	493.44	5.70551	0.534726	10.67	1.40658e-26	4.81358e-23	TAT
ENSG00000154198.13	354.66	7.24862	0.683901	10.5989	3.01372e-26	9.45405e-23	CYP4Z2P
ENSG00000177359.16	1428.29	-5.58545	0.532416	-10.4908	9.52679e-26	2.75867e-22	RP11-551L14.1
ENSG00000245750.6	55.7317	4.2306	0.406804	10.3996	2.4899e-25	6.69498e-22	RP11-279F6.1
ENSG00000077238.12	2894.45	2.00758	0.193234	10.3894	2.77074e-25	6.95344e-22	IL4R
ENSG00000198074.8	524.148	7.34287	0.718942	10.2134	1.72638e-24	4.06174e-21	AKR1B10
ENSG00000122787.13	42.5967	5.93029	0.58103	10.2065	1.8539e-24	4.10519e-21	AKR1D1
ENSG00000258414.1	20.5936	4.37238	0.428681	10.1996	1.99098e-24	4.1638e-21	RP11-356O9.1
ENSG00000079102.15	341.373	3.28273	0.325114	10.0972	5.6852e-24	1.07007e-20	RUNX1T1
ENSG00000142973.11	668.704	5.90911	0.58519	10.0978	5.65161e-24	1.07007e-20	CYP4B1
ENSG00000151117.7	1016.89	2.6322	0.263237	9.99936	1.53389e-23	2.7496e-20	TMEM86A
ENSG00000280111.1	579.129	2.46505	0.247729	9.95057	2.50744e-23	4.29045e-20	CTA-292E10.9
ENSG00000120262.9	147.883	2.90537	0.29315	9.91087	3.73382e-23	6.11113e-20	CCDC170
ENSG00000117472.8	933.745	3.93668	0.398308	9.8835	4.90882e-23	7.69949e-20	TSPAN1
ENSG00000198535.5	267.694	5.57775	0.565714	9.85968	6.22483e-23	9.37311e-20	C2CD4A
ENSG00000164574.14	3187.13	1.82129	0.18529	9.82941	8.41092e-23	1.21777e-19	GALNT10
ENSG00000262884.1	15.0941	4.2117	0.429612	9.80349	1.08765e-22	1.51642e-19	CTD-3060P21.1
ENSG00000213759.7	1407.5	9.73054	0.995636	9.7732	1.46743e-22	1.97286e-19	UGT2B11
ENSG00000124713.5	124.523	3.50498	0.360119	9.73282	2.18446e-22	2.83559e-19	GNMT
ENSG00000073737.15	93.7048	3.60981	0.372547	9.68954	3.34033e-22	4.19144e-19	DHRS9
ENSG00000074410.12	2747.31	3.48519	0.36036	9.67142	3.98823e-22	4.843e-19	CA12
ENSG00000227471.7	1197.92	5.65488	0.588302	9.61221	7.10108e-22	8.35354e-19	AKR1B15
ENSG00000142623.9	38.0756	7.19306	0.751009	9.57787	9.90714e-22	1.09689e-18	PADI1
ENSG00000169026.11	543.449	2.82201	0.294621	9.57842	9.8542e-22	1.09689e-18	MFSD7
ENSG00000172551.9	34168.7	7.41086	0.774957	9.56292	1.14478e-21	1.23126e-18	MUCL1
ENSG00000158104.10	73.5474	4.67006	0.49026	9.5257	1.6394e-21	1.71427e-18	HPD
ENSG00000072786.11	2208.96	1.55208	0.163364	9.50073	2.08419e-21	2.12046e-18	STK10
ENSG00000173210.18	653.984	3.09415	0.325963	9.49233	2.25934e-21	2.18327e-18	ABLIM3
ENSG00000202198.1	3714.91	5.22633	0.550592	9.49221	2.26192e-21	2.18327e-18	RN7SK
ENSG00000196743.7	6662.31	1.70611	0.180016	9.47759	2.60236e-21	2.44908e-18	GM2A
ENSG00000262823.1	29.1234	3.19109	0.338841	9.41767	4.61202e-21	4.23451e-18	RP13-580F15.2
ENSG00000129988.5	4546.17	6.8688	0.732178	9.38133	6.51439e-21	5.83876e-18	LBP
ENSG00000138347.14	127.069	6.61973	0.706409	9.37097	7.1872e-21	6.29198e-18	MYPN
ENSG00000161905.11	173.775	4.90365	0.52412	9.35595	8.28491e-21	7.08812e-18	ALOX15
ENSG00000163686.12	386.46	2.04899	0.219087	9.35244	8.56507e-21	7.16497e-18	ABHD6
ENSG00000248360.6	52.5645	3.94957	0.423072	9.33546	1.0055e-20	8.22848e-18	LINC00504
ENSG00000189058.7	50694	5.50505	0.594896	9.25381	2.16625e-20	1.73503e-17	APOD
ENSG00000119699.6	2178.99	2.2746	0.246393	9.23162	2.66568e-20	2.09056e-17	TGFB3
ENSG00000109436.7	2644.3	2.16311	0.234773	9.2136	3.15371e-20	2.42282e-17	TBC1D9
ENSG00000166816.12	332.267	3.99283	0.43353	9.21006	3.25955e-20	2.45405e-17	LDHD
ENSG00000072858.9	632.995	3.30121	0.358774	9.20136	3.5345e-20	2.60888e-17	SIDT1
ENSG00000198203.8	132.638	4.40186	0.480927	9.15287	5.54404e-20	4.01346e-17	SULT1C2
ENSG00000150667.6	50.4584	2.91615	0.319259	9.13413	6.59341e-20	4.68306e-17	FSIP1
ENSG00000115507.8	755.897	-2.7242	0.298463	-9.12741	7.01559e-20	4.89065e-17	OTX1
ENSG00000100427.14	874.138	-6.61489	0.725504	-9.11764	7.6776e-20	5.16762e-17	MLC1
ENSG00000214548.13	926.078	3.40811	0.373799	9.1175	7.68746e-20	5.16762e-17	MEG3
ENSG00000259087.4	9.89871	4.49381	0.495065	9.0772	1.11399e-19	7.35704e-17	RP11-356O9.2
ENSG00000226674.7	52.1581	2.78661	0.308448	9.03431	1.65046e-19	1.07121e-16	TEX41
ENSG00000006283.16	119.495	4.37893	0.484879	9.03097	1.7016e-19	1.08568e-16	CACNA1G
ENSG00000128918.13	149.265	3.03569	0.337109	9.00505	2.15568e-19	1.35247e-16	ALDH1A2
ENSG00000142619.4	415.215	6.66589	0.742599	8.97643	2.797e-19	1.72607e-16	PADI3
ENSG00000146013.9	584.604	-4.56492	0.510274	-8.94602	3.68535e-19	2.2376e-16	GFRA3
ENSG00000165078.10	11.8821	3.81836	0.4276	8.92974	4.26996e-19	2.5514e-16	CPA6
ENSG00000105641.3	51.5448	4.7125	0.529082	8.90693	5.24632e-19	3.08582e-16	SLC5A5
ENSG00000092068.17	2039.47	2.31549	0.260272	8.89643	5.76727e-19	3.34005e-16	SLC7A8
ENSG00000104415.12	1042.28	3.02553	0.341203	8.86724	7.49804e-19	4.27661e-16	WISP1
ENSG00000009765.13	168.678	5.37521	0.610217	8.80868	1.26627e-18	7.11452e-16	IYD
ENSG00000188869.11	28.4588	3.98102	0.452351	8.80074	1.35922e-18	7.52446e-16	TMC3
ENSG00000188089.12	67.0043	5.62055	0.639765	8.78534	1.55897e-18	8.5052e-16	PLA2G4E
ENSG00000229453.2	280.892	6.79362	0.773656	8.78119	1.61755e-18	8.69873e-16	SPINK8
ENSG00000238117.1	21.7989	8.20659	0.93525	8.77475	1.71278e-18	9.08108e-16	AP004372.1
ENSG00000109452.11	954.977	2.53101	0.289904	8.73051	2.53525e-18	1.32552e-15	INPP4B
ENSG00000278811.3	224.134	4.03398	0.463541	8.70253	3.24567e-18	1.6737e-15	LINC00624
ENSG00000095321.15	3306.29	2.93014	0.337134	8.69132	3.58266e-18	1.80844e-15	CRAT
ENSG00000126262.4	70.7144	3.61417	0.415868	8.69067	3.60304e-18	1.80844e-15	FFAR2
ENSG00000148513.16	221.267	6.37745	0.734174	8.68657	3.73551e-18	1.85025e-15	ANKRD30A
ENSG00000078596.9	1332.9	3.15029	0.363552	8.66529	4.50352e-18	2.17347e-15	ITM2A
ENSG00000115602.15	46.3002	3.62907	0.418794	8.66552	4.4947e-18	2.17347e-15	IL1RL1
ENSG00000127954.11	2989.89	3.74469	0.43302	8.64786	5.24747e-18	2.50045e-15	STEAP4
ENSG00000163072.13	389.406	2.03753	0.235711	8.64421	5.41778e-18	2.54933e-15	NOSTRIN
ENSG00000116774.10	3805.48	2.85448	0.331015	8.62341	6.49898e-18	3.02034e-15	OLFML3
ENSG00000153294.10	93.8573	5.53873	0.6433	8.60988	7.31385e-18	3.32597e-15	GPR115
ENSG00000268751.1	301.652	4.80069	0.557599	8.60957	7.33332e-18	3.32597e-15	SCGB1B2P
ENSG00000130720.11	161.763	4.72421	0.548921	8.60635	7.54214e-18	3.37996e-15	FIBCD1
ENSG00000005469.10	991.662	2.12375	0.247017	8.59759	8.14057e-18	3.60522e-15	CROT
ENSG00000249852.1	95.9619	3.96318	0.462387	8.57113	1.02475e-17	4.48555e-15	AC145676.2
ENSG00000181577.14	579.466	4.73933	0.553615	8.5607	1.12184e-17	4.8541e-15	C6orf223
ENSG00000261538.1	38.371	9.12386	1.06759	8.54623	1.27175e-17	5.4402e-15	RP11-3M1.1
ENSG00000205502.3	67.9629	3.02873	0.35451	8.54343	1.303e-17	5.51123e-15	C2CD4B
ENSG00000183273.5	38.5427	7.19908	0.844004	8.52967	1.46763e-17	6.13862e-15	CCDC60
ENSG00000124935.3	817.487	6.2343	0.732222	8.51422	1.67715e-17	6.90357e-15	SCGB1D2
ENSG00000132518.6	30.0231	2.64391	0.310554	8.51353	1.6872e-17	6.90357e-15	GUCY2D
ENSG00000160339.14	100.729	6.43164	0.756048	8.50691	1.78623e-17	7.23022e-15	FCN2
ENSG00000134201.9	143.838	3.59167	0.422684	8.4973	1.94048e-17	7.771e-15	GSTM5
ENSG00000179715.11	483.538	1.82994	0.215639	8.48611	2.13664e-17	8.4665e-15	PCED1B
ENSG00000133328.3	113.709	4.33562	0.511589	8.4748	2.35476e-17	9.23358e-15	HRASLS2
ENSG00000167840.12	912.347	-1.5472	0.18343	-8.43486	3.31588e-17	1.28683e-14	ZNF232
ENSG00000149451.16	179.913	3.03951	0.360845	8.4233	3.66028e-17	1.406e-14	ADAM33
ENSG00000163947.10	1879.88	1.29489	0.15383	8.41765	3.84111e-17	1.46055e-14	ARHGEF3
ENSG00000175336.9	7.48974	5.03505	0.598654	8.41061	4.07867e-17	1.53538e-14	APOF
ENSG00000155760.2	6294.58	-2.02993	0.241563	-8.40333	4.33999e-17	1.61757e-14	FZD7
ENSG00000237223.5	65.4901	7.17959	0.854824	8.39891	4.50632e-17	1.6631e-14	SULT1C2P1
ENSG00000165621.7	281.745	-3.82335	0.455311	-8.39722	4.57157e-17	1.6708e-14	OXGR1
ENSG00000228709.1	42.8636	5.69395	0.678595	8.39079	4.82901e-17	1.74792e-14	AP001065.15
ENSG00000214894.5	16.0248	3.18592	0.380737	8.36776	5.87215e-17	2.08539e-14	LINC00243
ENSG00000256612.6	141.915	4.56266	0.545224	8.36843	5.83928e-17	2.08539e-14	CYP2B7P
ENSG00000224389.7	899.445	3.63864	0.435256	8.35976	6.28445e-17	2.21095e-14	C4B
ENSG00000171428.12	316.944	2.40249	0.287804	8.34766	6.96289e-17	2.42695e-14	NAT1
ENSG00000010310.7	52.9683	2.78522	0.333771	8.34471	7.13889e-17	2.45835e-14	GIPR
ENSG00000134240.10	1262.79	6.97222	0.835599	8.34397	7.18359e-17	2.45835e-14	HMGCS2
ENSG00000273472.1	39.0565	2.30732	0.276697	8.33877	7.50677e-17	2.54581e-14	RP11-102N12.3
ENSG00000171772.14	12.1461	5.20841	0.625086	8.33231	7.92799e-17	2.66465e-14	SYCE1
ENSG00000214708.4	29.2577	3.2901	0.395412	8.32068	8.7459e-17	2.91354e-14	AC090616.2
ENSG00000151715.6	453.775	3.45112	0.414871	8.31855	8.90453e-17	2.93114e-14	TMEM45B
ENSG00000184486.8	213.121	-6.08193	0.731186	-8.31789	8.95445e-17	2.93114e-14	POU3F2
ENSG00000117525.12	1565.62	2.81861	0.339671	8.29807	1.05816e-16	3.43391e-14	F3
ENSG00000179195.14	12540.5	-1.37427	0.166136	-8.27198	1.31756e-16	4.23916e-14	ZNF664
ENSG00000082175.13	618.482	4.18996	0.508817	8.23472	1.79975e-16	5.74151e-14	PGR
ENSG00000223403.3	10.1931	3.83772	0.466203	8.23186	1.84327e-16	5.83092e-14	MEG9
ENSG00000137501.15	1691.34	2.13794	0.260065	8.22077	2.02199e-16	6.34298e-14	SYTL2
ENSG00000114248.8	80.5695	5.04874	0.614913	8.21049	2.20279e-16	6.85306e-14	LRRC31
ENSG00000172425.9	38.3954	3.18351	0.387826	8.2086	2.23777e-16	6.90482e-14	TTC36
ENSG00000168421.11	402.143	2.44604	0.298769	8.18706	2.67695e-16	8.19278e-14	RHOH
ENSG00000109906.12	120.551	4.42153	0.540141	8.18588	2.70325e-16	8.20656e-14	ZBTB16
ENSG00000173467.7	300.935	5.33385	0.6517	8.18452	2.73383e-16	8.23297e-14	AGR3
ENSG00000197766.6	701.135	3.17789	0.388917	8.17114	3.05484e-16	9.12671e-14	CFD
ENSG00000130234.9	621.185	4.33844	0.533148	8.13741	4.03839e-16	1.19702e-13	ACE2
ENSG00000174325.4	12.6909	3.33802	0.410464	8.13231	4.21194e-16	1.2291e-13	DIRC1
ENSG00000234918.1	52.164	6.8985	0.848212	8.13298	4.18857e-16	1.2291e-13	RP11-20F24.2
ENSG00000258955.1	17.7737	2.43368	0.299525	8.12511	4.46973e-16	1.2943e-13	LINC00519
ENSG00000106003.11	1220.96	2.12168	0.261657	8.10862	5.11961e-16	1.47116e-13	LFNG
ENSG00000237686.5	555.545	3.61163	0.446013	8.09758	5.60616e-16	1.59877e-13	RP5-1120P11.1
ENSG00000254231.1	46.0062	2.43457	0.30092	8.09041	5.94624e-16	1.68301e-13	CTD-2284J15.1
ENSG00000232415.1	16.2104	2.99901	0.37116	8.08011	6.47106e-16	1.80442e-13	CTB-51J22.1
ENSG00000244731.6	741.651	3.26738	0.404332	8.08093	6.42744e-16	1.80442e-13	C4A
ENSG00000160182.2	421.203	6.34175	0.785131	8.07731	6.62116e-16	1.8327e-13	TFF1
ENSG00000138166.5	1562.82	1.82203	0.225714	8.07228	6.89962e-16	1.89583e-13	DUSP5
ENSG00000132681.15	27.6712	3.75576	0.465677	8.06517	7.31324e-16	1.99493e-13	ATP1A4
ENSG00000157613.9	1709.15	2.35914	0.293574	8.03593	9.28702e-16	2.51059e-13	CREB3L1
ENSG00000158571.9	43.5905	2.54871	0.31719	8.03527	9.33703e-16	2.51059e-13	PFKFB1
ENSG00000133627.16	1659.6	-2.02252	0.252038	-8.02464	1.01824e-15	2.68047e-13	ACTR3B
ENSG00000167549.17	92.1487	2.5782	0.321263	8.0252	1.01358e-15	2.68047e-13	CORO6
ENSG00000119866.19	2176.71	-2.09944	0.261811	-8.01891	1.06684e-15	2.77624e-13	BCL11A
ENSG00000130270.15	89.4852	2.18399	0.272365	8.01862	1.06937e-15	2.77624e-13	ATP8B3
ENSG00000259793.1	10.5218	3.45093	0.431207	8.00295	1.2147e-15	3.13193e-13	RP11-400N9.1
ENSG00000064787.11	239.49	3.89235	0.487742	7.98035	1.45918e-15	3.7367e-13	BCAS1
ENSG00000171951.4	235.105	3.12073	0.391407	7.97312	1.54718e-15	3.93528e-13	SCG2
ENSG00000182022.16	2123.27	1.73607	0.217797	7.97106	1.57322e-15	3.97466e-13	CHST15
ENSG00000231292.6	112.864	4.45625	0.560035	7.95709	1.76134e-15	4.42026e-13	IGKV1OR2-108
ENSG00000167105.6	118.319	3.16682	0.400477	7.90764	2.62316e-15	6.53949e-13	TMEM92
ENSG00000152784.14	75.1573	1.8601	0.235445	7.90035	2.78114e-15	6.8877e-13	PRDM8
ENSG00000121797.9	180.644	1.8371	0.232637	7.89687	2.85999e-15	7.03671e-13	CCRL2
ENSG00000182902.12	101.653	2.49061	0.315437	7.89576	2.88552e-15	7.05342e-13	SLC25A18
ENSG00000240800.1	84.2126	6.63552	0.840536	7.89438	2.91756e-15	7.08572e-13	ATP8A2P1
ENSG00000230148.7	65.379	2.29979	0.292073	7.87402	3.43433e-15	8.28729e-13	HOXB-AS1
ENSG00000091138.11	14.5504	4.16799	0.529446	7.87235	3.48035e-15	8.32443e-13	SLC26A3
ENSG00000245275.6	28.7486	2.2589	0.286958	7.87186	3.49394e-15	8.32443e-13	SAP30L-AS1
ENSG00000130513.6	464.311	3.79863	0.482718	7.86925	3.56776e-15	8.44683e-13	GDF15
ENSG00000013364.17	7318.62	1.72313	0.219103	7.86446	3.70704e-15	8.72174e-13	MVP
ENSG00000096006.10	1691.29	6.54488	0.833239	7.85475	4.00571e-15	9.36591e-13	CRISP3
ENSG00000099937.9	14.9959	4.34483	0.5536	7.84831	4.21674e-15	9.79845e-13	SERPIND1
ENSG00000235687.7	124.56	6.28411	0.800918	7.84614	4.29039e-15	9.90842e-13	LINC00993
ENSG00000211448.10	1554.57	2.80593	0.358283	7.8316	4.81702e-15	1.10568e-12	DIO2
ENSG00000257298.1	22.9051	3.27822	0.41948	7.81496	5.49788e-15	1.24676e-12	RP3-405J10.3
ENSG00000167779.6	538.614	2.52481	0.324077	7.79077	6.66042e-15	1.50135e-12	IGFBP6
ENSG00000225362.7	29.9667	4.13592	0.53143	7.78262	7.10376e-15	1.59175e-12	CT62
ENSG00000268756.1	30.142	3.36839	0.433291	7.77396	7.60704e-15	1.69443e-12	AC104534.2
ENSG00000205669.2	6.39241	5.32972	0.686334	7.76548	8.1336e-15	1.80107e-12	ACOT6
ENSG00000160219.10	226.676	1.73773	0.223879	7.76192	8.36557e-15	1.8416e-12	GAB3
ENSG00000119865.7	362.135	1.56086	0.201203	7.75762	8.65385e-15	1.89398e-12	CNRIP1
ENSG00000120149.8	356.03	3.46198	0.44783	7.73056	1.07074e-14	2.32988e-12	MSX2
ENSG00000273350.1	18.1272	2.87965	0.37358	7.70826	1.27549e-14	2.75946e-12	RP4-539M6.20
ENSG00000171631.13	501.034	2.06316	0.267929	7.7004	1.3564e-14	2.90115e-12	P2RY6
ENSG00000235584.2	47.5469	6.18143	0.80267	7.70108	1.34916e-14	2.90115e-12	AC008268.1
ENSG00000115648.12	2603.93	3.08815	0.40224	7.67738	1.62371e-14	3.45326e-12	MLPH
ENSG00000230882.1	129.809	3.06366	0.399898	7.66111	1.8433e-14	3.89828e-12	AC005077.14
ENSG00000186854.9	227.532	2.89538	0.378104	7.65761	1.89422e-14	3.97404e-12	TRABD2A
ENSG00000232284.6	42.1858	2.64281	0.34514	7.6572	1.90024e-14	3.97404e-12	GNG12-AS1
ENSG00000198189.9	972.344	1.62031	0.211837	7.64886	2.02763e-14	4.21702e-12	HSD17B11
ENSG00000171119.2	310.811	-2.90463	0.380319	-7.63734	2.21755e-14	4.58666e-12	NRTN
ENSG00000138801.7	12248.2	-1.44077	0.188702	-7.63515	2.25558e-14	4.63984e-12	PAPSS1
ENSG00000171798.16	91.3116	4.52153	0.592771	7.62779	2.38815e-14	4.88583e-12	KNDC1
ENSG00000156219.15	2447.6	-4.61145	0.605054	-7.62155	2.50646e-14	5.10017e-12	ART3
ENSG00000101746.14	185.885	-4.40493	0.57895	-7.60847	2.77358e-14	5.61337e-12	NOL4
ENSG00000143401.13	11481	-1.6707	0.219769	-7.60208	2.91401e-14	5.86605e-12	ANP32E
ENSG00000152700.12	2775.82	1.03104	0.135741	7.59563	3.06304e-14	6.13324e-12	SAR1B
ENSG00000107815.6	1513.46	-1.19157	0.156925	-7.5932	3.12091e-14	6.18335e-12	C10orf2
ENSG00000135828.10	669.496	1.29856	0.171016	7.59322	3.12053e-14	6.18335e-12	RNASEL
ENSG00000234383.1	8.17458	3.04195	0.400782	7.59004	3.19816e-14	6.30322e-12	CTBP2P8
ENSG00000105141.5	3736.38	6.48726	0.854923	7.58812	3.24578e-14	6.36376e-12	CASP14
ENSG00000230552.4	6.72866	4.34661	0.573014	7.58552	3.31161e-14	6.45918e-12	AC092162.1
ENSG00000278621.1	26.9472	3.41654	0.450451	7.58471	3.33236e-14	6.46616e-12	CTD-2033D15.3
ENSG00000180660.7	49.0429	3.05561	0.40294	7.58327	3.36948e-14	6.47146e-12	MAB21L1
ENSG00000249669.6	220.127	3.48114	0.459041	7.58351	3.36334e-14	6.47146e-12	MIR143HG
ENSG00000231754.1	8.39273	-6.12424	0.808051	-7.57903	3.48153e-14	6.65274e-12	RP11-204E9.1
ENSG00000259517.2	17.2955	6.45381	0.851983	7.57504	3.59019e-14	6.82571e-12	RP11-324D17.1
ENSG00000258399.5	6.13891	4.08629	0.539614	7.57263	3.65747e-14	6.91868e-12	MEG8
ENSG00000224172.1	19.615	3.46059	0.457972	7.55633	4.14596e-14	7.80353e-12	RP11-416N13.1
ENSG00000197520.9	29.9799	2.77813	0.368143	7.54634	4.47664e-14	8.38401e-12	FAM177B
ENSG00000125999.9	348.959	5.74899	0.7624	7.54065	4.67622e-14	8.71445e-12	BPIFB1
ENSG00000116729.12	3027.38	2.59316	0.344037	7.53745	4.79265e-14	8.88742e-12	WLS
ENSG00000185201.15	3857.4	2.05501	0.272892	7.5305	5.05479e-14	9.32757e-12	IFITM2
ENSG00000262003.1	22.0313	2.87289	0.381574	7.52905	5.11108e-14	9.38545e-12	RP11-676J12.7
ENSG00000135723.12	1730.92	1.41488	0.188017	7.52528	5.26062e-14	9.61314e-12	FHOD1
ENSG00000169469.8	169.024	7.56393	1.00549	7.52266	5.36728e-14	9.76067e-12	SPRR1B
ENSG00000047648.20	167.002	2.03689	0.270794	7.52194	5.39714e-14	9.76779e-12	ARHGAP6
ENSG00000188064.8	1018.61	3.01406	0.401328	7.51023	5.90219e-14	1.06307e-11	WNT7B
ENSG00000276170.3	22.7762	3.03241	0.404144	7.50329	6.22334e-14	1.11558e-11	AC124789.1
ENSG00000233101.9	35.6685	4.2867	0.571738	7.49766	6.49664e-14	1.15905e-11	HOXB-AS3
ENSG00000117013.13	699.915	-2.44405	0.326022	-7.4966	6.54959e-14	1.16298e-11	KCNQ4
ENSG00000105388.13	237.674	5.89595	0.787793	7.48414	7.2019e-14	1.27281e-11	CEACAM5
ENSG00000166548.14	1569.16	1.10797	0.148118	7.48034	7.41302e-14	1.304e-11	TK2
ENSG00000070018.7	6179.74	-1.96362	0.26256	-7.47877	7.5023e-14	1.31357e-11	LRP6
ENSG00000140287.9	35.5713	3.0174	0.404424	7.46098	8.58817e-14	1.49673e-11	HDC
ENSG00000163820.13	2292.38	1.20851	0.162019	7.45907	8.71379e-14	1.51162e-11	FYCO1
ENSG00000164893.7	3.97676	5.79819	0.778054	7.45217	9.18139e-14	1.58543e-11	SLC7A13
ENSG00000109061.9	18.0251	3.58885	0.481679	7.45071	9.28361e-14	1.59576e-11	MYH1
ENSG00000229056.2	42.5278	2.63645	0.353997	7.44765	9.5018e-14	1.62584e-11	AC020571.3
ENSG00000023734.9	11098.2	-1.38796	0.186493	-7.44239	9.88768e-14	1.68422e-11	STRAP
ENSG00000141384.10	1272.29	-1.76033	0.236803	-7.43376	1.05556e-13	1.78324e-11	TAF4B
ENSG00000224413.1	7.88994	3.6631	0.492772	7.43365	1.05637e-13	1.78324e-11	AP001476.2
ENSG00000203985.9	10.2689	5.04319	0.678883	7.42866	1.09706e-13	1.84365e-11	LDLRAD1
ENSG00000227242.3	21.9151	4.65598	0.626935	7.42658	1.11438e-13	1.86444e-11	NBPF13P
ENSG00000149534.7	50.0444	3.51572	0.473932	7.41818	1.18739e-13	1.9778e-11	MS4A2
ENSG00000133466.12	2099.66	1.91613	0.259273	7.39041	1.4638e-13	2.42746e-11	C1QTNF6
ENSG00000164825.3	1266.94	4.22562	0.572044	7.38688	1.50311e-13	2.48171e-11	DEFB1
ENSG00000251179.1	21.3972	2.64907	0.358893	7.38124	1.56817e-13	2.57782e-11	TMEM92-AS1
ENSG00000175591.10	380.502	2.79904	0.379279	7.3799	1.58407e-13	2.59264e-11	P2RY2
ENSG00000254042.1	12.9984	4.40923	0.59809	7.37219	1.67853e-13	2.73535e-11	CTC-558O2.1
ENSG00000123342.14	652.045	1.6395	0.22283	7.35764	1.8719e-13	3.03732e-11	MMP19
ENSG00000140522.10	114.378	-5.02131	0.682785	-7.35416	1.92131e-13	3.10411e-11	RLBP1
ENSG00000163132.6	207.599	2.24249	0.305012	7.35212	1.95091e-13	3.13846e-11	MSX1
ENSG00000143387.11	8921.62	2.22967	0.303337	7.35045	1.97536e-13	3.16428e-11	CTSK
ENSG00000276527.1	7.82265	4.37473	0.595217	7.34981	1.98489e-13	3.16606e-11	RP11-442J21.2
ENSG00000162891.9	31.2655	4.48018	0.609939	7.34529	2.05318e-13	3.26118e-11	IL20
ENSG00000250584.2	172.978	7.6701	1.04437	7.34421	2.06985e-13	3.27384e-11	LINC01511
ENSG00000150995.16	1746.98	2.02895	0.276529	7.33723	2.18066e-13	3.43468e-11	ITPR1
ENSG00000256234.1	154.459	-2.92213	0.398331	-7.33593	2.20191e-13	3.45369e-11	RP11-283G6.4
ENSG00000172794.18	121.498	1.96918	0.268539	7.33294	2.25159e-13	3.51696e-11	RAB37
ENSG00000259883.1	7.48785	4.34205	0.592474	7.32867	2.3244e-13	3.61568e-11	EHD4-AS1
ENSG00000148680.14	41.7533	2.71896	0.371159	7.32559	2.37847e-13	3.68457e-11	HTR7
ENSG00000180875.4	122.596	3.95472	0.540359	7.31869	2.504e-13	3.86313e-11	GREM2
ENSG00000117009.10	439.13	2.56534	0.350882	7.31111	2.64941e-13	4.07078e-11	KMO
ENSG00000134107.4	13145.6	1.89968	0.260035	7.30548	2.76285e-13	4.22783e-11	BHLHE40
ENSG00000066468.19	6236.34	-3.20292	0.438495	-7.30434	2.78626e-13	4.24639e-11	FGFR2
ENSG00000142156.13	46242.3	2.17854	0.298364	7.3016	2.84359e-13	4.31629e-11	COL6A1
ENSG00000131686.13	264.531	-5.03775	0.690038	-7.30069	2.86303e-13	4.32836e-11	CA6
ENSG00000086205.15	774.438	-2.33671	0.32026	-7.29627	2.95859e-13	4.45493e-11	FOLH1
ENSG00000162896.5	3287.21	5.17789	0.710276	7.28996	3.10051e-13	4.63157e-11	PIGR
ENSG00000175356.11	1206.38	2.99028	0.410165	7.29044	3.08948e-13	4.63157e-11	SCUBE2
ENSG00000227038.2	31.5786	2.82075	0.386996	7.28885	3.12619e-13	4.65148e-11	AC005077.12
ENSG00000203697.10	317.695	4.08113	0.560219	7.28487	3.21973e-13	4.77179e-11	CAPN8
ENSG00000102362.14	718.723	1.63559	0.224626	7.28137	3.3045e-13	4.87822e-11	SYTL4
ENSG00000129521.12	3687.86	2.77784	0.381931	7.27313	3.51253e-13	5.16506e-11	EGLN3
ENSG00000010295.18	468.169	1.53227	0.211013	7.2615	3.82835e-13	5.60757e-11	IFFO1
ENSG00000214376.5	259.724	-2.65257	0.365628	-7.25482	4.02195e-13	5.86831e-11	VSTM5
ENSG00000169919.15	10732.5	2.17026	0.299275	7.25171	4.11535e-13	5.9814e-11	GUSB
ENSG00000203709.8	166.826	2.50212	0.345202	7.24828	4.22101e-13	6.11137e-11	C1orf132
ENSG00000108932.10	214.852	2.02216	0.279102	7.24523	4.31714e-13	6.2266e-11	SLC16A6
ENSG00000120075.5	126.267	3.53796	0.488443	7.24335	4.37751e-13	6.28958e-11	HOXB5
ENSG00000162892.14	117.838	2.28519	0.315604	7.24067	4.46458e-13	6.39029e-11	IL24
ENSG00000225746.7	4.49737	3.79207	0.524214	7.23383	4.6957e-13	6.69564e-11	SNHG23
ENSG00000169347.15	116.598	6.12858	0.847677	7.22985	4.8354e-13	6.86882e-11	GP2
ENSG00000259616.2	12.4117	5.3975	0.746635	7.22909	4.86225e-13	6.881e-11	RP11-507B12.2
ENSG00000260339.1	23.4373	2.1125	0.292705	7.21716	5.30844e-13	7.4843e-11	HEXA-AS1
ENSG00000232118.2	13.971	2.61879	0.363115	7.21201	5.51309e-13	7.74384e-11	BACH1-AS1
ENSG00000091831.20	983.296	3.30573	0.458798	7.2052	5.79605e-13	8.11102e-11	ESR1
ENSG00000171657.5	51.4653	2.45031	0.340179	7.203	5.89033e-13	8.21242e-11	GPR82
ENSG00000236383.6	64.5192	1.97338	0.274434	7.19071	6.4456e-13	8.95343e-11	LINC00854
ENSG00000173068.16	619.322	2.34326	0.325972	7.18854	6.54866e-13	9.02996e-11	BNC2
ENSG00000188396.3	7.69207	3.66019	0.509161	7.18867	6.54247e-13	9.02996e-11	TCTEX1D4
ENSG00000181552.3	19.6559	7.10871	0.989006	7.18773	6.58786e-13	9.05086e-11	EDDM3B
ENSG00000050405.12	3946.82	1.34454	0.187233	7.1811	6.91524e-13	9.46609e-11	LIMA1
ENSG00000186526.11	57.4124	5.65542	0.788972	7.16809	7.60525e-13	1.03729e-10	CYP4F8
ENSG00000033327.11	3142.64	-1.86179	0.259906	-7.16331	7.87492e-13	1.07019e-10	GAB2
ENSG00000162482.4	174.827	2.86816	0.400454	7.16228	7.9348e-13	1.07445e-10	AKR7A3
ENSG00000211689.5	60.3736	3.34464	0.467012	7.16178	7.9635e-13	1.07447e-10	TRGC1
ENSG00000213064.8	13742.4	-1.35429	0.189125	-7.16082	8.01964e-13	1.07818e-10	SFT2D2
ENSG00000163219.10	823.435	1.59119	0.222576	7.14897	8.74342e-13	1.17131e-10	ARHGAP25
ENSG00000102935.10	323.247	2.00169	0.280076	7.14695	8.8727e-13	1.18023e-10	ZNF423
ENSG00000222047.7	47.9176	2.12516	0.297344	7.14715	8.85949e-13	1.18023e-10	C10orf55
ENSG00000235641.4	7.30377	4.18609	0.585855	7.14527	8.98162e-13	1.19051e-10	LINC00484
ENSG00000164054.14	8735.86	1.12093	0.156993	7.14002	9.33153e-13	1.23255e-10	SHISA5
ENSG00000278965.1	7.23329	3.04218	0.426121	7.13925	9.38386e-13	1.23513e-10	RP11-39H3.2
ENSG00000012660.12	8795.14	1.61471	0.22619	7.13874	9.41881e-13	1.23541e-10	ELOVL5
ENSG00000011465.15	20121.2	2.15701	0.302547	7.12952	1.00722e-12	1.30782e-10	DCN
ENSG00000134758.12	2314.64	-1.32595	0.185994	-7.129	1.01098e-12	1.30782e-10	RNF138
ENSG00000229314.5	1115.97	6.39307	0.896754	7.12912	1.01015e-12	1.30782e-10	ORM1
ENSG00000246477.3	19.7375	2.9125	0.408476	7.13016	1.00251e-12	1.30782e-10	AF131216.6
ENSG00000173198.5	184.827	2.06439	0.289725	7.12537	1.03804e-12	1.33822e-10	CYSLTR1
ENSG00000151136.13	295.76	2.45923	0.345362	7.12072	1.07364e-12	1.37939e-10	BTBD11
ENSG00000182257.6	42.8337	2.0002	0.280918	7.1202	1.07768e-12	1.37987e-10	PRR34
ENSG00000151790.7	422.642	2.77605	0.389972	7.1186	1.09026e-12	1.39124e-10	TDO2
ENSG00000162877.11	20.3593	2.92216	0.410896	7.11168	1.14642e-12	1.45797e-10	PM20D1
ENSG00000129465.14	205.602	1.83962	0.258724	7.11037	1.15729e-12	1.46683e-10	RIPK3
ENSG00000206073.9	152.031	6.40543	0.901146	7.10809	1.17656e-12	1.48626e-10	SERPINB4
ENSG00000233183.2	2.64692	4.17293	0.587368	7.10445	1.20803e-12	1.52091e-10	RP3-468B3.2
ENSG00000203688.4	786.444	-4.33461	0.611215	-7.09179	1.32391e-12	1.66124e-10	RP11-351J23.1
ENSG00000182585.8	51.9674	4.56188	0.643401	7.09026	1.33856e-12	1.67405e-10	EPGN
ENSG00000185761.9	87.8182	2.53176	0.357632	7.07924	1.44951e-12	1.80681e-10	ADAMTSL5
ENSG00000229647.1	18.8798	2.31204	0.326635	7.07836	1.4587e-12	1.81225e-10	AC007879.7
ENSG00000260430.1	17.0735	2.67488	0.378069	7.07511	1.4933e-12	1.84914e-10	RP11-626G11.4
ENSG00000164188.7	108.488	3.17156	0.44878	7.06706	1.58245e-12	1.94764e-10	RANBP3L
ENSG00000166670.8	251.326	3.88246	0.549379	7.067	1.58319e-12	1.94764e-10	MMP10
ENSG00000103534.15	1250.1	3.84206	0.543934	7.06347	1.6239e-12	1.99121e-10	TMC5
ENSG00000116882.13	15.155	4.03567	0.571761	7.05832	1.6853e-12	2.05978e-10	HAO2
ENSG00000249937.4	3.03294	5.17259	0.732924	7.05747	1.69556e-12	2.06562e-10	RP11-454P21.1
ENSG00000139974.14	478.633	1.05078	0.14894	7.05507	1.72519e-12	2.09494e-10	SLC38A6
ENSG00000140961.11	467.649	2.33612	0.331992	7.03667	1.9689e-12	2.38319e-10	OSGIN1
ENSG00000139083.9	10483	-1.56687	0.222741	-7.03451	1.99966e-12	2.41047e-10	ETV6
ENSG00000173114.11	113.48	2.90502	0.412986	7.03419	2.00424e-12	2.41047e-10	LRRN3
ENSG00000175311.6	14.9652	4.29252	0.610408	7.03222	2.03271e-12	2.43692e-10	ANKS4B
ENSG00000166317.10	40.6895	3.09528	0.440371	7.0288	2.08315e-12	2.48946e-10	SYNPO2L
ENSG00000278875.1	6.34649	3.74373	0.532687	7.02801	2.09495e-12	2.49565e-10	CTC-439O9.1
ENSG00000142227.9	1753.95	1.57289	0.223906	7.02479	2.14382e-12	2.5458e-10	EMP3
ENSG00000075886.10	44.6247	2.57313	0.366482	7.02117	2.20013e-12	2.60446e-10	TUBA3D
ENSG00000197208.5	145.372	1.61817	0.230577	7.0179	2.2523e-12	2.65786e-10	SLC22A4
ENSG00000108511.9	239.241	3.12887	0.446236	7.01169	2.35458e-12	2.76987e-10	HOXB6
ENSG00000081985.9	648.296	-2.96347	0.42352	-6.99724	2.61056e-12	3.04248e-10	IL12RB2
ENSG00000171777.14	86.6154	1.67579	0.239484	6.99748	2.606e-12	3.04248e-10	RASGRP4
ENSG00000257271.1	93.777	-3.45067	0.49364	-6.99025	2.74388e-12	3.18798e-10	KIRREL3-AS1
ENSG00000204434.5	16.7568	3.27439	0.468796	6.98468	2.85504e-12	3.30692e-10	POTEKP
ENSG00000157514.15	5498.84	1.83593	0.262955	6.98191	2.91199e-12	3.36255e-10	TSC22D3
ENSG00000006788.11	30.5249	3.04601	0.436357	6.98054	2.94048e-12	3.38506e-10	MYH13
ENSG00000250899.3	394.007	-2.05885	0.294997	-6.9792	2.96867e-12	3.40709e-10	RP11-253E3.3
ENSG00000134830.5	165.209	2.24588	0.321828	6.9785	2.98356e-12	3.41377e-10	C5AR2
ENSG00000115112.7	6717.51	-2.41482	0.346077	-6.97768	3.00092e-12	3.42323e-10	TFCP2L1
ENSG00000118242.14	1440.23	1.40993	0.202151	6.9746	3.06735e-12	3.48844e-10	MREG
ENSG00000021300.12	3653.97	-2.394	0.343585	-6.96771	3.22147e-12	3.65268e-10	PLEKHB1
ENSG00000135549.13	921.877	2.13528	0.306605	6.96427	3.30118e-12	3.73182e-10	PKIB
ENSG00000250508.1	58.3669	2.86925	0.412189	6.961	3.37861e-12	3.80792e-10	RP11-757G1.6
ENSG00000233858.4	8.14311	3.83281	0.550696	6.95995	3.40404e-12	3.82512e-10	AC026904.1
ENSG00000099994.10	2904.82	2.79487	0.401875	6.95456	3.53659e-12	3.96224e-10	SUSD2
ENSG00000110169.9	146.127	2.29617	0.330281	6.95215	3.59755e-12	4.01858e-10	HPX
ENSG00000238057.7	10.934	2.23145	0.321435	6.94214	3.86215e-12	4.2887e-10	ZEB2-AS1
ENSG00000124249.6	195.589	3.3013	0.47642	6.92939	4.22651e-12	4.67096e-10	KCNK15
ENSG00000126861.4	27.5558	2.43378	0.351242	6.92907	4.23623e-12	4.67096e-10	OMG
ENSG00000230630.2	319.868	2.96957	0.428582	6.92882	4.24362e-12	4.67096e-10	DNM3OS
ENSG00000012223.11	68404.8	4.37075	0.631623	6.91988	4.52024e-12	4.96093e-10	LTF
ENSG00000111653.18	2716.35	-1.31604	0.190226	-6.91833	4.57002e-12	5.00099e-10	ING4
ENSG00000186354.9	37.2663	2.60904	0.377162	6.91755	4.59511e-12	5.01387e-10	C9orf47
ENSG00000143013.11	11226.7	-1.8399	0.266002	-6.91685	4.61812e-12	5.02441e-10	LMO4
ENSG00000176153.11	69.1633	3.08603	0.446347	6.91397	4.7127e-12	5.11254e-10	GPX2
ENSG00000203858.3	182.296	8.25542	1.19437	6.91193	4.78096e-12	5.17168e-10	HSD3BP2
ENSG00000141744.3	95.6296	3.56587	0.516087	6.90945	4.86546e-12	5.23301e-10	PNMT
ENSG00000222014.5	14.0192	2.72927	0.394993	6.90967	4.85781e-12	5.23301e-10	RAB6C
ENSG00000213160.8	1590.63	-1.58816	0.229929	-6.90719	4.94346e-12	5.30175e-10	KLHL23
ENSG00000163220.10	22837.2	3.88097	0.562471	6.89986	5.20527e-12	5.56668e-10	S100A9
ENSG00000273706.3	16.1507	5.80561	0.841482	6.89927	5.22701e-12	5.5741e-10	LHX1
ENSG00000233388.2	34.1599	-2.6256	0.38064	-6.89787	5.27896e-12	5.61359e-10	RP4-569D19.5
ENSG00000177374.11	514.289	1.81237	0.262776	6.89702	5.31043e-12	5.63115e-10	HIC1
ENSG00000164120.12	1360.89	3.87245	0.561707	6.89408	5.42159e-12	5.73287e-10	HPGD
ENSG00000162738.5	5646.2	-1.79537	0.260568	-6.89024	5.57001e-12	5.87332e-10	VANGL2
ENSG00000233912.1	15.3991	2.16564	0.314331	6.88967	5.59219e-12	5.88023e-10	AC026202.3
ENSG00000153086.12	16.7442	3.08549	0.447905	6.88871	5.63024e-12	5.90375e-10	ACMSD
ENSG00000179057.12	96.9442	2.01849	0.293059	6.88767	5.67147e-12	5.93047e-10	IGSF22
ENSG00000038295.6	190.208	2.52117	0.366258	6.88358	5.83649e-12	6.08612e-10	TLL1
ENSG00000061455.10	149.541	2.03667	0.29591	6.88274	5.87103e-12	6.10522e-10	PRDM6
ENSG00000056291.16	14.7315	4.18012	0.607381	6.88221	5.89306e-12	6.11124e-10	NPFFR2
ENSG00000226539.1	22.0356	5.04111	0.732672	6.88045	5.96651e-12	6.17042e-10	AC012512.1
ENSG00000100867.13	5247.46	4.89905	0.712552	6.87537	6.18295e-12	6.37674e-10	DHRS2
ENSG00000087494.14	388.718	2.57406	0.374481	6.87368	6.25659e-12	6.43506e-10	PTHLH
ENSG00000164287.11	7.27748	3.57388	0.520526	6.8659	6.60749e-12	6.77744e-10	CDC20B
ENSG00000154240.15	363.526	1.59687	0.232612	6.86497	6.65046e-12	6.80299e-10	CEP112
ENSG00000267710.4	32.7675	2.56734	0.374222	6.86048	6.86275e-12	7.00112e-10	AC006116.20
ENSG00000154589.5	337.583	1.57731	0.229995	6.85802	6.98202e-12	7.10354e-10	LY96
ENSG00000100055.19	964.846	1.72001	0.250969	6.85346	7.2084e-12	7.31251e-10	CYTH4
ENSG00000107099.14	1914.65	1.57404	0.229682	6.85311	7.22626e-12	7.31251e-10	DOCK8
ENSG00000166508.16	13925.9	-1.11065	0.162092	-6.85197	7.28384e-12	7.35101e-10	MCM7
ENSG00000125089.15	752.778	1.48667	0.217124	6.84707	7.53762e-12	7.5868e-10	SH3TC1
ENSG00000156127.6	509.579	2.38803	0.348815	6.84611	7.58857e-12	7.59745e-10	BATF
ENSG00000161381.12	1384.91	1.95221	0.285149	6.84627	7.57995e-12	7.59745e-10	PLXDC1
ENSG00000169252.5	119.539	2.7107	0.396075	6.8439	7.70667e-12	7.69522e-10	ADRB2
ENSG00000065618.15	2343.15	3.63552	0.531305	6.84263	7.77527e-12	7.74318e-10	COL17A1
ENSG00000131759.16	2541.78	1.14844	0.167851	6.84202	7.80826e-12	7.75552e-10	RARA
ENSG00000111716.11	34408	-1.93602	0.283014	-6.84072	7.87967e-12	7.80585e-10	LDHB
ENSG00000167261.12	117.833	1.73336	0.253407	6.84022	7.90709e-12	7.81246e-10	DPEP2
ENSG00000279884.1	5.79802	4.03553	0.590011	6.83976	7.93281e-12	7.81735e-10	RP11-483E17.1
ENSG00000169583.12	508.561	3.12152	0.456548	6.83723	8.07386e-12	7.93557e-10	CLIC3
ENSG00000124126.12	3639.84	1.90343	0.278616	6.83174	8.38927e-12	8.22411e-10	PREX1
ENSG00000138135.6	136.577	2.28429	0.334395	6.83112	8.42544e-12	8.23811e-10	CH25H
ENSG00000166509.9	313.252	6.00161	0.87911	6.82692	8.67586e-12	8.41738e-10	CLEC3A
ENSG00000223949.5	27.5724	3.14259	0.460309	6.82714	8.66248e-12	8.41738e-10	ROR1-AS1
ENSG00000272931.1	78.2143	-2.67759	0.392203	-6.82707	8.6669e-12	8.41738e-10	RP5-943J3.2
ENSG00000162520.13	124.79	1.90397	0.278919	6.82623	8.71723e-12	8.43577e-10	SYNC
ENSG00000107443.14	1099.19	-1.28802	0.188792	-6.82246	8.94916e-12	8.63801e-10	CCNJ
ENSG00000188176.10	136.296	-3.54412	0.519605	-6.8208	9.05381e-12	8.71666e-10	SMTNL2
ENSG00000110987.7	2033.32	-1.18837	0.17449	-6.81051	9.72511e-12	9.33908e-10	BCL7A
ENSG00000182782.7	99.4846	2.42503	0.356103	6.80991	9.76622e-12	9.3547e-10	HCAR2
ENSG00000099998.16	2011.25	1.77822	0.261178	6.80846	9.86492e-12	9.42526e-10	GGT5
ENSG00000010292.11	12338.4	-1.50678	0.221487	-6.80303	1.02443e-11	9.76291e-10	NCAPD2
ENSG00000145996.10	2488.34	-1.70451	0.250603	-6.80165	1.03431e-11	9.80741e-10	CDKAL1
ENSG00000151033.8	8.14633	6.41884	0.943718	6.80165	1.03427e-11	9.80741e-10	LYZL2
ENSG00000182165.16	743.589	1.7949	0.263931	6.80066	1.04139e-11	9.84975e-10	TP53TG1
ENSG00000267690.1	26.989	4.43179	0.651746	6.79988	1.04709e-11	9.87886e-10	LDLRAD4-AS1
ENSG00000214782.6	10.8746	7.59889	1.11777	6.79829	1.05871e-11	9.96352e-10	MS4A18
ENSG00000150712.9	5330.54	-1.37971	0.203037	-6.79533	1.08066e-11	1.01448e-09	MTMR12
ENSG00000166927.11	1044.01	1.6711	0.246003	6.79299	1.09835e-11	1.02852e-09	MS4A7
ENSG00000163159.10	5490.14	-1.03472	0.152332	-6.79255	1.10169e-11	1.02909e-09	VPS72
ENSG00000084463.6	8388.85	-1.15207	0.169705	-6.78865	1.1319e-11	1.05468e-09	WBP11
ENSG00000235123.4	10.6901	7.44821	1.0974	6.78712	1.14398e-11	1.06331e-09	DSCAM-AS1
ENSG00000099256.17	1258.17	-2.10526	0.310238	-6.78596	1.15317e-11	1.06921e-09	PRTFDC1
ENSG00000074966.9	53.7027	2.37668	0.350288	6.78494	1.16135e-11	1.07415e-09	TXK
ENSG00000241684.4	38.1756	2.69898	0.397902	6.78303	1.17683e-11	1.0858e-09	ADAMTS9-AS2
ENSG00000185261.12	105.117	1.73887	0.256543	6.77808	1.21783e-11	1.12088e-09	KIAA0825
ENSG00000171954.11	158.062	4.15645	0.613467	6.77534	1.24116e-11	1.13957e-09	CYP4F22
ENSG00000158786.4	7.44148	6.06529	0.895262	6.77488	1.2451e-11	1.1404e-09	PLA2G2F
ENSG00000164626.8	3791.26	-2.37471	0.350568	-6.7739	1.25353e-11	1.14533e-09	KCNK5
ENSG00000177465.4	325.045	1.74111	0.257045	6.77355	1.25658e-11	1.14534e-09	ACOT4
ENSG00000185668.6	64.8037	2.86498	0.423047	6.77224	1.26807e-11	1.15302e-09	POU3F1
ENSG00000137513.8	1669.98	-1.34847	0.199217	-6.76886	1.29804e-11	1.1746e-09	NARS2
ENSG00000196188.9	38.5682	4.84109	0.715172	6.76913	1.29556e-11	1.1746e-09	CTSE
ENSG00000048649.12	5376.79	-1.47364	0.217813	-6.76559	1.32765e-11	1.19852e-09	RSF1
ENSG00000152086.8	8.61614	3.34698	0.494846	6.76368	1.34534e-11	1.21158e-09	TUBA3E
ENSG00000223956.1	13.0765	3.6092	0.533731	6.7622	1.35909e-11	1.22104e-09	RP4-710M16.2
ENSG00000260578.1	13.347	2.57428	0.380722	6.76158	1.36495e-11	1.22338e-09	CTD-2541J13.1
ENSG00000259680.5	19.3462	4.2704	0.631974	6.75724	1.40641e-11	1.25756e-09	RP11-812E19.9
ENSG00000171227.6	410.271	1.61056	0.238403	6.75562	1.42221e-11	1.26866e-09	TMEM37
ENSG00000149269.8	5396.68	-1.31468	0.195095	-6.73866	1.59857e-11	1.42261e-09	PAK1
ENSG00000100362.11	12.2663	3.46209	0.513858	6.73746	1.61181e-11	1.43102e-09	PVALB
ENSG00000249173.4	7.53133	4.67277	0.694056	6.73255	1.6671e-11	1.47662e-09	LINC01093
ENSG00000259498.1	79.4612	2.6823	0.398453	6.73179	1.67589e-11	1.48092e-09	RP11-244F12.3
ENSG00000253768.1	18.8588	5.78661	0.85972	6.7308	1.68727e-11	1.48749e-09	CTB-33O18.1
ENSG00000174827.12	124.096	2.95854	0.439683	6.7288	1.71064e-11	1.50456e-09	PDZK1
ENSG00000169851.14	1176.82	2.2427	0.333371	6.72732	1.72817e-11	1.51644e-09	PCDH7
ENSG00000100365.13	530.852	1.61829	0.24066	6.72439	1.76324e-11	1.54003e-09	NCF4
ENSG00000261546.1	8.09157	2.80896	0.417725	6.72442	1.76289e-11	1.54003e-09	CTD-2555A7.3
ENSG00000136114.14	210.965	1.32417	0.196965	6.72288	1.78162e-11	1.55248e-09	THSD1
ENSG00000179066.7	354.62	-2.64539	0.393585	-6.72127	1.80146e-11	1.56615e-09	CTD-2527I21.15
ENSG00000115255.9	1490.5	3.40174	0.506231	6.71973	1.82061e-11	1.57915e-09	REEP6
ENSG00000158258.14	1258.99	3.09946	0.461334	6.71848	1.83633e-11	1.58912e-09	CLSTN2
ENSG00000258837.1	58.1827	4.48662	0.667906	6.71745	1.8493e-11	1.59667e-09	CTD-2566J3.1
ENSG00000171659.12	268.552	1.74173	0.259568	6.71012	1.94464e-11	1.67515e-09	GPR34
ENSG00000101846.6	1104.78	1.54355	0.230228	6.70444	2.02186e-11	1.73769e-09	STS
ENSG00000047346.11	1606.91	1.22565	0.18288	6.70196	2.0564e-11	1.76335e-09	FAM214A
ENSG00000160801.12	100.273	2.45585	0.366457	6.70162	2.06123e-11	1.76348e-09	PTH1R
ENSG00000266274.2	20.7364	1.95238	0.291434	6.69923	2.09521e-11	1.78629e-09	RN7SL138P
ENSG00000275074.1	361.816	1.50127	0.224101	6.69908	2.09739e-11	1.78629e-09	NUDT18
ENSG00000154764.5	10.5547	4.06097	0.606292	6.69805	2.1122e-11	1.79176e-09	WNT7A
ENSG00000230978.1	26.0307	3.82753	0.571446	6.69797	2.11333e-11	1.79176e-09	LINC00160
ENSG00000145107.14	51.4673	3.08872	0.461332	6.69523	2.15338e-11	1.81511e-09	TM4SF19
ENSG00000189292.14	300.091	-4.04029	0.60347	-6.69509	2.15533e-11	1.81511e-09	FAM150B
ENSG00000224057.1	19.367	3.82295	0.570977	6.69546	2.15e-11	1.81511e-09	EGFR-AS1
ENSG00000248429.4	143.203	2.63705	0.393996	6.6931	2.18485e-11	1.83586e-09	RP11-597D13.9
ENSG00000107317.10	1097.51	2.67772	0.400342	6.68857	2.25363e-11	1.88943e-09	PTGDS
ENSG00000204103.3	3113.24	1.40141	0.209575	6.6869	2.27952e-11	1.9069e-09	MAFB
ENSG00000062716.9	9697.06	1.07284	0.160616	6.67956	2.39668e-11	2.00046e-09	VMP1
ENSG00000148154.8	2487.28	1.04797	0.157019	6.67418	2.48611e-11	2.07051e-09	UGCG
ENSG00000271776.1	3.5603	-5.3271	0.798464	-6.67168	2.52888e-11	2.10148e-09	RP11-52L5.6
ENSG00000054598.6	6898.71	-2.06384	0.309451	-6.66937	2.56904e-11	2.13015e-09	FOXC1
ENSG00000173376.12	123.004	3.09699	0.464679	6.66478	2.65064e-11	2.18817e-09	NDNF
ENSG00000128340.13	2199.5	1.81978	0.273229	6.66029	2.73293e-11	2.25117e-09	RAC2
ENSG00000263120.1	9.74602	3.02308	0.454126	6.65692	2.79628e-11	2.29832e-09	RP5-1107A17.4
ENSG00000111196.8	1932.04	-1.26648	0.190264	-6.65643	2.80553e-11	2.3009e-09	MAGOHB
ENSG00000173421.15	28.5972	1.98655	0.298675	6.65121	2.90695e-11	2.3789e-09	CCDC36
ENSG00000174607.9	2126.72	-2.55293	0.383973	-6.64873	2.95633e-11	2.41406e-09	UGT8
ENSG00000168461.11	5417.2	1.47794	0.222442	6.64418	3.04915e-11	2.48447e-09	RAB31
ENSG00000279338.1	202.155	2.98321	0.449066	6.64314	3.07077e-11	2.49668e-09	RP1-309I22.2
ENSG00000141753.6	20459.6	1.75958	0.264976	6.6405	3.12614e-11	2.53621e-09	IGFBP4
ENSG00000106991.12	7148.19	1.28931	0.194185	6.63961	3.14524e-11	2.54622e-09	ENG
ENSG00000134020.7	28.7194	3.32978	0.502054	6.63231	3.30474e-11	2.6696e-09	PEBP4
ENSG00000144824.18	1542.9	2.00733	0.30284	6.62836	3.3944e-11	2.7355e-09	PHLDB2
ENSG00000178038.15	868.493	2.03611	0.307195	6.62808	3.40085e-11	2.7355e-09	ALS2CL
ENSG00000143546.8	10946.2	4.2116	0.635864	6.62342	3.50973e-11	2.81323e-09	S100A8
ENSG00000172478.16	866.457	3.55977	0.537462	6.62331	3.51242e-11	2.81323e-09	C2orf54
ENSG00000111247.13	1626.48	-1.67	0.252302	-6.61904	3.61528e-11	2.88946e-09	RAD51AP1
ENSG00000226367.4	9.62837	5.01373	0.757916	6.61515	3.7117e-11	2.95398e-09	ST7-AS2
ENSG00000135905.17	1123.57	1.6599	0.251114	6.61016	3.83906e-11	3.04889e-09	DOCK10
ENSG00000106211.8	22798.3	2.42977	0.367673	6.60852	3.88188e-11	3.07641e-09	HSPB1
ENSG00000135116.8	428.961	-2.79232	0.422591	-6.60762	3.90536e-11	3.08852e-09	HRK
ENSG00000153064.10	238.196	3.00891	0.455414	6.60699	3.92221e-11	3.09534e-09	BANK1
ENSG00000161642.16	1857.36	1.40371	0.212589	6.60296	4.03029e-11	3.17398e-09	ZNF385A
ENSG00000100003.16	1495.73	1.88036	0.284902	6.6	4.11146e-11	3.23115e-09	SEC14L2
ENSG00000223552.1	26.6678	1.77097	0.26837	6.59896	4.14055e-11	3.24047e-09	RP11-24F11.2
ENSG00000261533.2	52.8026	-1.92846	0.292229	-6.59914	4.13537e-11	3.24047e-09	RP11-15N24.4
ENSG00000204366.3	690.403	-1.32084	0.200513	-6.58732	4.47821e-11	3.49747e-09	ZBTB12
ENSG00000245080.5	30.8332	3.34183	0.507559	6.58411	4.57618e-11	3.56658e-09	RP11-320N21.1
ENSG00000197046.10	238.041	3.21595	0.488552	6.58262	4.6223e-11	3.59435e-09	SIGLEC15
ENSG00000279549.1	13.7917	2.39282	0.36352	6.58234	4.63091e-11	3.59435e-09	AP000437.3
ENSG00000189129.12	232.526	2.45208	0.372609	6.58085	4.67765e-11	3.62316e-09	PLAC9
ENSG00000278918.1	23.1833	1.79049	0.272252	6.5766	4.81343e-11	3.72067e-09	CTD-2267D19.1
ENSG00000153071.13	3773.05	1.40083	0.213062	6.57475	4.87359e-11	3.75773e-09	DAB2
ENSG00000197930.11	5498.27	1.54688	0.235284	6.57451	4.88134e-11	3.75773e-09	ERO1L
ENSG00000223652.2	28.4308	2.31472	0.352196	6.57226	4.95571e-11	3.8072e-09	AC106786.1
ENSG00000166928.9	97.1598	1.62229	0.246902	6.57059	5.01168e-11	3.84236e-09	MS4A14
ENSG00000251191.6	6.53266	3.77549	0.57467	6.56985	5.03657e-11	3.85359e-09	LINC00589
ENSG00000114654.7	79.1231	2.12504	0.323561	6.56766	5.11133e-11	3.90285e-09	EFCC1
ENSG00000232912.4	13.9267	2.67965	0.408199	6.56457	5.21827e-11	3.97645e-09	RP5-1115A15.1
ENSG00000139197.9	3722.29	-1.18263	0.180186	-6.56334	5.26154e-11	3.99325e-09	PEX5
ENSG00000274536.3	30.0547	2.04059	0.310899	6.56351	5.25564e-11	3.99325e-09	RP6-159A1.4
ENSG00000258689.1	13.3918	3.56374	0.543561	6.55629	5.5164e-11	4.17826e-09	LINC01269
ENSG00000184730.9	777.913	1.8792	0.286725	6.55401	5.60124e-11	4.234e-09	APOBR
ENSG00000233968.5	5.75042	2.57236	0.392586	6.55235	5.66401e-11	4.27286e-09	RP11-354E11.2
ENSG00000204472.11	1170.88	1.5145	0.231195	6.55077	5.72406e-11	4.30953e-09	AIF1
ENSG00000116525.12	603.678	1.13732	0.173656	6.54931	5.7805e-11	4.34333e-09	TRIM62
ENSG00000211633.3	19.3304	4.08543	0.623983	6.54735	5.85683e-11	4.39193e-09	IGKV1D-42
ENSG00000133069.13	942.82	-2.26852	0.346591	-6.54522	5.94085e-11	4.44233e-09	TMCC2
ENSG00000166741.6	5763.32	1.86595	0.285094	6.54505	5.94766e-11	4.44233e-09	NNMT
ENSG00000183160.8	1677.14	1.83256	0.280136	6.54166	6.08391e-11	4.53511e-09	TMEM119
ENSG00000218052.5	17.8034	2.44544	0.374306	6.53326	6.43525e-11	4.78752e-09	ADAMTS7P4
ENSG00000182718.15	53968.6	1.3405	0.205284	6.52995	6.57923e-11	4.87536e-09	ANXA2
ENSG00000002746.13	67.9833	2.60441	0.399028	6.52688	6.7156e-11	4.96664e-09	HECW1
ENSG00000248359.1	26.8045	5.62107	0.86128	6.52641	6.73631e-11	4.97219e-09	CTC-537E7.2
ENSG00000225963.6	51.3785	1.85094	0.283776	6.52254	6.91263e-11	5.09235e-09	AC009950.2
ENSG00000135912.9	4727.94	-1.31545	0.201752	-6.52013	7.02443e-11	5.1646e-09	TTLL4
ENSG00000057657.13	1186.29	1.49974	0.230027	6.51983	7.0385e-11	5.16486e-09	PRDM1
ENSG00000213694.3	1602.1	1.53675	0.235759	6.5183	7.11069e-11	5.20164e-09	S1PR3
ENSG00000255462.1	8.2854	3.37764	0.518188	6.51819	7.11625e-11	5.20164e-09	RP11-483L5.1
ENSG00000166035.9	23.3869	2.01145	0.308691	6.51605	7.21822e-11	5.25576e-09	LIPC
ENSG00000255438.2	11.6504	3.47106	0.532686	6.51615	7.21366e-11	5.25576e-09	CTD-2653D5.1
ENSG00000074201.7	6996.12	-1.33029	0.204207	-6.51445	7.29587e-11	5.30204e-09	CLNS1A
ENSG00000204161.12	337.413	1.69787	0.260893	6.50794	7.61898e-11	5.52618e-09	C10orf128
ENSG00000142347.15	1175.13	1.4672	0.225497	6.50649	7.69271e-11	5.56893e-09	MYO1F
ENSG00000211664.2	141.127	3.6915	0.567385	6.50616	7.70936e-11	5.57027e-09	IGLV2-18
ENSG00000120820.11	749.963	1.52734	0.234804	6.50475	7.78219e-11	5.59621e-09	GLT8D2
ENSG00000164403.13	609.942	1.62861	0.250366	6.50495	7.77208e-11	5.59621e-09	SHROOM1
ENSG00000245532.5	20769.1	2.31565	0.356002	6.5046	7.78985e-11	5.59621e-09	NEAT1
ENSG00000181619.11	73.9187	1.76051	0.271123	6.49339	8.39236e-11	6.01756e-09	GPR135
ENSG00000264370.1	10.598	3.82851	0.589686	6.49246	8.44466e-11	6.04355e-09	MIR3125
ENSG00000143891.15	1125.09	1.52075	0.234245	6.49216	8.46146e-11	6.04408e-09	GALM
ENSG00000182175.12	3393.31	-1.71554	0.264302	-6.49084	8.53598e-11	6.08181e-09	RGMA
ENSG00000260386.4	8.44072	5.21278	0.80316	6.49034	8.56421e-11	6.08285e-09	LINC01225
ENSG00000152137.5	1188.38	2.92458	0.450741	6.48838	8.67634e-11	6.15089e-09	HSPB8
ENSG00000253161.4	39.9581	2.01699	0.310881	6.48799	8.69893e-11	6.15531e-09	RP11-150O12.1
ENSG00000243650.3	12.0703	2.60417	0.401786	6.48149	9.08228e-11	6.41451e-09	RN7SL834P
ENSG00000280219.1	160.993	2.25576	0.348193	6.47847	9.26566e-11	6.53177e-09	RP11-752L20.3
ENSG00000163687.12	61.0157	2.58742	0.399422	6.47791	9.30042e-11	6.54402e-09	DNASE1L3
ENSG00000235947.1	46.2551	3.18679	0.492117	6.47567	9.43915e-11	6.62924e-09	EGOT
ENSG00000233818.1	29.91	1.73724	0.268303	6.47491	9.48673e-11	6.65025e-09	AP000695.4
ENSG00000156853.10	986.369	1.63762	0.252947	6.47416	9.53383e-11	6.67085e-09	ZNF689
ENSG00000120647.8	1228.96	-1.41191	0.218142	-6.47245	9.64266e-11	6.73448e-09	CCDC77
ENSG00000136630.12	463.855	1.61503	0.249623	6.46987	9.80864e-11	6.83771e-09	HLX
ENSG00000156414.17	141.817	3.7673	0.582645	6.46585	1.0073e-10	7.00903e-09	TDRD9
ENSG00000185615.14	122.86	-3.80105	0.588001	-6.46435	1.01735e-10	7.06586e-09	PDIA2
ENSG00000164935.5	80.4825	2.67429	0.41373	6.46385	1.02075e-10	7.07647e-09	DCSTAMP
ENSG00000104112.7	41.1868	-3.32972	0.515468	-6.45961	1.04974e-10	7.26401e-09	SCG3
ENSG00000280543.1	26.4201	2.77902	0.430234	6.45933	1.05168e-10	7.26415e-09	ASAP1-IT2
ENSG00000112242.13	3961.16	-1.33378	0.206728	-6.45188	1.10471e-10	7.60253e-09	E2F3
ENSG00000168938.5	3313.58	1.28731	0.199654	6.44767	1.13582e-10	7.78813e-09	PPIC
ENSG00000236060.2	80.0014	2.4654	0.382368	6.44772	1.13545e-10	7.78813e-09	HSPB1P1
ENSG00000170454.5	184.131	4.24885	0.65906	6.44683	1.14213e-10	7.81716e-09	KRT75
ENSG00000278231.1	10.5211	2.13418	0.331068	6.44635	1.14579e-10	7.82794e-09	RP5-906C1.1
ENSG00000099399.5	58.8742	7.4622	1.15775	6.44541	1.1529e-10	7.86229e-09	MAGEB2
ENSG00000271367.1	20.912	2.2102	0.343049	6.4428	1.17292e-10	7.98434e-09	RP3-483K16.4
ENSG00000162745.9	3727.95	1.83685	0.285172	6.4412	1.18531e-10	8.05409e-09	OLFML2B
ENSG00000175544.12	75.0911	2.08047	0.323277	6.43555	1.2303e-10	8.32977e-09	CABP4
ENSG00000254554.1	5.35597	2.67101	0.415036	6.43561	1.22979e-10	8.32977e-09	RP11-351I24.1
ENSG00000174600.12	962.096	1.81376	0.281923	6.43353	1.24677e-10	8.4151e-09	CMKLR1
ENSG00000255585.3	31.6731	2.29991	0.357492	6.43345	1.24738e-10	8.4151e-09	RP11-188C12.2
ENSG00000128602.8	3572.47	-1.55816	0.242227	-6.43265	1.25397e-10	8.44443e-09	SMO
ENSG00000258926.1	11.4117	2.87783	0.447415	6.43212	1.25838e-10	8.45898e-09	RP11-47I22.1
ENSG00000134955.10	983.039	1.8449	0.286957	6.42917	1.283e-10	8.6091e-09	SLC37A2
ENSG00000068831.17	274.192	2.03871	0.31721	6.42701	1.30137e-10	8.71688e-09	RASGRP2
ENSG00000214787.7	13.4961	2.35647	0.36669	6.42632	1.30733e-10	8.74125e-09	MS4A4E
ENSG00000141294.8	84.9021	1.44066	0.224234	6.42477	1.32067e-10	8.81474e-09	LRRC46
ENSG00000126882.11	509.671	1.3322	0.207468	6.42123	1.35181e-10	8.97739e-09	FAM78A
ENSG00000182578.12	3580.39	1.71338	0.266832	6.4212	1.352e-10	8.97739e-09	CSF1R
ENSG00000187800.12	283.25	1.58893	0.247451	6.42118	1.35219e-10	8.97739e-09	PEAR1
ENSG00000171557.15	22.2465	5.37426	0.837026	6.42066	1.35688e-10	8.99265e-09	FGG
ENSG00000261664.4	33.1601	2.65053	0.41293	6.41884	1.37319e-10	9.08475e-09	TTC39A-AS1
ENSG00000053438.8	61.3674	2.29692	0.357871	6.41829	1.37817e-10	9.10174e-09	NNAT
ENSG00000163221.8	14.2242	3.46964	0.540796	6.4158	1.40089e-10	9.23555e-09	S100A12
ENSG00000115008.5	45.8891	2.9451	0.459375	6.4111	1.44474e-10	9.49144e-09	IL1A
ENSG00000169083.14	2508.77	3.03561	0.473581	6.40989	1.45622e-10	9.55016e-09	AR
ENSG00000261269.1	167.777	1.43896	0.224501	6.40961	1.45896e-10	9.55147e-09	RP11-389C8.2
ENSG00000178860.8	750.077	2.30387	0.359632	6.40618	1.49212e-10	9.74898e-09	MSC
ENSG00000255065.1	12.9124	8.92628	1.39343	6.40596	1.49431e-10	9.74898e-09	RP11-680E19.2
ENSG00000150630.3	489.695	1.56914	0.244983	6.40507	1.503e-10	9.78871e-09	VEGFC
ENSG00000236256.8	13.6602	2.90228	0.453323	6.40224	1.53118e-10	9.95506e-09	DIAPH2-AS1
ENSG00000230533.1	8.01974	4.93444	0.771229	6.39815	1.5727e-10	1.02073e-08	RP11-95M15.1
ENSG00000265743.1	49.9759	1.50063	0.234558	6.39769	1.57741e-10	1.02203e-08	RP11-848P1.3
ENSG00000255471.1	44.6775	1.94471	0.304015	6.39678	1.58688e-10	1.0264e-08	RP11-736K20.5
ENSG00000005884.16	3646.21	1.81841	0.284438	6.39299	1.62674e-10	1.05038e-08	ITGA3
ENSG00000112799.7	342.359	1.51275	0.236657	6.39218	1.63535e-10	1.05413e-08	LY86
ENSG00000168016.12	1648.63	1.44602	0.226418	6.38651	1.6971e-10	1.09206e-08	TRANK1
ENSG00000259490.2	19.9678	3.89721	0.610437	6.38431	1.72175e-10	1.10604e-08	IGHV3OR15-7
ENSG00000167165.17	73.9367	7.5847	1.18823	6.3832	1.73428e-10	1.11029e-08	UGT1A6
ENSG00000255750.4	63.2786	-3.51974	0.551404	-6.38324	1.73382e-10	1.11029e-08	RP11-283G6.5
ENSG00000003400.13	736.308	1.84158	0.288544	6.38233	1.74409e-10	1.11468e-08	CASP10
ENSG00000174945.12	88.5587	2.39927	0.375942	6.38202	1.74772e-10	1.1151e-08	AMZ1
ENSG00000152049.6	528.51	1.8187	0.284992	6.38161	1.7524e-10	1.1162e-08	KCNE4
ENSG00000163751.3	224.11	2.96306	0.464498	6.37907	1.78168e-10	1.13103e-08	CPA3
ENSG00000183023.17	537.947	1.65832	0.259963	6.37907	1.7817e-10	1.13103e-08	SLC8A1
ENSG00000144891.16	72.6983	2.3556	0.369337	6.37791	1.79523e-10	1.13615e-08	AGTR1
ENSG00000180537.11	407.128	-3.29896	0.517253	-6.37786	1.7958e-10	1.13615e-08	RNF182
ENSG00000110148.8	207.979	-4.20496	0.659617	-6.37486	1.83135e-10	1.15476e-08	CCKBR
ENSG00000171115.3	611.101	1.45827	0.228752	6.37492	1.83064e-10	1.15476e-08	GIMAP8
ENSG00000240350.2	17.5358	2.26213	0.35512	6.37006	1.88959e-10	1.18949e-08	AC017002.1
ENSG00000167483.16	84.3	2.83861	0.445816	6.36721	1.92494e-10	1.20585e-08	FAM129C
ENSG00000226380.6	66.877	2.26857	0.356264	6.36766	1.91936e-10	1.20585e-08	AC058791.1
ENSG00000229951.4	32.6023	2.47064	0.388027	6.36719	1.92519e-10	1.20585e-08	FLJ31356
ENSG00000171522.5	603.141	1.7368	0.272825	6.36597	1.94054e-10	1.21345e-08	PTGER4
ENSG00000090534.16	17.3341	1.73084	0.272136	6.36019	2.015e-10	1.25439e-08	THPO
ENSG00000106605.9	2166.63	1.20111	0.188843	6.36036	2.0128e-10	1.25439e-08	BLVRA
ENSG00000183840.6	148.901	2.35788	0.370744	6.35986	2.01934e-10	1.25439e-08	GPR39
ENSG00000196954.11	2321.82	1.24372	0.195557	6.35987	2.0192e-10	1.25439e-08	CASP4
ENSG00000168398.6	531.176	1.47826	0.23249	6.35837	2.03899e-10	1.26451e-08	BDKRB2
ENSG00000157734.12	1128.56	-2.42224	0.381014	-6.35735	2.05267e-10	1.2709e-08	SNX22
ENSG00000172244.7	439.442	-1.21344	0.190902	-6.35632	2.0664e-10	1.2773e-08	C5orf34
ENSG00000151883.15	891.638	1.61698	0.254425	6.35542	2.07856e-10	1.28271e-08	PARP8
ENSG00000138439.11	1644.84	-1.20593	0.189799	-6.35373	2.1016e-10	1.29481e-08	FAM117B
ENSG00000165181.15	37.351	2.98593	0.469979	6.35332	2.10712e-10	1.29609e-08	C9orf84
ENSG00000099337.4	1899.01	1.93447	0.304499	6.35295	2.11221e-10	1.29709e-08	KCNK6
ENSG00000236313.1	8.18947	6.00229	0.945042	6.35135	2.13439e-10	1.30645e-08	VN1R53P
ENSG00000251023.1	21.117	1.7856	0.281133	6.35143	2.13325e-10	1.30645e-08	RP11-549J18.1
ENSG00000205791.3	113.052	-1.52888	0.240815	-6.34879	2.1701e-10	1.32615e-08	LOH12CR2
ENSG00000168404.11	864.075	1.16172	0.183022	6.34746	2.18897e-10	1.33552e-08	MLKL
ENSG00000137767.12	2441.54	1.28446	0.202443	6.34479	2.2273e-10	1.3567e-08	SQRDL
ENSG00000162894.10	527.182	1.99911	0.315095	6.34449	2.23168e-10	1.35718e-08	FAIM3
ENSG00000197467.12	332.17	1.7269	0.272433	6.3388	2.31565e-10	1.40597e-08	COL13A1
ENSG00000279237.1	4.67503	3.59328	0.566915	6.33829	2.32323e-10	1.4083e-08	RP11-212E4.1
ENSG00000266554.1	29.0832	5.30434	0.837249	6.33544	2.36658e-10	1.43228e-08	LINC01443
ENSG00000279123.1	4.49762	2.7914	0.441238	6.3263	2.51103e-10	1.51726e-08	RP11-424M24.3
ENSG00000057149.13	155.433	6.27531	0.992334	6.32378	2.55236e-10	1.53976e-08	SERPINB3
ENSG00000254814.1	19.2324	-2.86789	0.453617	-6.32226	2.57764e-10	1.55004e-08	RP11-535A19.1
ENSG00000281100.1	14.5888	1.92547	0.304549	6.32237	2.57587e-10	1.55004e-08	RP11-640L9.2
ENSG00000185614.4	116.063	1.87009	0.295893	6.32014	2.61323e-10	1.56644e-08	FAM212A
ENSG00000281357.1	25.3106	1.55444	0.245977	6.31947	2.62465e-10	1.57078e-08	ARRDC3-AS1
ENSG00000171101.12	18.2681	2.41875	0.382763	6.3192	2.62916e-10	1.57099e-08	SIGLEC17P
ENSG00000227028.5	11.0019	2.98394	0.472349	6.31725	2.66265e-10	1.58848e-08	SLC8A1-AS1
ENSG00000111328.5	12495.2	-1.23139	0.195036	-6.31365	2.72539e-10	1.62333e-08	CDK2AP1
ENSG00000196460.11	55.6956	1.86378	0.29531	6.31127	2.76763e-10	1.64589e-08	RFX8
ENSG00000021355.11	2871.21	1.24759	0.197719	6.30992	2.7918e-10	1.65764e-08	SERPINB1
ENSG00000168899.4	978.103	1.3271	0.210367	6.3085	2.81751e-10	1.67027e-08	VAMP5
ENSG00000261448.1	7.03937	2.77265	0.439612	6.30704	2.84423e-10	1.68347e-08	CTD-2576D5.4
ENSG00000121297.6	631.723	1.73446	0.275123	6.30431	2.89476e-10	1.71068e-08	TSHZ3
ENSG00000075884.11	391.515	1.54003	0.244313	6.30353	2.90947e-10	1.71399e-08	ARHGAP15
ENSG00000131831.16	434.168	1.84239	0.292277	6.30357	2.9086e-10	1.71399e-08	RAI2
ENSG00000101825.7	16179.4	1.66414	0.264017	6.30314	2.91673e-10	1.71558e-08	MXRA5
ENSG00000169554.15	1902.04	1.44611	0.229454	6.3024	2.93073e-10	1.72113e-08	ZEB2
ENSG00000197249.11	5558.2	2.32573	0.369097	6.30114	2.95469e-10	1.7325e-08	SERPINA1
ENSG00000197496.5	2264.22	1.83197	0.2908	6.29974	2.98149e-10	1.74549e-08	SLC2A10
ENSG00000136634.5	50.4205	1.80189	0.286042	6.29941	2.98782e-10	1.74648e-08	IL10
ENSG00000119787.12	7554.4	-1.22208	0.194025	-6.29857	3.00399e-10	1.75321e-08	ATL2
ENSG00000211452.9	188.574	4.05538	0.644208	6.29514	3.07122e-10	1.78968e-08	DIO1
ENSG00000245748.1	7.81854	2.72618	0.433255	6.29233	3.12733e-10	1.81955e-08	RP11-367J11.2
ENSG00000165379.12	71.3012	2.61609	0.415889	6.29036	3.16732e-10	1.83715e-08	LRFN5
ENSG00000215483.7	9.00643	2.44534	0.388734	6.29051	3.16421e-10	1.83715e-08	LINC00598
ENSG00000077327.14	22.1115	3.3124	0.526892	6.28668	3.24329e-10	1.87831e-08	SPAG6
ENSG00000000971.14	2233.26	1.5636	0.248884	6.28247	3.33238e-10	1.92695e-08	CFH
ENSG00000180448.9	1768.19	1.50922	0.240301	6.28055	3.37384e-10	1.94792e-08	HMHA1
ENSG00000116016.12	7526.41	1.41609	0.225551	6.27835	3.4219e-10	1.96963e-08	EPAS1
ENSG00000273044.1	5.00097	-3.04391	0.484822	-6.2784	3.4207e-10	1.96963e-08	RP4-569D19.8
ENSG00000059377.14	710.205	1.36697	0.217748	6.2778	3.43402e-10	1.97359e-08	TBXAS1
ENSG00000198848.11	475.091	2.92078	0.465704	6.27176	3.5699e-10	2.04856e-08	CES1
ENSG00000132622.9	378.438	1.51375	0.24142	6.27017	3.6065e-10	2.06641e-08	HSPA12B
ENSG00000163874.8	1059.19	1.52329	0.243018	6.26821	3.65223e-10	2.08626e-08	ZC3H12A
ENSG00000173726.9	23163.5	-1.02933	0.164213	-6.26825	3.65138e-10	2.08626e-08	TOMM20
ENSG00000235397.1	7.10789	3.42405	0.546435	6.26616	3.70056e-10	2.11067e-08	EPN2-AS1
ENSG00000165566.12	50.8434	-4.94742	0.789726	-6.26473	3.73476e-10	2.12695e-08	AMER2
ENSG00000141391.12	393.735	-1.39344	0.222796	-6.25434	3.99193e-10	2.26314e-08	SLMO1
ENSG00000281903.1	14.5219	2.38084	0.380668	6.25437	3.99136e-10	2.26314e-08	AF127936.7
ENSG00000114395.9	919.925	1.27731	0.204279	6.25277	4.03234e-10	2.28053e-08	CYB561D2
ENSG00000138435.13	66.0625	2.46563	0.394332	6.25268	4.03474e-10	2.28053e-08	CHRNA1
ENSG00000096088.15	18.1277	3.91215	0.625831	6.25112	4.07511e-10	2.2999e-08	PGC
ENSG00000272369.1	13.8418	1.77715	0.284465	6.24735	4.17472e-10	2.35259e-08	RP11-446N19.1
ENSG00000185652.10	106.107	-3.24117	0.518871	-6.24659	4.19508e-10	2.36053e-08	NTF3
ENSG00000167244.16	3808.04	2.68885	0.430524	6.24552	4.22389e-10	2.3732e-08	IGF2
ENSG00000126746.16	1951.87	-1.20975	0.193759	-6.24357	4.27701e-10	2.39946e-08	ZNF384
ENSG00000272419.4	83.2974	1.80352	0.28888	6.24314	4.2886e-10	2.40238e-08	RP11-403I13.8
ENSG00000128815.16	683.257	1.85293	0.296849	6.24198	4.32058e-10	2.4167e-08	WDFY4
ENSG00000149021.5	6.21452	5.81568	0.931747	6.2417	4.3285e-10	2.41754e-08	SCGB1A1
ENSG00000186994.10	153.567	1.63865	0.262571	6.2408	4.35328e-10	2.42777e-08	KANK3
ENSG00000167800.9	11.7138	3.59294	0.576045	6.23725	4.45331e-10	2.47989e-08	TBX10
ENSG00000105329.8	2490.66	1.36965	0.219639	6.23593	4.49112e-10	2.49725e-08	TGFB1
ENSG00000274092.1	5.53275	2.66584	0.427563	6.23497	4.51859e-10	2.50882e-08	CTD-3203P2.3
ENSG00000139508.13	969.852	1.61217	0.258732	6.23105	4.63329e-10	2.56871e-08	SLC46A3
ENSG00000061656.8	301.841	1.64031	0.263305	6.22971	4.67301e-10	2.58693e-08	SPAG4
ENSG00000066294.13	1117.23	1.72157	0.276558	6.22498	4.81626e-10	2.66004e-08	CD84
ENSG00000172602.8	485.476	2.50115	0.401799	6.22488	4.81922e-10	2.66004e-08	RND1
ENSG00000104903.4	207.798	1.57093	0.252396	6.22406	4.84445e-10	2.67005e-08	LYL1
ENSG00000110876.9	1379.2	1.48332	0.23838	6.22249	4.89339e-10	2.68915e-08	SELPLG
ENSG00000196620.7	18.4607	4.71715	0.758058	6.22267	4.8875e-10	2.68915e-08	UGT2B15
ENSG00000164330.15	569.475	1.81711	0.292092	6.22101	4.93963e-10	2.70712e-08	EBF1
ENSG00000198736.10	1946.72	1.51448	0.243458	6.2207	4.94934e-10	2.70803e-08	MSRB1
ENSG00000090013.8	3108.55	1.63832	0.263434	6.21911	4.99976e-10	2.72783e-08	BLVRB
ENSG00000168792.4	816.518	1.09331	0.175798	6.2191	5.00001e-10	2.72783e-08	ABHD15
ENSG00000265579.1	21.6098	3.2367	0.520719	6.21583	5.10534e-10	2.78127e-08	RP11-713C5.1
ENSG00000143878.9	9961.52	1.3967	0.224864	6.21132	5.25425e-10	2.85825e-08	RHOB
ENSG00000226751.2	12.8996	2.04288	0.32893	6.21067	5.27596e-10	2.86592e-08	AF127936.5
ENSG00000196329.9	67.0013	1.82794	0.294522	6.20644	5.41968e-10	2.93975e-08	GIMAP5
ENSG00000080298.14	1146.16	-1.36761	0.220419	-6.20463	5.4827e-10	2.96965e-08	RFX3
ENSG00000135439.10	353.394	1.3752	0.221716	6.20253	5.55616e-10	3.00511e-08	AGAP2
ENSG00000132854.17	2571.9	-3.13776	0.505904	-6.20229	5.56486e-10	3.0055e-08	KANK4
ENSG00000203446.2	25.8865	2.37169	0.382447	6.20135	5.59824e-10	3.0192e-08	AC004988.1
ENSG00000231609.4	98.9749	-1.90057	0.306781	-6.19518	5.82168e-10	3.13521e-08	AC009501.4
ENSG00000127528.5	993.796	1.54221	0.248968	6.19442	5.8501e-10	3.14153e-08	KLF2
ENSG00000196711.7	7.11047	-4.62443	0.746543	-6.19446	5.84852e-10	3.14153e-08	FAM150A
ENSG00000104921.13	50.1405	3.59338	0.580177	6.19359	5.88077e-10	3.15304e-08	FCER2
ENSG00000175793.11	8047.98	2.33851	0.377582	6.19339	5.88829e-10	3.15304e-08	SFN
ENSG00000171408.12	223.133	2.14417	0.34629	6.19184	5.94661e-10	3.17975e-08	PDE7B
ENSG00000106258.12	58.7311	2.05824	0.332448	6.19116	5.97237e-10	3.18899e-08	CYP3A5
ENSG00000109181.10	14.9605	9.16983	1.48202	6.18737	6.11775e-10	3.25713e-08	UGT2B10
ENSG00000150540.12	1411.34	1.05041	0.169773	6.18716	6.12593e-10	3.25713e-08	HNMT
ENSG00000181019.11	6455.09	2.37235	0.383428	6.18721	6.12398e-10	3.25713e-08	NQO1
ENSG00000132437.16	250.745	3.65167	0.590459	6.18446	6.23169e-10	3.30868e-08	DDC
ENSG00000124766.5	19711.7	-1.23524	0.199753	-6.18386	6.25525e-10	3.31652e-08	SOX4
ENSG00000120129.5	5400.18	1.79065	0.289591	6.18337	6.27469e-10	3.31719e-08	DUSP1
ENSG00000237892.1	10.3871	2.69636	0.436068	6.18335	6.27547e-10	3.31719e-08	KLF7-IT1
ENSG00000269994.1	33.1363	4.3856	0.70928	6.18316	6.28296e-10	3.31719e-08	RP11-276H19.2
ENSG00000235890.2	30.4869	3.53909	0.572482	6.18201	6.32903e-10	3.33217e-08	TSPEAR-AS1
ENSG00000184060.9	749.179	1.25803	0.203561	6.18014	6.40465e-10	3.36727e-08	ADAP2
ENSG00000115594.10	3795.82	1.45475	0.235439	6.17889	6.45537e-10	3.3892e-08	IL1R1
ENSG00000171189.15	34.563	2.28888	0.370464	6.17842	6.47477e-10	3.39466e-08	GRIK1
ENSG00000246223.7	59.7747	2.25563	0.365128	6.17764	6.50679e-10	3.4067e-08	LINC01550
ENSG00000100312.9	33.1828	-2.20775	0.357456	-6.17628	6.56297e-10	3.43134e-08	ACR
ENSG00000168229.3	39.4056	1.76729	0.286293	6.173	6.70041e-10	3.49834e-08	PTGDR
[truncated: 8,854 more rows]

## Sheet: up_1
Table S4D: Genes specifically upregulated in SNF cluster 1
[truncated: 348 more rows]

[truncated: 11 more sheets: down_1, up_2, down_2, up_3, down_3, GO up_1, GO down_1, GO up_2, GO down_2, GO up_3, GO down_3]
