# Supplementary material for: Integrative analysis of the inter-tumoral heterogeneity of triple-negative breast cancer
Source: Sci Rep. 2018 Aug 7;8:11807. doi: 10.1038/s41598-018-29992-5 (PMC6081411; doi:10.1038/s41598-018-29992-5)
Supplement: Supplementary file 6 — Table S5 [file 41598_2018_29992_MOESM6_ESM.xlsx]

## Sheet: up_1_miRNA
Table S5A: List of miRNAs that are specifically upregulated in SNF cluster 1
hsa-mir-516a-1
hsa-mir-522
hsa-mir-519a-1
hsa-mir-516a-2
hsa-mir-519a-2
hsa-mir-7156
hsa-mir-937
hsa-mir-518e
hsa-mir-1283-2
hsa-mir-527
hsa-mir-1283-1
hsa-mir-518a-2
hsa-mir-1229
hsa-mir-1224
hsa-mir-4724
hsa-mir-6744
hsa-mir-203a
hsa-mir-3622a
hsa-mir-6499

## Sheet: down_1_miRNA
Table S5B: List of miRNAs that are specifically downregulated in SNF cluster 1
hsa-mir-135a-2
hsa-mir-375
hsa-mir-196a-1
hsa-mir-196a-2
hsa-mir-135a-1
hsa-mir-196b
hsa-mir-363
hsa-mir-561

## Sheet: up_2_miRNA
Table S5C: List of miRNAs that are specifically upregulated in SNF cluster 2
hsa-mir-485
hsa-mir-432
hsa-mir-411
hsa-mir-493
hsa-mir-370
hsa-mir-127
hsa-mir-495
hsa-mir-758
hsa-mir-379
hsa-mir-654
hsa-mir-154
hsa-mir-376a-1
hsa-mir-337
hsa-mir-369
hsa-mir-496
hsa-mir-431
hsa-mir-376c
hsa-mir-380
hsa-mir-382
hsa-mir-889
hsa-mir-487b
hsa-mir-409
hsa-mir-433
hsa-mir-323a
hsa-mir-134
hsa-mir-410
hsa-mir-381
hsa-mir-487a
hsa-mir-136
hsa-mir-299
hsa-mir-377
hsa-mir-190b
hsa-mir-218-2
hsa-mir-655
hsa-mir-139
hsa-mir-218-1
hsa-mir-329-2
hsa-mir-543
hsa-mir-2115
hsa-mir-1262
hsa-mir-10b
hsa-mir-195
hsa-mir-494
hsa-mir-10a
hsa-mir-204
hsa-mir-376b
hsa-mir-656
hsa-mir-376a-2
hsa-mir-539
hsa-mir-891a
hsa-mir-329-1
hsa-mir-483
hsa-mir-542
hsa-mir-412
hsa-mir-541
hsa-mir-665
hsa-mir-143
hsa-mir-4446
hsa-mir-486-2
hsa-mir-99a
hsa-mir-1185-1
hsa-mir-29c
hsa-mir-451a
hsa-mir-323b
hsa-mir-1293
hsa-mir-1-1
hsa-mir-944
hsa-mir-205
hsa-mir-1247
hsa-mir-5683
hsa-mir-137
hsa-mir-489

## Sheet: down_2_miRNA
Table S5D: List of miRNAs that are specifically downregulated in SNF cluster 2
hsa-mir-934
hsa-mir-516a-1
hsa-mir-522
hsa-mir-519a-1
hsa-mir-577
hsa-mir-17
hsa-mir-135b
hsa-mir-20a
hsa-mir-505
hsa-mir-877
hsa-mir-455
hsa-mir-19a
hsa-mir-18a
hsa-mir-548d-2
hsa-mir-7112
hsa-mir-548f-1
hsa-mir-4780
hsa-mir-584
hsa-mir-206
hsa-mir-548d-1
hsa-mir-1255a
hsa-mir-5695
hsa-mir-551a
hsa-mir-5582
hsa-mir-548ao
hsa-mir-9-1
hsa-mir-138-2

## Sheet: up_3_miRNA
Table S5E: List of miRNAs that are specifically upregulated in SNF cluster 3
hsa-mir-363
hsa-mir-20b
hsa-mir-181d
hsa-mir-106a
hsa-mir-1296
hsa-mir-181c
hsa-mir-130b
hsa-mir-2110
hsa-mir-19a
hsa-mir-548ao
hsa-mir-4473
hsa-mir-3074
hsa-mir-320d-2
hsa-mir-802
hsa-mir-320d-1
hsa-mir-592
hsa-mir-18b
hsa-mir-5002
hsa-mir-4662a
hsa-mir-556
hsa-mir-3664
hsa-mir-577
hsa-mir-335
hsa-mir-9-1
hsa-mir-9-2
hsa-mir-9-3

## Sheet: down_3_miRNA
Table S5F: List of miRNAs that are specifically downregulated in SNF cluster 3
hsa-mir-199a-1
hsa-mir-3614
hsa-mir-199a-2
hsa-mir-199b
hsa-mir-10a
hsa-mir-214
hsa-mir-149
hsa-mir-4709
hsa-mir-223
hsa-mir-452
hsa-mir-4772
hsa-mir-1245a
hsa-mir-3690-1
hsa-mir-432
hsa-mir-655
hsa-mir-5684
hsa-mir-3150b
hsa-mir-1247
