# Supplementary material for: Integrative analysis of the inter-tumoral heterogeneity of triple-negative breast cancer
Source: Sci Rep. 2018 Aug 7;8:11807. doi: 10.1038/s41598-018-29992-5 (PMC6081411; doi:10.1038/s41598-018-29992-5)
Supplement: Supplementary file 7 — Table S6 [file 41598_2018_29992_MOESM7_ESM.xlsx]

## Sheet: cluster_1_CNA
Table S6A: List of copy number alterations (CNAs) associated with tumors from SNF cluster 1
Gene	Cytoband	CNA	#	Freq
MYC	8q24.21	AMP	37	0.5
NOTCH2	1p12	AMP	30	0.4054
MCL1	1q21.2	AMP	29	0.3919
ARNT	1q21.3	AMP	29	0.3919
MLLT11	1q21.3	AMP	29	0.3919
BCL9	1q21.2	AMP	28	0.3784
HIST2H3C	1q21.2	AMP	28	0.3784
HIST2H3D	1q21.2	AMP	28	0.3784
PDE4DIP	1q21.2	AMP	28	0.3784
EXT1	8q24.11	AMP	28	0.3784
APH1A	1q21.2	AMP	27	0.3649
RAD21	8q24.11	AMP	27	0.3649
NDRG1	8q24.22	AMP	25	0.3378
RSPO2	8q23.1	AMP	23	0.3108
TPM3	1q21.3	AMP	23	0.3108
RIT1	1q22	AMP	23	0.3108
MUC1	1q22	AMP	22	0.2973
CKS1B	1q21.3	AMP	21	0.2838
NCSTN	1q23.2	AMP	21	0.2838
AGO2	8q24.3	AMP	21	0.2838
PTK2	8q24.3	AMP	21	0.2838
PRCC	1q23.1	AMP	21	0.2838
NTRK1	1q23.1	AMP	21	0.2838
INSRR	1q23.1	AMP	21	0.2838
B4GALT3	1q23.3	AMP	21	0.2838
SDHC	1q23.3	AMP	21	0.2838
FCGR2B	1q23.3	AMP	20	0.2703
DDR2	1q23.3	AMP	20	0.2703
PBX1	1q23.3	AMP	20	0.2703
FCRL4	1q23.1	AMP	20	0.2703
YY1AP1	1q22	AMP	19	0.2568
EPPK1	8q24.3	AMP	19	0.2568
NUF2	1q23.3	AMP	18	0.2432
PLEC	8q24.3	AMP	18	0.2432
COX6C	8q22.2	AMP	18	0.2432
KLF6	10p15.2	AMP	18	0.2432
RECQL4	8q24.3	AMP	17	0.2297
PTEN	10q23.31	DEL	16	0.2162
OBSCN	1q42.13	AMP	16	0.2162
HIST3H3	1q42.13	AMP	16	0.2162
AKT3	1q43-q44	AMP	16	0.2162
GATA3	10p14	AMP	16	0.2162
MECOM	3q26.2	AMP	15	0.2027
PRKCI	3q26.2	AMP	15	0.2027
H3F3A	1q42.12	AMP	15	0.2027
PARP1	1q42.12	AMP	15	0.2027
FH	1q43	AMP	15	0.2027
SMYD3	1q44	AMP	15	0.2027
NLRP3	1q44	AMP	15	0.2027
PAG1	8q21.13	AMP	14	0.1892
RUNX1T1	8q21.3	AMP	14	0.1892
TBL1XR1	3q26.32	AMP	13	0.1757
PIK3CA	3q26.32	AMP	12	0.1622
TIPARP	3q25.31	AMP	12	0.1622
ETV6	12p13.2	AMP	12	0.1622
NSD3	8p11.23	AMP	11	0.1486
FGFR1	8p11.23	AMP	11	0.1486
PRRX1	1q24.2	AMP	11	0.1486
MLF1	3q25.32	AMP	11	0.1486
CCNL1	3q25.31	AMP	11	0.1486
ELOC	8q21.11	AMP	11	0.1486
HEY1	8q21.13	AMP	11	0.1486
NBN	8q21.3	AMP	11	0.1486
FGF6	12p13.32	AMP	11	0.1486
CCNE1	19q12	AMP	11	0.1486
KDM5A	12p13.33	AMP	11	0.1486
WNK1	12p13.33	AMP	11	0.1486
RAD52	12p13.33	AMP	11	0.1486
ERC1	12p13.33	AMP	11	0.1486
WWTR1	3q25.1	AMP	11	0.1486
AADACL2	3q25.1	AMP	11	0.1486
GMPS	3q25.31	AMP	11	0.1486
ASH2L	8p11.23	AMP	10	0.1351
TFRC	3q29	AMP	10	0.1351
ZNF750	17q25.3	AMP	10	0.1351
RPL35A	3q29	AMP	10	0.1351
RB1	13q14.2	DEL	10	0.1351
RPTOR	17q25.3	AMP	10	0.1351
ASPSCR1	17q25.3	AMP	10	0.1351
PREX2	8q13.2	AMP	10	0.1351
PRDM14	8q13.3	AMP	10	0.1351
NCOA2	8q13.3	AMP	10	0.1351
TERT	5p15.33	AMP	10	0.1351
DEK	6p22.3	AMP	10	0.1351
EIF4EBP1	8p11.23	AMP	9	0.1216
KAT6A	8p11.21	AMP	9	0.1216
IKBKB	8p11.21	AMP	9	0.1216
DKK4	8p11.21	AMP	9	0.1216
RNF213	17q25.3	AMP	9	0.1216
FGF12	3q28-q29	AMP	9	0.1216
HOOK3	8p11.21	AMP	9	0.1216
FGF23	12p13.32	AMP	9	0.1216
CHD4	12p13.31	AMP	9	0.1216
ZNF384	12p13.31	AMP	9	0.1216
ARFRP1	20q13.33	AMP	9	0.1216
RTEL1	20q13.33	AMP	9	0.1216
JAK2	9p24.1	AMP	9	0.1216
CD274	9p24.1	AMP	9	0.1216
PDCD1LG2	9p24.1	AMP	9	0.1216
COP1	1q25.1-q25.2	AMP	9	0.1216
SDHA	5p15.33	AMP	9	0.1216
E2F3	6p22.3	AMP	9	0.1216
TFEB	6p21.1	AMP	9	0.1216
ICE1	5p15.32	AMP	9	0.1216
BCL6	3q27.3	AMP	9	0.1216
DROSHA	5p13.3	AMP	9	0.1216
GOLPH3	5p13.3	AMP	9	0.1216
TPR	1q31.1	AMP	8	0.1081
ELK4	1q32.1	AMP	8	0.1081
SLC45A3	1q32.1	AMP	8	0.1081
LPP	3q27.3-q28	AMP	8	0.1081
TP63	3q28	AMP	8	0.1081
CANT1	17q25.3	AMP	8	0.1081
CCND2	12p13.32	AMP	8	0.1081
EGR3	8p21.3	DEL	8	0.1081
KDM4C	9p24.1	AMP	8	0.1081
PTPRD	9p24.1-p23	AMP	8	0.1081
MLLT10	10p12.31	AMP	8	0.1081
EGFR	7p11.2	AMP	8	0.1081
ABL2	1q25.2	AMP	8	0.1081
PIK3R1	5q13.1	DEL	8	0.1081
CEBPA	19q13.11	AMP	8	0.1081
JARID2	6p22.3	AMP	8	0.1081
SOX4	6p22.3	AMP	8	0.1081
CDKN2A	9p21.3	DEL	8	0.1081
CDKN2B	9p21.3	DEL	8	0.1081
FGF14	13q33.1	AMP	8	0.1081
CCND3	6p21.1	AMP	8	0.1081
ATN1	12p13.31	AMP	8	0.1081
PTPN6	12p13.31	AMP	8	0.1081
A2ML1	12p13.31	AMP	8	0.1081
AARS2	6p21.1	AMP	8	0.1081
ADGRA2	8p11.23	AMP	7	0.0946
SOX2	3q26.33	AMP	7	0.0946
DCUN1D1	3q26.33	AMP	7	0.0946
KLHL6	3q27.1	AMP	7	0.0946
CDC73	1q31.2	AMP	7	0.0946
IKBKE	1q32.1	AMP	7	0.0946
IL10	1q32.1	AMP	7	0.0946
2018-09-09	17q25.3	AMP	7	0.0946
SOCS3	17q25.3	AMP	7	0.0946
TCEA1	8q11.23	AMP	7	0.0946
SOX17	8q11.23	AMP	7	0.0946
LYN	8q12.1	AMP	7	0.0946
PLAG1	8q12.1	AMP	7	0.0946
CHCHD7	8q12.1	AMP	7	0.0946
TOX	8q12.1	AMP	7	0.0946
FAT1	4q35.2	DEL	7	0.0946
ESCO2	8p21.1	DEL	7	0.0946
NFIB	9p23-p22.3	AMP	7	0.0946
PRKDC	8q11.21	AMP	7	0.0946
TSHZ3	19q12	AMP	7	0.0946
MTAP	9p21.3	DEL	7	0.0946
CUL4A	13q34	AMP	7	0.0946
BUB1B	15q15.1	DEL	7	0.0946
ETV5	3q27.2	AMP	7	0.0946
EIF4A2	3q27.3	AMP	7	0.0946
STK11	19p13.3	DEL	7	0.0946
BCL11A	2p16.1	AMP	7	0.0946
HSP90AB1	6p21.1	AMP	7	0.0946
CD22	19q13.12	AMP	7	0.0946
RECQL	12p12.1	AMP	6	0.0811
EPHB3	3q27.1	AMP	6	0.0811
MAP3K13	3q27.2	AMP	6	0.0811
LGR6	1q32.1	AMP	6	0.0811
BTG2	1q32.1	AMP	6	0.0811
MDM4	1q32.1	AMP	6	0.0811
H3F3C	12p11.21	AMP	6	0.0811
SPRED1	15q14	DEL	6	0.0811
MYB	6q23.3	AMP	6	0.0811
DDX5	17q23.3	AMP	6	0.0811
IGF1R	15q26.3	AMP	6	0.0811
MEF2A	15q26.3	AMP	6	0.0811
ICK	6p12.1	AMP	6	0.0811
TUSC3	8p22	DEL	6	0.0811
PCM1	8p22	DEL	6	0.0811
DUSP4	8p12	DEL	6	0.0811
MSH3	5q14.1	DEL	6	0.0811
SS18L1	20q13.33	AMP	6	0.0811
ERCC5	13q33.1	AMP	6	0.0811
SRSF3	6p21.31-p21.2	AMP	6	0.0811
CDKN1A	6p21.2	AMP	6	0.0811
PIM1	6p21.2	AMP	6	0.0811
TCF3	19p13.3	DEL	6	0.0811
IRS2	13q34	AMP	6	0.0811
KNSTRN	15q15.1	DEL	6	0.0811
KNL1	15q15.1	DEL	6	0.0811
IL6ST	5q11.2	DEL	6	0.0811
MAP3K1	5q11.2	DEL	6	0.0811
PIK3C2G	12p12.3	AMP	6	0.0811
LRRK2	12q12	AMP	6	0.0811
FSTL3	19p13.3	DEL	6	0.0811
REL	2p16.1	AMP	6	0.0811
IL7R	5p13.2	AMP	6	0.0811
SKP2	5p13.2	AMP	6	0.0811
VEGFA	6p21.1	AMP	6	0.0811
KMT2B	19q13.12	AMP	6	0.0811
RASA1	5q14.3	DEL	6	0.0811
ZNF703	8p11.23	AMP	5	0.0676
ELF3	1q32.1	AMP	5	0.0676
TRAF5	1q32.3	AMP	5	0.0676
KRAS	12p12.1	AMP	5	0.0676
ATP10A	15q12	DEL	5	0.0676
GREM1	15q13.3	DEL	5	0.0676
FYN	6q21	AMP	5	0.0676
SGK1	6q23.2	AMP	5	0.0676
RPS6KB1	17q23.1	AMP	5	0.0676
PPM1D	17q23.2	AMP	5	0.0676
BRIP1	17q23.2	AMP	5	0.0676
H3F3B	17q25.1	AMP	5	0.0676
SRSF2	17q25.1	AMP	5	0.0676
FBXW7	4q31.3	DEL	5	0.0676
NUTM2B	10q22.3	AMP	5	0.0676
WRN	8p12	DEL	5	0.0676
PSIP1	9p22.3	AMP	5	0.0676
BCL2L1	20q11.21	AMP	5	0.0676
POFUT1	20q11.21	AMP	5	0.0676
ASXL1	20q11.21	AMP	5	0.0676
LIFR	5p13.1	AMP	5	0.0676
AXL	19q13.2	AMP	5	0.0676
CYSLTR2	13q14.2	DEL	5	0.0676
BCL3	19q13.32	AMP	5	0.0676
CBLC	19q13.32	AMP	5	0.0676
ERCC2	19q13.32	AMP	5	0.0676
SMARCA4	19p13.2	AMP	5	0.0676
RUNX1	21q22.12	AMP	5	0.0676
NOTCH4	6p21.32	AMP	5	0.0676
STK19	6p21.33	AMP	5	0.0676
TAP1	6p21.32	AMP	5	0.0676
TAP2	6p21.32	AMP	5	0.0676
TNFAIP3	6q23.3	AMP	5	0.0676
FANCE	6p21.31	AMP	5	0.0676
CDKN1B	12p13.1	AMP	5	0.0676
HIST1H2BC	6p22.2	AMP	5	0.0676
HIST1H2AC	6p22.2	AMP	5	0.0676
HIST1H3A	6p22.2	AMP	5	0.0676
HIST1H3B	6p22.2	AMP	5	0.0676
HIST1H1C	6p22.2	AMP	5	0.0676
HIST1H3C	6p22.2	AMP	5	0.0676
CHD2	15q26.1	AMP	5	0.0676
TYMS	18p11.32	AMP	5	0.0676
YES1	18p11.32	AMP	5	0.0676
TYK2	19p13.2	AMP	5	0.0676
KEAP1	19p13.2	AMP	5	0.0676
DNM2	19p13.2	AMP	5	0.0676
CARM1	19p13.2	AMP	5	0.0676
RAD51	15q15.1	DEL	5	0.0676
MGA	15q15.1	DEL	5	0.0676
FGF10	5p12	AMP	5	0.0676
ATR	3q23	AMP	5	0.0676
EPAS1	2p21	AMP	5	0.0676
EPCAM	2p21	AMP	5	0.0676
MSH2	2p21-p16.3	AMP	5	0.0676
MSH6	2p16.3	AMP	5	0.0676
FBXO11	2p16.3	AMP	5	0.0676
FANCL	2p16.1	AMP	5	0.0676
HIST1H2BJ	6p22.1	AMP	5	0.0676
HIST1H2AG	6p22.1	AMP	5	0.0676
HIST1H2BK	6p22.1	AMP	5	0.0676
HIST1H4I	6p22.1	AMP	5	0.0676
FBXO31	16q24.2	AMP	5	0.0676
CBFA2T3	16q24.3	AMP	5	0.0676
ANKRD11	16q24.3	AMP	5	0.0676
FANCA	16q24.3	AMP	5	0.0676
RPL13	16q24.3|17p11.2	AMP	5	0.0676
NUTM1	15q14	DEL	5	0.0676
CAD	2p23.3	AMP	5	0.0676
XPO1	2p15	AMP	5	0.0676
MEF2C	5q14.3	DEL	5	0.0676
CHD1	5q15-q21.1	DEL	5	0.0676
KMT2C	7q36.1	DEL	4	0.0541
CRBN	3p26.2	AMP	4	0.0541
WISP3	6q21	AMP	4	0.0541
PRKAR1A	17q24.2	AMP	4	0.0541
CLTC	17q23.1	AMP	4	0.0541
CD79B	17q23.3	AMP	4	0.0541
GNA13	17q24.1	AMP	4	0.0541
ABCA9	17q24.2	AMP	4	0.0541
SOX9	17q24.3	AMP	4	0.0541
FANCI	15q26.1	AMP	4	0.0541
IDH2	15q26.1	AMP	4	0.0541
CRTC3	15q26.1	AMP	4	0.0541
BLM	15q26.1	AMP	4	0.0541
CCDC6	10q21.2	AMP	4	0.0541
GNAS	20q13.32	AMP	4	0.0541
TNKS	8p23.1	DEL	4	0.0541
PAK1	11q13.5-q14.1	AMP	4	0.0541
EMSY	11q13.5	AMP	4	0.0541
DOT1L	19p13.3	DEL	4	0.0541
GADD45B	19p13.3	DEL	4	0.0541
DNMT3B	20q11.21	AMP	4	0.0541
TOP1	20q12	AMP	4	0.0541
SEMG1	20q13.12	AMP	4	0.0541
SDC4	20q13.12	AMP	4	0.0541
NCOA3	20q13.12	AMP	4	0.0541
AURKA	20q13.2	AMP	4	0.0541
WT1	11p13	AMP	4	0.0541
LMO2	11p13	AMP	4	0.0541
FUBP1	1p31.1	AMP	4	0.0541
AKT2	19q13.2	AMP	4	0.0541
LCP1	13q14.13	DEL	4	0.0541
ESR1	6q25.1-q25.2	AMP	4	0.0541
ICOSLG	21q22.3	AMP	4	0.0541
MDC1	6p21.33	AMP	4	0.0541
POU5F1	6p21.33	AMP	4	0.0541
PTP4A1	6q12	AMP	4	0.0541
MLLT3	9p21.3	AMP	4	0.0541
BCL2L2	14q11.2	AMP	4	0.0541
EPHA10	1p34.3	AMP	4	0.0541
AK9	6q21	AMP	4	0.0541
RSPO3	6q22.33	AMP	4	0.0541
ECT2L	6q24.1	AMP	4	0.0541
SESN1	6q21	AMP	4	0.0541
IFNGR1	6q23.3	AMP	4	0.0541
PML	15q24.1	AMP	4	0.0541
DAXX	6p21.32	AMP	4	0.0541
HMGA1	6p21.31	AMP	4	0.0541
SYNE1	6q25.2	AMP	4	0.0541
SIN3A	15q24.2	AMP	4	0.0541
BRCA2	13q13.1	DEL	4	0.0541
GNA11	19p13.3	DEL	4	0.0541
LFNG	7p22.3	AMP	4	0.0541
GNA12	7p22.3-p22.2	AMP	4	0.0541
CARD11	7p22.2	AMP	4	0.0541
MIR17HG	13q31.3	AMP	4	0.0541
PTPRO	12p12.3|12p13-p12	AMP	4	0.0541
DNMT1	19p13.2	AMP	4	0.0541
S1PR2	19p13.2	AMP	4	0.0541
NOTCH3	19p13.12	AMP	4	0.0541
BRD4	19p13.12	AMP	4	0.0541
PLK2	5q11.2	DEL	4	0.0541
RPS19	19q13.2	AMP	4	0.0541
CD79A	19q13.2	AMP	4	0.0541
IRF4	6p25.3	AMP	4	0.0541
RAD51B	14q24.1	DEL	4	0.0541
D2HGDH	2q37.3	DEL	4	0.0541
PDCD1	2q37.3	DEL	4	0.0541
KDR	4q12	AMP	4	0.0541
MNX1	7q36.3	AMP	4	0.0541
RICTOR	5p13.1	AMP	4	0.0541
IRF4	6p25.3	DEL	4	0.0541
SNED1	2q37.3	DEL	4	0.0541
PASK	2q37.3	DEL	4	0.0541
ZNF132	19q13.43	DEL	4	0.0541
AFDN	6q27	DEL	4	0.0541
HIST1H1E	6p22.2	AMP	4	0.0541
HIST1H2BD	6p22.2	AMP	4	0.0541
HIST1H3D	6p22.2	AMP	4	0.0541
HIST1H3E	6p22.2	AMP	4	0.0541
HIST1H1D	6p22.2	AMP	4	0.0541
HIST1H3F	6p22.2	AMP	4	0.0541
HIST1H3G	6p22.2	AMP	4	0.0541
HIST1H3H	6p22.1	AMP	4	0.0541
HIST1H2AL	6p22.1	AMP	4	0.0541
HIST1H3I	6p22.1	AMP	4	0.0541
HIST1H3J	6p22.1	AMP	4	0.0541
HIST1H2AM	6p22.1	AMP	4	0.0541
HIST1H2BO	6p22.1	AMP	4	0.0541
TRIM27	6p22.1	AMP	4	0.0541
ERF	19q13.2	AMP	4	0.0541
CIC	19q13.2	AMP	4	0.0541
CENPA	2p23.3	AMP	4	0.0541
SOS1	2p22.1	AMP	4	0.0541
SS18	18q11.2	AMP	4	0.0541
ASMTL	Xp22.33 and Yp11.2	DEL	4	0.0541
CRLF2	Xp22.33 and Yp11.2	DEL	4	0.0541
P2RY8	Xp22.33 and Yp11.2	DEL	4	0.0541
FGFR1OP	6q27	AMP	4	0.0541
AFDN	6q27	AMP	4	0.0541
SMO	7q32.1	AMP	4	0.0541
MAML2	11q21	AMP	4	0.0541
PTPRS	19p13.3	AMP	4	0.0541
CREBBP	16p13.3	DEL	3	0.0405
FAS	10q23.31	DEL	3	0.0405
SRGAP3	3p25.3	AMP	3	0.0405
FANCD2	3p25.3	AMP	3	0.0405
VHL	3p25.3	AMP	3	0.0405
PPARG	3p25.2	AMP	3	0.0405
RANBP17	5q35.1	AMP	3	0.0405
TLX3	5q35.1	AMP	3	0.0405
NPM1	5q35.1	AMP	3	0.0405
C15ORF65	15q21.3	DEL	3	0.0405
FOXO3	6q21	AMP	3	0.0405
HDAC2	6q21	AMP	3	0.0405
LRP1B	2q22.1-q22.2	DEL	3	0.0405
FBXW7	4q31.3	AMP	3	0.0405
HLF	17q22	AMP	3	0.0405
MSI2	17q22	AMP	3	0.0405
MIR142	17q22	AMP	3	0.0405
RNF43	17q22	AMP	3	0.0405
RAD51C	17q22	AMP	3	0.0405
AXIN2	17q24.1	AMP	3	0.0405
CCND1	11q13.3	AMP	3	0.0405
NTRK3	15q25.3	AMP	3	0.0405
CREB3L2	7q33	AMP	3	0.0405
TRIM24	7q33-q34	AMP	3	0.0405
ARID5B	10q21.2	AMP	3	0.0405
ZNF217	20q13.2	AMP	3	0.0405
SRC	20q11.23	AMP	3	0.0405
PTPRT	20q12-q13.11	AMP	3	0.0405
TSHZ2	20q13.2	AMP	3	0.0405
MAP3K8	10p11.23	AMP	3	0.0405
ABI1	10p12.1	AMP	3	0.0405
KIF5B	10p11.22	AMP	3	0.0405
BABAM1	19p13.11	AMP	3	0.0405
FOXA2	20p11.21	AMP	3	0.0405
MAFB	20q12	AMP	3	0.0405
AFF2	Xq28	AMP	3	0.0405
CCNQ	Xq28	AMP	3	0.0405
DUSP9	Xq28	AMP	3	0.0405
DKC1	Xq28	AMP	3	0.0405
MTCP1	Xq28	AMP	3	0.0405
BCL10	1p22.3	AMP	3	0.0405
RPL5	1p22.1	AMP	3	0.0405
SPECC1	17p11.2	AMP	3	0.0405
SNX29	16p13.13-p13.12	AMP	3	0.0405
ARID1B	6q25.3	DEL	3	0.0405
IKZF2	2q34	DEL	3	0.0405
CYLD	16q12.1	DEL	3	0.0405
SERP2	13q14.11	DEL	3	0.0405
PRKN	6q26	DEL	3	0.0405
ERG	21q22.2	AMP	3	0.0405
DMD	Xp21.2-p21.1	DEL	3	0.0405
AJUBA	14q11.2	AMP	3	0.0405
RRAGC	1p34.3	AMP	3	0.0405
HDAC4	2q37.3	DEL	3	0.0405
GATA2	3q21.3	AMP	3	0.0405
RPN1	3q21.3	AMP	3	0.0405
CNBP	3q21.3	AMP	3	0.0405
PIK3CB	3q22.3	AMP	3	0.0405
FOXL2	3q22.3	AMP	3	0.0405
EPHB1	3q22.2	AMP	3	0.0405
STAG1	3q22.3	AMP	3	0.0405
CD276	15q24.1	AMP	3	0.0405
PNRC1	6q15	AMP	3	0.0405
LYL1	19p13.13	AMP	3	0.0405
PMAIP1	18q21.32	DEL	3	0.0405
SMAD4	18q21.2	DEL	3	0.0405
TNFRSF11A	18q21.33	DEL	3	0.0405
BCL2	18q21.33	DEL	3	0.0405
KDSR	18q21.33	DEL	3	0.0405
INSR	19p13.2	AMP	3	0.0405
POT1	7q31.33	AMP	3	0.0405
FHIT	3p14.2	DEL	3	0.0405
TFG	3q12.2	AMP	3	0.0405
CBLB	3q13.11	AMP	3	0.0405
IRF8	16q24.1	AMP	3	0.0405
ERBB4	2q34	DEL	3	0.0405
GSK3B	3q13.33	AMP	3	0.0405
TPM4	19p13.12-p13.11	AMP	3	0.0405
ZNF91	19p12	AMP	3	0.0405
ZMYM2	13q12.11	DEL	3	0.0405
GTSE1	22q13.31	AMP	3	0.0405
RB1	13q14.2	AMP	3	0.0405
KIT	4q12	AMP	3	0.0405
IGFBP7	4q12	AMP	3	0.0405
PLCG2	16q23.3	AMP	3	0.0405
RHOH	4p14	DEL	3	0.0405
OLIG2	21q22.11	AMP	3	0.0405
ACKR3	2q37.3	DEL	3	0.0405
CUL3	2q36.2	DEL	3	0.0405
ETV6	12p13.2	DEL	3	0.0405
ZNF521	18q11.2	AMP	3	0.0405
CRBN	3p26.2	DEL	3	0.0405
TMEM30A	6q14.1	AMP	3	0.0405
EML4	2p21	AMP	3	0.0405
PRDM16	1p36.32	DEL	3	0.0405
TNFRSF14	1p36.32	DEL	3	0.0405
MAP2K2	19p13.3	DEL	3	0.0405
SH3GL1	19p13.3	DEL	3	0.0405
MLLT1	19p13.3	AMP	3	0.0405
TP53BP1	15q15.3	DEL	3	0.0405
B2M	15q21.1	DEL	3	0.0405
HMGN2P46	15q21.1	DEL	3	0.0405
FGF7	15q21.2	DEL	3	0.0405
MYCN	2p24.3	AMP	3	0.0405
WDCP	2p23.3	AMP	3	0.0405
DNMT3A	2p23.3	AMP	3	0.0405
ASXL2	2p23.3	AMP	3	0.0405
ALK	2p23.2-p23.1	AMP	3	0.0405
PIK3CG	7q22.3	AMP	3	0.0405
NCOA4	10q11.22	AMP	3	0.0405
APCDD1	18p11.22	AMP	3	0.0405
TGFBR2	3p24.1	AMP	3	0.0405
SESN3	11q21	AMP	3	0.0405
RELN	7q22.1	AMP	3	0.0405
PTPN2	18p11.21	AMP	3	0.0405
CAMTA1	1p36.31-p36.23	DEL	3	0.0405
RICTOR	5p13.1	DEL	3	0.0405
FGF10	5p12	DEL	3	0.0405
LIFR	5p13.1	DEL	3	0.0405
KDM6A	Xp11.3	DEL	3	0.0405
ANKRD12	18p11.22	AMP	3	0.0405
TERT	5p15.33	DEL	3	0.0405
IRS1	2q36.3	DEL	3	0.0405
ITK	5q33.3	DEL	3	0.0405
EBF1	5q33.3	DEL	3	0.0405
CTNNA1	5q31.2	DEL	2	0.027
THRAP3	1p34.3	AMP	2	0.027
CSF3R	1p34.3	AMP	2	0.027
MPL	1p34.2	AMP	2	0.027
RAF1	3p25.2	AMP	2	0.027
XPC	3p25.1	AMP	2	0.027
RPL15	3p24.2	AMP	2	0.027
PRDM1	6q21	AMP	2	0.027
TCF12	15q21.3	DEL	2	0.027
MYO18A	17q11.2	AMP	2	0.027
EPHA7	6q16.1	AMP	2	0.027
INPP4A	2q11.2	AMP	2	0.027
AFF3	2q11.2	AMP	2	0.027
MAP4K4	2q11.2	AMP	2	0.027
BCL2L11	2q13	AMP	2	0.027
EPHB4	7q22.1	AMP	2	0.027
FGF19	11q13.3	AMP	2	0.027
FGF4	11q13.3	AMP	2	0.027
FGF3	11q13.3	AMP	2	0.027
INPP4B	4q31.21	AMP	2	0.027
BRAF	7q34	AMP	2	0.027
KAT6B	10q22.2	AMP	2	0.027
INPPL1	11q13.4	AMP	2	0.027
TRRAP	7q22.1	AMP	2	0.027
NFE2L3	7p15.2	AMP	2	0.027
HNRNPA2B1	7p15.2	AMP	2	0.027
IKZF1	7p12.2	AMP	2	0.027
DIS3	13q21.33	DEL	2	0.027
PARP4	13q12.12	DEL	2	0.027
BTLA	3q13.2	AMP	2	0.027
FLT4	5q35.3	AMP	2	0.027
SDHAF2	11q12.2	AMP	2	0.027
JAK3	19p13.11	AMP	2	0.027
PIK3R2	19p13.11	AMP	2	0.027
NF1	17q11.2	AMP	2	0.027
SUZ12	17q11.2	AMP	2	0.027
RBMX	Xq26.3	AMP	2	0.027
FAF1	1p32.3	AMP	2	0.027
CDKN2C	1p32.3	AMP	2	0.027
FGFR2	10q26.13	AMP	2	0.027
NEGR1	1p31.1	AMP	2	0.027
GRIN2A	16p13.2	AMP	2	0.027
CIITA	16p13.13	AMP	2	0.027
RMI2	16p13.13	AMP	2	0.027
SOCS1	16p13.13	AMP	2	0.027
TNFRSF17	16p13.13	AMP	2	0.027
NTHL1	16p13.3	AMP	2	0.027
TSC2	16p13.3	AMP	2	0.027
TRAF7	16p13.3	AMP	2	0.027
MLST8	16p13.3	AMP	2	0.027
VTCN1	1p13.1-p12	DEL	2	0.027
FGF12	3q28-q29	DEL	2	0.027
PHLDA1	12q21.2	AMP	2	0.027
PGR	11q22.1	AMP	2	0.027
PICALM	11q14.2	AMP	2	0.027
U2AF1	21q22.3	AMP	2	0.027
NIN	14q22.1	AMP	2	0.027
KTN1	14q22.3	AMP	2	0.027
MUTYH	1p34.1	AMP	2	0.027
ROS1	6q22.1	AMP	2	0.027
GOPC	6q22.1	AMP	2	0.027
RET	10q11.21	AMP	2	0.027
RASGEF1A	10q11.21	AMP	2	0.027
PKM	15q23	AMP	2	0.027
CRIPAK	4p16.3	DEL	2	0.027
FGFR3	4p16.3	DEL	2	0.027
NSD2	4p16.3	DEL	2	0.027
LHFPL6	13q13.3-q14.11	DEL	2	0.027
FOXO1	13q14.11	DEL	2	0.027
TEK	9p21.2	AMP	2	0.027
GPC3	Xq26.2	AMP	2	0.027
BCORL1	Xq26.1	AMP	2	0.027
ELF4	Xq26.1	AMP	2	0.027
PHF6	Xq26.2	AMP	2	0.027
MTAP	9p21.3	AMP	2	0.027
CDKN2A	9p21.3	AMP	2	0.027
CDKN2B	9p21.3	AMP	2	0.027
FGFR4	5q35.2	AMP	2	0.027
NSD1	5q35.3	AMP	2	0.027
CDK6	7q21.2	AMP	2	0.027
ACTB	7p22.1	AMP	2	0.027
RUNX1	21q22.12	DEL	2	0.027
NEFH	22q12.2	AMP	2	0.027
NF2	22q12.2	AMP	2	0.027
CALR	19p13.13	AMP	2	0.027
BCOR	Xp11.4	DEL	2	0.027
MKI67	10q26.2	DEL	2	0.027
MAGED1	Xp11.22	DEL	2	0.027
RPGR	Xp11.4	DEL	2	0.027
USP9X	Xp11.4	DEL	2	0.027
DDX3X	Xp11.4	DEL	2	0.027
ARAF	Xp11.3	DEL	2	0.027
SSX2	Xp11.22	DEL	2	0.027
KDM5C	Xp11.22	DEL	2	0.027
SMC1A	Xp11.22	DEL	2	0.027
TNFRSF11A	18q21.33	AMP	2	0.027
BCL2	18q21.33	AMP	2	0.027
KDSR	18q21.33	AMP	2	0.027
MITF	3p13	DEL	2	0.027
ARID2	12q12	DEL	2	0.027
EPHA3	3p11.1	AMP	2	0.027
EPHA6	3q11.2	AMP	2	0.027
MLLT3	9p21.3	DEL	2	0.027
ARHGEF12	11q23.3	DEL	2	0.027
HOXA9	7p15.2	AMP	2	0.027
HOXA11	7p15.2	AMP	2	0.027
HOXA13	7p15.2	AMP	2	0.027
JAZF1	7p15.2-p15.1	AMP	2	0.027
ELL	19p13.11	AMP	2	0.027
CRTC1	19p13.11	AMP	2	0.027
UPF1	19p13.11	AMP	2	0.027
ELP2	18q12.2	AMP	2	0.027
CREB1	2q33.3	DEL	2	0.027
IDH1	2q34	DEL	2	0.027
CPS1	2q34	DEL	2	0.027
BARD1	2q35	DEL	2	0.027
ATIC	2q35	DEL	2	0.027
ABCG4	11q23.3	DEL	2	0.027
CBL	11q23.3	DEL	2	0.027
CDX2	13q12.2	DEL	2	0.027
FLT3	13q12.2	DEL	2	0.027
MAML2	11q21	DEL	2	0.027
LATS2	13q12.11	DEL	2	0.027
CDK8	13q12.13	DEL	2	0.027
FLT1	13q12.3	DEL	2	0.027
CCNB1IP1	14q11.2	AMP	2	0.027
PARP2	14q11.2	AMP	2	0.027
FIP1L1	4q12	AMP	2	0.027
CHIC2	4q12	AMP	2	0.027
PDGFRA	4q12	AMP	2	0.027
NFIB	9p23-p22.3	DEL	2	0.027
GPHN	14q23.3-q24.1	DEL	2	0.027
WWOX	16q23.1-q23.2	AMP	2	0.027
PHOX2B	4p13	DEL	2	0.027
TMPRSS2	21q22.3	AMP	2	0.027
BARD1	2q35	AMP	2	0.027
ATIC	2q35	AMP	2	0.027
AAMP	2q35	AMP	2	0.027
PMS1	2q32.2	AMP	2	0.027
STAT4	2q32.2-q32.3	AMP	2	0.027
INPP5D	2q37.1	DEL	2	0.027
ESCO1	18q11.2	AMP	2	0.027
EED	11q14.2	AMP	2	0.027
CLTCL1	22q11.21	AMP	2	0.027
CRKL	22q11.21	AMP	2	0.027
2018-09-05	22q11.21	AMP	2	0.027
MN1	22q12.1	AMP	2	0.027
ATM	11q22.3	AMP	2	0.027
DDX10	11q22.3	AMP	2	0.027
MYD88	3p22.2	AMP	2	0.027
EZR	6q25.3	DEL	2	0.027
MAP3K4	6q26	DEL	2	0.027
FGFR1OP	6q27	DEL	2	0.027
INSR	19p13.2	DEL	2	0.027
POLE	12q24.33	DEL	2	0.027
ERRFI1	1p36.23	DEL	2	0.027
PRDM2	1p36.21	DEL	2	0.027
SPEN	1p36.21-p36.13	DEL	2	0.027
EPHA2	1p36.13	DEL	2	0.027
SDHB	1p36.13	DEL	2	0.027
TICAM1	19p13.3	DEL	2	0.027
SERP2	13q14.11	AMP	2	0.027
MLLT1	19p13.3	DEL	2	0.027
TNFSF9	19p13.3	DEL	2	0.027
CD70	19p13.3	DEL	2	0.027
TPRX1	19q13.33	AMP	2	0.027
PTPRD	9p24.1-p23	DEL	2	0.027
CLP1	11q12.1	AMP	2	0.027
RPL22	1p36.31	DEL	2	0.027
TET1	10q21.3	AMP	2	0.027
NCOA1	2p23.3	AMP	2	0.027
CNRIP1	2p14	AMP	2	0.027
DOCK2	5q35.1	DEL	2	0.027
PRKN	6q26	AMP	2	0.027
MET	7q31.2	AMP	2	0.027
IKZF2	2q34	AMP	2	0.027
KIAA1549	7q34	AMP	2	0.027
APC	5q22.2	DEL	2	0.027
EPHA4	2q36.1	DEL	2	0.027
MDS2	1p36.11	DEL	2	0.027
FANCD2	3p25.3	DEL	2	0.027
DCHS1	11p15.4	AMP	2	0.027
SH3GL1	19p13.3	AMP	2	0.027
TICAM1	19p13.3	AMP	2	0.027
CD70	19p13.3	AMP	2	0.027
TNFSF9	19p13.3	AMP	2	0.027
MYH9	22q12.3	AMP	2	0.027
RAC2	22q13.1	AMP	2	0.027
TRIOBP	22q13.1	AMP	2	0.027
SOX10	22q13.1	AMP	2	0.027
PDGFB	22q13.1	AMP	2	0.027
MKL1	22q13.1-q13.2	AMP	2	0.027
EP300	22q13.2	AMP	2	0.027
DKK1	10q21.1	AMP	2	0.027
FEV	2q35	AMP	2	0.027
INHA	2q35	AMP	2	0.027
CUX1	7q22.1	AMP	2	0.027
SMARCA1	Xq25-q26.1	AMP	2	0.027
EZR	6q25.3	AMP	2	0.027
ARID1B	6q25.3	AMP	2	0.027
MAP3K4	6q26	AMP	2	0.027
RAD51B	14q24.1	AMP	2	0.027
MIB1	18q11.2	AMP	2	0.027
PAX7	1p36.13	DEL	2	0.027
CDC42	1p36.12	DEL	2	0.027
EPHA8	1p36.12	DEL	2	0.027
EPHB2	1p36.12	DEL	2	0.027
PIK3CD	1p36.22	DEL	2	0.027
MTOR	1p36.22	DEL	2	0.027
BMPR1A	10q23.2	DEL	2	0.027
NUTM2A	10q23.2	DEL	2	0.027
ARHGAP35	19q13.32	DEL	2	0.027
MRE11	11q21	AMP	2	0.027
AFF1	4q21.3-q22.1	AMP	2	0.027
ANKRD12	18p11.22	DEL	2	0.027
ZFP36L1	14q24.1	DEL	2	0.027
YAP1	11q22.1	AMP	2	0.027
BIRC2	11q22.2	AMP	2	0.027
BIRC3	11q22.2	AMP	2	0.027
ZNF300	5q33.1	DEL	2	0.027
FGFR4	5q35.2	DEL	2	0.027
NSD1	5q35.3	DEL	2	0.027
AAMP	2q35	DEL	2	0.027
PAX3	2q36.1	DEL	2	0.027
ACSL3	2q36.1	DEL	2	0.027
FEV	2q35	DEL	2	0.027
INHA	2q35	DEL	2	0.027
IL7R	5p13.2	DEL	2	0.027
AR	Xq12	DEL	2	0.027
ZRSR2	Xp22.2	DEL	2	0.027
FZD10	12q24.33	DEL	2	0.027
MSN	Xq12	DEL	2	0.027
SKP2	5p13.2	DEL	2	0.027
MEF2B	19p13.11	DEL	2	0.027
SDHA	5p15.33	DEL	2	0.027
SSX1	Xp11.23	DEL	2	0.027
SSX4	Xp11.23	DEL	2	0.027
EIF1AX	Xp22.12	DEL	2	0.027
RBM10	Xp11.3	DEL	2	0.027
WAS	Xp11.23	DEL	2	0.027
GATA1	Xp11.23	DEL	2	0.027
TFE3	Xp11.23	DEL	2	0.027
D2HGDH	2q37.3	AMP	2	0.027
PDCD1	2q37.3	AMP	2	0.027
ATM	11q22.3	DEL	1	0.0135
CDK12	17q12	AMP	1	0.0135
RARA	17q21.2	AMP	1	0.0135
CAMTA1	1p36.31-p36.23	AMP	1	0.0135
STK40	1p34.3	AMP	1	0.0135
MYCL	1p34.2	AMP	1	0.0135
PRKAA2	1p32.2	AMP	1	0.0135
MDM2	12q15	AMP	1	0.0135
FRS2	12q15	AMP	1	0.0135
BTG1	12q21.33	AMP	1	0.0135
CDX2	13q12.2	AMP	1	0.0135
FLT3	13q12.2	AMP	1	0.0135
FLT1	13q12.3	AMP	1	0.0135
BRCA2	13q13.1	AMP	1	0.0135
PDS5B	13q13.1	AMP	1	0.0135
MLLT6	17q12	AMP	1	0.0135
LASP1	17q12	AMP	1	0.0135
ERBB2	17q12	AMP	1	0.0135
IKZF3	17q12-q21.1	AMP	1	0.0135
DUSP2	2q11.2	AMP	1	0.0135
TMEM127	2q11.2	AMP	1	0.0135
FAT1	4q35.2	AMP	1	0.0135
AKT1	14q32.33	AMP	1	0.0135
AHNAK2	14q32.33	AMP	1	0.0135
KIAA1109	4q27	AMP	1	0.0135
IL2	4q27	AMP	1	0.0135
LRIG3	12q14.1	AMP	1	0.0135
PRF1	10q22.1	AMP	1	0.0135
BMPR1A	10q23.2	AMP	1	0.0135
NUTM2A	10q23.2	AMP	1	0.0135
TBK1	12q14.2	AMP	1	0.0135
NFKBIA	14q13.2	AMP	1	0.0135
GLI3	7p14.1	AMP	1	0.0135
WWOX	16q23.1-q23.2	DEL	1	0.0135
HSP90AA1	14q32.31	DEL	1	0.0135
TAF15	17q12	AMP	1	0.0135
PHOX2B	4p13	AMP	1	0.0135
PARP4	13q12.12	AMP	1	0.0135
CCT6B	17q12	AMP	1	0.0135
RAD51D	17q12	AMP	1	0.0135
PALB2	16p12.2	AMP	1	0.0135
IL21R	16p12.1	AMP	1	0.0135
NUP93	16q13	AMP	1	0.0135
CDK8	13q12.13	AMP	1	0.0135
MIR17HG	13q31.3	DEL	1	0.0135
FGF14	13q33.1	DEL	1	0.0135
ZMYM2	13q12.11	AMP	1	0.0135
LATS2	13q12.11	AMP	1	0.0135
TRIM7	5q35.3	AMP	1	0.0135
NF1	17q11.2	DEL	1	0.0135
BACH1	21q21.3	AMP	1	0.0135
EPS15	1p32.3	AMP	1	0.0135
NFKB1	4q24	AMP	1	0.0135
FSTL3	19p13.3	AMP	1	0.0135
JAK1	1p31.3	AMP	1	0.0135
ERCC4	16p13.12	AMP	1	0.0135
MYH11	16p13.11	AMP	1	0.0135
COL11A1	1p21.1	DEL	1	0.0135
PTPN22	1p13.2	DEL	1	0.0135
TRIM33	1p13.2	DEL	1	0.0135
NRAS	1p13.2	DEL	1	0.0135
CSDE1	1p13.2	DEL	1	0.0135
CD58	1p13.1	DEL	1	0.0135
MAP3K13	3q27.2	DEL	1	0.0135
ETV5	3q27.2	DEL	1	0.0135
EIF4A2	3q27.3	DEL	1	0.0135
BCL6	3q27.3	DEL	1	0.0135
LPP	3q27.3-q28	DEL	1	0.0135
TP63	3q28	DEL	1	0.0135
RBM15	1p13.3	DEL	1	0.0135
CDH1	16q22.1	DEL	1	0.0135
ZFHX3	16q22.2-q22.3	DEL	1	0.0135
ANKRD11	16q24.3	DEL	1	0.0135
FANCA	16q24.3	DEL	1	0.0135
RPL13	16q24.3|17p11.2	DEL	1	0.0135
ZNF703	8p11.23	DEL	1	0.0135
ADGRA2	8p11.23	DEL	1	0.0135
EIF4EBP1	8p11.23	DEL	1	0.0135
PPP6C	9q33.3	AMP	1	0.0135
MAPKAP1	9q33.3	AMP	1	0.0135
TCL6	14q32.13	AMP	1	0.0135
NOTCH1	9q34.3	AMP	1	0.0135
EGFL7	9q34.3	AMP	1	0.0135
FOXA1	14q21.1	AMP	1	0.0135
HSP90AA1	14q32.31	AMP	1	0.0135
DICER1	14q32.13	AMP	1	0.0135
TCL1A	14q32.13	AMP	1	0.0135
PIK3R3	1p34.1	AMP	1	0.0135
RAD54L	1p34.1	AMP	1	0.0135
TAL1	1p33	AMP	1	0.0135
CHEK1	11q24.2	DEL	1	0.0135
ETS1	11q24.3	DEL	1	0.0135
FLI1	11q24.3	DEL	1	0.0135
KCNJ5	11q24.3	DEL	1	0.0135
PTEN	10q23.31	AMP	1	0.0135
RPS6KB2	11q13.2	AMP	1	0.0135
NUMA1	11q13.4	AMP	1	0.0135
EIF1AX	Xp22.12	AMP	1	0.0135
ECT2L	6q24.1	DEL	1	0.0135
TLR4	9q33.1	AMP	1	0.0135
CNTRL	9q33.2	AMP	1	0.0135
RXRA	9q34.2	DEL	1	0.0135
NOTCH1	9q34.3	DEL	1	0.0135
EGFL7	9q34.3	DEL	1	0.0135
TRAF2	9q34.3	DEL	1	0.0135
PAK5	20p12.2	AMP	1	0.0135
SNAP25	20p12.2	AMP	1	0.0135
CCDC160	Xq26.2	AMP	1	0.0135
RAP1GDS1	4q23	AMP	1	0.0135
EIF4E	4q23	AMP	1	0.0135
TET2	4q24	AMP	1	0.0135
DKK2	4q25	AMP	1	0.0135
LEF1	4q25	AMP	1	0.0135
PDS5B	13q13.1	DEL	1	0.0135
MAP3K7	6q15	AMP	1	0.0135
KMT2C	7q36.1	AMP	1	0.0135
XRCC2	7q36.1	AMP	1	0.0135
FOXP1	3p13	AMP	1	0.0135
CD36	7q21.11	AMP	1	0.0135
TEK	9p21.2	DEL	1	0.0135
KDM5C	Xp11.22	AMP	1	0.0135
SMC1A	Xp11.22	AMP	1	0.0135
TRIP11	14q32.12	AMP	1	0.0135
GOLGA5	14q32.12	AMP	1	0.0135
ETV1	7p21.2	AMP	1	0.0135
NOD1	7p14.3	AMP	1	0.0135
XBP1	22q12.1|22q12	AMP	1	0.0135
EWSR1	22q12.2	AMP	1	0.0135
PATZ1	22q12.2	AMP	1	0.0135
RRAS2	11p15.2	AMP	1	0.0135
DOT1L	19p13.3	AMP	1	0.0135
DNAJB1	19p13.12	AMP	1	0.0135
MALT1	18q21.32	DEL	1	0.0135
STAT5B	17q21.2	AMP	1	0.0135
STAT5A	17q21.2	AMP	1	0.0135
STAT3	17q21.2	AMP	1	0.0135
INHBA	7p14.1	AMP	1	0.0135
KAT6A	8p11.21	DEL	1	0.0135
IKBKB	8p11.21	DEL	1	0.0135
DKK4	8p11.21	DEL	1	0.0135
HOOK3	8p11.21	DEL	1	0.0135
RSPO3	6q22.33	DEL	1	0.0135
FOXP1	3p13	DEL	1	0.0135
SET	9q34.11	AMP	1	0.0135
ABRAXAS1	4q21.23	AMP	1	0.0135
RYBP	3p13	DEL	1	0.0135
SHQ1	3p13	DEL	1	0.0135
PPP4R2	3p13	DEL	1	0.0135
HRAS	11p15.5	DEL	1	0.0135
IGF2	11p15.5	DEL	1	0.0135
CARS	11p15.4	DEL	1	0.0135
NUP98	11p15.4	DEL	1	0.0135
NCOR2	12q24.31	AMP	1	0.0135
KDM2B	12q24.31	AMP	1	0.0135
BCL7A	12q24.31	AMP	1	0.0135
KMT5A	12q24.31	AMP	1	0.0135
EIF2B1	12q24.31	AMP	1	0.0135
POLQ	3q13.33	AMP	1	0.0135
NCOR2	12q24.31	DEL	1	0.0135
OTX2	14q22.3	AMP	1	0.0135
FOXO4	Xq13.1	DEL	1	0.0135
MED12	Xq13.1	DEL	1	0.0135
ZMYM3	Xq13.1	DEL	1	0.0135
NONO	Xq13.1	DEL	1	0.0135
TAF1	Xq13.1	DEL	1	0.0135
AFF2	Xq28	DEL	1	0.0135
POGLUT1	3q13.33	AMP	1	0.0135
HIF1A	14q23.2	AMP	1	0.0135
CASP8	2q33.1	DEL	1	0.0135
OMD	9q22.31	DEL	1	0.0135
CTLA4	2q33.2	DEL	1	0.0135
KMT2A	11q23.3	DEL	1	0.0135
DDX6	11q23.3	DEL	1	0.0135
PGR	11q22.1	DEL	1	0.0135
YAP1	11q22.1	DEL	1	0.0135
BIRC2	11q22.2	DEL	1	0.0135
BIRC3	11q22.2	DEL	1	0.0135
DDX10	11q22.3	DEL	1	0.0135
POU2AF1	11q23.1	DEL	1	0.0135
SDHD	11q23.1	DEL	1	0.0135
ZBTB16	11q23.2	DEL	1	0.0135
PAFAH1B2	11q23.3	DEL	1	0.0135
PCSK7	11q23.3	DEL	1	0.0135
MEF2B	19p13.11	AMP	1	0.0135
AMER1	Xq11.2	AMP	1	0.0135
SF3B1	2q33.1	AMP	1	0.0135
EXT2	11p11.2	AMP	1	0.0135
MITF	3p13	AMP	1	0.0135
EPHB6	7q34	AMP	1	0.0135
EZH2	7q36.1	AMP	1	0.0135
RHEB	7q36.1	AMP	1	0.0135
MAF	16q23.2	AMP	1	0.0135
RPL15	3p24.2	DEL	1	0.0135
NCKIPSD	3p21.31	DEL	1	0.0135
RHOA	3p21.31	DEL	1	0.0135
MST1	3p21.31	DEL	1	0.0135
MST1R	3p21.31	DEL	1	0.0135
PBRM1	3p21.1	DEL	1	0.0135
DNAH12	3p14.3	DEL	1	0.0135
SLC34A2	4p15.2	DEL	1	0.0135
IDH1	2q34	AMP	1	0.0135
CASP8	2q33.1	AMP	1	0.0135
CREB1	2q33.3	AMP	1	0.0135
BCL2L11	2q13	DEL	1	0.0135
CTLA4	2q33.2	AMP	1	0.0135
ERC1	12p13.33	DEL	1	0.0135
CDKN1B	12p13.1	DEL	1	0.0135
KDM5A	12p13.33	DEL	1	0.0135
WNK1	12p13.33	DEL	1	0.0135
RAD52	12p13.33	DEL	1	0.0135
TBX3	12q24.21	DEL	1	0.0135
MGA	15q15.1	AMP	1	0.0135
EXOSC6	16q22.1	AMP	1	0.0135
ZRSR2	Xp22.2	AMP	1	0.0135
ROR2	9q22.31	DEL	1	0.0135
FANCC	9q22.32	DEL	1	0.0135
PTCH1	9q22.32	DEL	1	0.0135
INPP4B	4q31.21	DEL	1	0.0135
MAP2K1	15q22.31	AMP	1	0.0135
SMAD3	15q22.33	AMP	1	0.0135
SMARCB1	22q11.23|22q11	AMP	1	0.0135
MAPK1	22q11.22	AMP	1	0.0135
BCR	22q11.23	AMP	1	0.0135
CHEK2	22q12.1	AMP	1	0.0135
CTCF	16q22.1	AMP	1	0.0135
XRCC2	7q36.1	DEL	1	0.0135
SGK1	6q23.2	DEL	1	0.0135
MYB	6q23.3	DEL	1	0.0135
IFNGR1	6q23.3	DEL	1	0.0135
TNFAIP3	6q23.3	DEL	1	0.0135
DUSP4	8p12	AMP	1	0.0135
LHFPL6	13q13.3-q14.11	AMP	1	0.0135
DIS3	13q21.33	AMP	1	0.0135
PTPRS	19p13.3	DEL	1	0.0135
AGO2	8q24.3	DEL	1	0.0135
PTK2	8q24.3	DEL	1	0.0135
ARHGAP35	19q13.32	AMP	1	0.0135
BBC3	19q13.32	AMP	1	0.0135
LATS1	6q25.1	AMP	1	0.0135
FANCM	14q21.2	DEL	1	0.0135
FANCM	14q21.2	AMP	1	0.0135
PCBP1	2p13.3	AMP	1	0.0135
VTCN1	1p13.1-p12	AMP	1	0.0135
POU2AF1	11q23.1	AMP	1	0.0135
SDHD	11q23.1	AMP	1	0.0135
DCHS1	11p15.4	DEL	1	0.0135
LMO1	11p15.4	DEL	1	0.0135
RALGDS	9q34.13-q34.2	DEL	1	0.0135
BRD3	9q34.2	DEL	1	0.0135
ZNF24	18q12.2	AMP	1	0.0135
SMAD4	18q21.2	AMP	1	0.0135
MLH1	3p22.2	AMP	1	0.0135
TAF1L	9p21.1	AMP	1	0.0135
NIN	14q22.1	DEL	1	0.0135
EZH1	17q21.2	AMP	1	0.0135
BRCA1	17q21.31	AMP	1	0.0135
ASMTL	Xp22.33 and Yp11.2	AMP	1	0.0135
CRLF2	Xp22.33 and Yp11.2	AMP	1	0.0135
P2RY8	Xp22.33 and Yp11.2	AMP	1	0.0135
TFE3	Xp11.23	AMP	1	0.0135
EPAS1	2p21	DEL	1	0.0135
LMO1	11p15.4	AMP	1	0.0135
KRAS	12p12.1	DEL	1	0.0135
CPS1	2q34	AMP	1	0.0135
ERBB4	2q34	AMP	1	0.0135
NCOA1	2p23.3	DEL	1	0.0135
TET2	4q24	DEL	1	0.0135
DKK3	11p15.3	DEL	1	0.0135
RAP1GDS1	4q23	DEL	1	0.0135
EIF4E	4q23	DEL	1	0.0135
NFKB1	4q24	DEL	1	0.0135
DKK2	4q25	DEL	1	0.0135
LEF1	4q25	DEL	1	0.0135
JARID2	6p22.3	DEL	1	0.0135
CCDC6	10q21.2	DEL	1	0.0135
IGF1	12q23.2	DEL	1	0.0135
THRAP3	1p34.3	DEL	1	0.0135
DEK	6p22.3	DEL	1	0.0135
JAK2	9p24.1	DEL	1	0.0135
CD274	9p24.1	DEL	1	0.0135
PDCD1LG2	9p24.1	DEL	1	0.0135
KDM4C	9p24.1	DEL	1	0.0135
NDRG1	8q24.22	DEL	1	0.0135
B2M	15q21.1	AMP	1	0.0135
PHLDA1	12q21.2	DEL	1	0.0135
SYNE1	6q25.2	DEL	1	0.0135
HERPUD1	16q13	AMP	1	0.0135
PSIP1	9p22.3	DEL	1	0.0135
STK11	19p13.3	AMP	1	0.0135
MAP2K2	19p13.3	AMP	1	0.0135
TCF3	19p13.3	AMP	1	0.0135
GADD45B	19p13.3	AMP	1	0.0135
GNA11	19p13.3	AMP	1	0.0135
TNFAIP6	2q23.3	AMP	1	0.0135
EPHA4	2q36.1	AMP	1	0.0135
PAX3	2q36.1	AMP	1	0.0135
ACSL3	2q36.1	AMP	1	0.0135
TCF12	15q21.3	AMP	1	0.0135
MAGI2	7q21.11	DEL	1	0.0135
YWHAE	17p13.3	AMP	1	0.0135
SNX29	16p13.13-p13.12	DEL	1	0.0135
SOS1	2p22.1	DEL	1	0.0135
EZH2	7q36.1	DEL	1	0.0135
AXIN1	16p13.3	DEL	1	0.0135
STAG1	3q22.3	DEL	1	0.0135
BRD4	19p13.12	DEL	1	0.0135
ID3	1p36.12	DEL	1	0.0135
RPL11	1p36.11	DEL	1	0.0135
JAK1	1p31.3	DEL	1	0.0135
SNAP25	20p12.2	DEL	1	0.0135
PLAG1	8q12.1	DEL	1	0.0135
CHCHD7	8q12.1	DEL	1	0.0135
BRSK1	19q13.42	DEL	1	0.0135
ZNF331	19q13.42	DEL	1	0.0135
TFPT	19q13.42	DEL	1	0.0135
U2AF2	19q13.42	DEL	1	0.0135
NUTM2B	10q22.3	DEL	1	0.0135
SBDS	7q11.21	AMP	1	0.0135
UHRF1BP1L	12q23.1	DEL	1	0.0135
FOXO4	Xq13.1	AMP	1	0.0135
MED12	Xq13.1	AMP	1	0.0135
ZMYM3	Xq13.1	AMP	1	0.0135
NONO	Xq13.1	AMP	1	0.0135
TAF1	Xq13.1	AMP	1	0.0135
TAL2	9q31.2	AMP	1	0.0135
KLF4	9q31.2	AMP	1	0.0135
LCP1	13q14.13	AMP	1	0.0135
BAP1	3p21.1	AMP	1	0.0135
PBRM1	3p21.1	AMP	1	0.0135
SS18L1	20q13.33	DEL	1	0.0135
TYMS	18p11.32	DEL	1	0.0135
YES1	18p11.32	DEL	1	0.0135
HMGN2P46	15q21.1	AMP	1	0.0135
FAT3	11q14.3	AMP	1	0.0135
PAK5	20p12.2	DEL	1	0.0135
HDAC4	2q37.3	AMP	1	0.0135
BRIP1	17q23.2	DEL	1	0.0135
COX6C	8q22.2	DEL	1	0.0135
NTRK2	9q21.33	DEL	1	0.0135
STAG2	Xq25	AMP	1	0.0135
XIAP	Xq25	AMP	1	0.0135
SH2D1A	Xq25	AMP	1	0.0135
FLT4	5q35.3	DEL	1	0.0135
TRIM7	5q35.3	DEL	1	0.0135
PAX8	2q14.1	AMP	1	0.0135
CCNQ	Xq28	DEL	1	0.0135
DUSP9	Xq28	DEL	1	0.0135
BBC3	19q13.32	DEL	1	0.0135
TTL	2q14.1	AMP	1	0.0135
ERCC3	2q14.3	AMP	1	0.0135
RANBP17	5q35.1	DEL	1	0.0135
TLX3	5q35.1	DEL	1	0.0135
NPM1	5q35.1	DEL	1	0.0135
NUMA1	11q13.4	DEL	1	0.0135
INPPL1	11q13.4	DEL	1	0.0135
ABRAXAS1	4q21.23	DEL	1	0.0135
FAT4	4q28.1	AMP	1	0.0135
ZFHX3	16q22.2-q22.3	AMP	1	0.0135
SLC34A2	4p15.2	AMP	1	0.0135
TPRX1	19q13.33	DEL	1	0.0135
CDH1	16q22.1	AMP	1	0.0135
DKC1	Xq28	DEL	1	0.0135
MTCP1	Xq28	DEL	1	0.0135
SMARCA4	19p13.2	DEL	1	0.0135
PTPRT	20q12-q13.11	DEL	1	0.0135
GLI3	7p14.1	DEL	1	0.0135
KAT6B	10q22.2	DEL	1	0.0135
SBDS	7q11.21	DEL	1	0.0135
AFF1	4q21.3-q22.1	DEL	1	0.0135
GOLPH3	5p13.3	DEL	1	0.0135
AMER1	Xq11.2	DEL	1	0.0135
ELN	7q11.23	DEL	1	0.0135
HIP1	7q11.23	DEL	1	0.0135
CD36	7q21.11	DEL	1	0.0135
MAP2K1	15q22.31	DEL	1	0.0135
SMAD3	15q22.33	DEL	1	0.0135
RBMX	Xq26.3	DEL	1	0.0135
MSH2	2p21-p16.3	DEL	1	0.0135
EPCAM	2p21	DEL	1	0.0135
MSH6	2p16.3	DEL	1	0.0135
DROSHA	5p13.3	DEL	1	0.0135
RPA1	17p13.3	AMP	1	0.0135
NOTCH3	19p13.12	DEL	1	0.0135
BABAM1	19p13.11	DEL	1	0.0135
ZNF91	19p12	DEL	1	0.0135
MAFB	20q12	DEL	1	0.0135
TOP1	20q12	DEL	1	0.0135
SEMG1	20q13.12	DEL	1	0.0135
SDC4	20q13.12	DEL	1	0.0135
EML4	2p21	DEL	1	0.0135
CSF1R	5q32	DEL	1	0.0135
PDGFRB	5q32	DEL	1	0.0135
CD74	5q33.1	DEL	1	0.0135
RPS14	5q33.1	DEL	1	0.0135
EPHB3	3q27.1	DEL	1	0.0135
ICE1	5p15.32	DEL	1	0.0135
KCNJ5	11q24.3	AMP	1	0.0135
TMPRSS2	21q22.3	DEL	1	0.0135
CDH11	16q21	AMP	1	0.0135
EIF2B1	12q24.31	DEL	1	0.0135
KMT5A	12q24.31	DEL	1	0.0135
DTX1	12q24.13	DEL	1	0.0135
CBFB	16q22.1	AMP	1	0.0135
SNED1	2q37.3	AMP	1	0.0135
PASK	2q37.3	AMP	1	0.0135
TET3	2p13.1	DEL	1	0.0135
GRIN2A	16p13.2	DEL	1	0.0135
CLTC	17q23.1	DEL	1	0.0135
TRAF5	1q32.3	DEL	1	0.0135
ELK4	1q32.1	DEL	1	0.0135
SLC45A3	1q32.1	DEL	1	0.0135
IKBKE	1q32.1	DEL	1	0.0135
IL10	1q32.1	DEL	1	0.0135
NFE2L3	7p15.2	DEL	1	0.0135
HNRNPA2B1	7p15.2	DEL	1	0.0135
ETS1	11q24.3	AMP	1	0.0135
FLI1	11q24.3	AMP	1	0.0135
PMS1	2q32.2	DEL	1	0.0135
FHIT	3p14.2	AMP	1	0.0135

## Sheet: cluster_1_mutations
Table S6B: List of mutations associated with tumors from SNF cluster 1
Gene	# Mut	#	Freq
TP53	52	52	0.7761
TTN	24	18	0.2687
SYNE1	10	9	0.1343
FAT3	10	8	0.1194
USH2A	7	7	0.1045
MUC16	11	7	0.1045
FLG	6	6	0.0896
FBXW7	6	6	0.0896
RYR2	6	6	0.0896
SPTA1	6	6	0.0896
ABCA13	8	6	0.0896
PKHD1L1	7	6	0.0896
CSMD2	5	5	0.0746
CSMD3	5	5	0.0746
APOB	5	5	0.0746
CACNA1B	5	5	0.0746
ITPR2	7	5	0.0746
NOTCH2	5	5	0.0746
BRWD1	5	5	0.0746
RYR3	6	5	0.0746
UNC80	5	5	0.0746
KIF4A	5	5	0.0746
ANKRD30A	5	5	0.0746
MUC17	5	5	0.0746
AHCTF1	5	5	0.0746
USP34	5	5	0.0746
HUWE1	5	5	0.0746
ANK1	4	4	0.0597
CACNA1E	4	4	0.0597
CACNA1F	4	4	0.0597
CREBBP	4	4	0.0597
ACE	4	4	0.0597
DNAH9	4	4	0.0597
EYS	4	4	0.0597
HMCN1	4	4	0.0597
ERBB4	4	4	0.0597
FRG1	4	4	0.0597
LOXL3	4	4	0.0597
SPAG17	4	4	0.0597
LRP1	4	4	0.0597
LRP2	5	4	0.0597
MUC4	5	4	0.0597
POLA1	4	4	0.0597
RELN	4	4	0.0597
LAMA1	4	4	0.0597
FAM208B	5	4	0.0597
RYR1	4	4	0.0597
SMG1	5	4	0.0597
CAMTA2	4	4	0.0597
PLCL2	5	4	0.0597
ICE1	5	4	0.0597
DNAH7	4	4	0.0597
TCHH	4	4	0.0597
TPR	4	4	0.0597
SLC10A3	6	4	0.0597
BIRC6	4	4	0.0597
DNAH17	4	4	0.0597
ATXN7L1	4	4	0.0597
DLC1	4	4	0.0597
UTP20	4	4	0.0597
PCLO	5	4	0.0597
SCN11A	4	4	0.0597
TRPM5	4	4	0.0597
XIRP2	4	4	0.0597
AHNAK2	7	4	0.0597
ASXL3	4	4	0.0597
PCDH15	4	4	0.0597
ABCA3	3	3	0.0448
ACTN2	3	3	0.0448
PKD1L2	3	3	0.0448
ADCY9	3	3	0.0448
ADPRH	3	3	0.0448
CRYBG1	4	3	0.0448
ALK	3	3	0.0448
AMPD1	3	3	0.0448
ANK3	4	3	0.0448
APC	3	3	0.0448
ASTN1	3	3	0.0448
ATM	3	3	0.0448
ADGRB1	3	3	0.0448
BCL9	4	3	0.0448
BRCA1	3	3	0.0448
BRCA2	3	3	0.0448
CACNA1D	4	3	0.0448
CHRNB2	3	3	0.0448
COL12A1	3	3	0.0448
COL19A1	3	3	0.0448
CSF3R	3	3	0.0448
VCAN	3	3	0.0448
ITSN2	4	3	0.0448
DCC	3	3	0.0448
DMD	3	3	0.0448
SIDT2	3	3	0.0448
RRNAD1	3	3	0.0448
CELSR3	3	3	0.0448
MEGF8	3	3	0.0448
F5	5	3	0.0448
QRICH2	3	3	0.0448
FASN	3	3	0.0448
TRAF7	3	3	0.0448
FLNA	3	3	0.0448
FLNC	3	3	0.0448
TNRC18	3	3	0.0448
GOLGB1	3	3	0.0448
FREM3	3	3	0.0448
ITIH6	3	3	0.0448
HSPG2	3	3	0.0448
TANC1	3	3	0.0448
CATSPER3	3	3	0.0448
ITIH1	3	3	0.0448
KCNN3	3	3	0.0448
LHCGR	3	3	0.0448
MELTF	3	3	0.0448
KMT2A	3	3	0.0448
GALNTL5	3	3	0.0448
MUC2	3	3	0.0448
MYO7A	4	3	0.0448
NEB	3	3	0.0448
OTOGL	3	3	0.0448
NOTCH1	3	3	0.0448
HECTD4	3	3	0.0448
PDE4B	3	3	0.0448
PEG3	3	3	0.0448
PKHD1	3	3	0.0448
PLEC	3	3	0.0448
PRKG2	3	3	0.0448
DCHS2	4	3	0.0448
EPS8L1	3	3	0.0448
RB1	4	3	0.0448
SMG8	3	3	0.0448
RP1	3	3	0.0448
MIS18BP1	3	3	0.0448
LGR4	3	3	0.0448
SCN7A	3	3	0.0448
SAGE1	3	3	0.0448
DNAH3	3	3	0.0448
NPLOC4	3	3	0.0448
PPP4R3A	3	3	0.0448
SLC13A1	3	3	0.0448
SNRNP200	3	3	0.0448
SETD1B	3	3	0.0448
SPTB	3	3	0.0448
SPTBN1	3	3	0.0448
ZKSCAN7	3	3	0.0448
EPB41L3	3	3	0.0448
PXDNL	4	3	0.0448
SUPT5H	3	3	0.0448
SUPT6H	3	3	0.0448
SVIL	3	3	0.0448
SYNE2	3	3	0.0448
VPS13A	3	3	0.0448
CAMSAP2	4	3	0.0448
TCF20	3	3	0.0448
TCOF1	3	3	0.0448
SZT2	3	3	0.0448
PCDHGA4	3	3	0.0448
UBR4	3	3	0.0448
TECTA	3	3	0.0448
TEP1	3	3	0.0448
STK31	3	3	0.0448
ABCA6	3	3	0.0448
UBA7	3	3	0.0448
GIMAP8	3	3	0.0448
ZNF318	3	3	0.0448
ANKRD36C	3	3	0.0448
PXDN	3	3	0.0448
ALMS1	3	3	0.0448
SEC16B	3	3	0.0448
ADAMTSL3	3	3	0.0448
LRRD1	3	3	0.0448
CES5A	3	3	0.0448
DYSF	3	3	0.0448
UBN2	3	3	0.0448
SLC12A5	3	3	0.0448
KLHL13	3	3	0.0448
LTBP4	3	3	0.0448
ZNF687	4	3	0.0448
PLIN4	3	3	0.0448
MYH7B	3	3	0.0448
DDX55	3	3	0.0448
WDFY4	3	3	0.0448
DNAH11	3	3	0.0448
GBF1	3	3	0.0448
FCGBP	3	3	0.0448
CEP95	3	3	0.0448
PRPF4B	3	3	0.0448
HERC2	3	3	0.0448
TAF1B	3	3	0.0448
ARHGEF1	3	3	0.0448
PRUNE1	3	3	0.0448
KMT2C	4	3	0.0448
HECTD1	3	3	0.0448
VIRMA	3	3	0.0448
CELSR1	3	3	0.0448
C2CD3	4	3	0.0448
CNTNAP2	3	3	0.0448
DEPDC5	3	3	0.0448
SEC14L5	3	3	0.0448
INTS1	3	3	0.0448
RIPOR3	4	3	0.0448
LCMT2	3	3	0.0448
FARP2	3	3	0.0448
AGO1	3	3	0.0448
VPS13B	3	3	0.0448
ABCA7	3	3	0.0448
RBMX	3	3	0.0448
BRINP3	3	3	0.0448
FLG2	3	3	0.0448
FRMPD2	3	3	0.0448
DENND5B	3	3	0.0448
IQGAP3	3	3	0.0448
DYNC2H1	3	3	0.0448
LRRK1	3	3	0.0448
OTUD7A	3	3	0.0448
PCNX2	3	3	0.0448
FHOD3	3	3	0.0448
PREX2	3	3	0.0448
CDH23	3	3	0.0448
CNTNAP5	3	3	0.0448
VWA3A	3	3	0.0448
KCNH6	3	3	0.0448
PLEKHH2	3	3	0.0448
DNAH2	3	3	0.0448
FNDC7	3	3	0.0448
AADAC	2	2	0.0299
ABL2	2	2	0.0299
ABR	2	2	0.0299
ACOX1	2	2	0.0299
ACTN4	2	2	0.0299
XKR4	2	2	0.0299
ADSL	2	2	0.0299
AP2A1	2	2	0.0299
AGTR1	2	2	0.0299
OSBPL11	2	2	0.0299
ALB	3	2	0.0299
ALOX15	2	2	0.0299
KLC3	2	2	0.0299
ALOX15B	2	2	0.0299
ALPP	2	2	0.0299
ALPPL2	2	2	0.0299
TTC24	2	2	0.0299
CCDC185	2	2	0.0299
ZNF560	2	2	0.0299
ANK2	2	2	0.0299
APAF1	2	2	0.0299
ATP1A3	2	2	0.0299
ATP1A4	2	2	0.0299
ATP2A1	2	2	0.0299
NLRP4	2	2	0.0299
ATP2B4	2	2	0.0299
ADGRB3	2	2	0.0299
RAB42	2	2	0.0299
BCAT1	2	2	0.0299
C6	2	2	0.0299
C7	2	2	0.0299
DAGLA	2	2	0.0299
CA11	2	2	0.0299
CACNA1C	2	2	0.0299
CACNA1S	2	2	0.0299
GRK7	2	2	0.0299
CAPN1	2	2	0.0299
CASQ2	2	2	0.0299
CASR	2	2	0.0299
CBLB	2	2	0.0299
KRIT1	2	2	0.0299
CD9	2	2	0.0299
CDH11	2	2	0.0299
CDH12	2	2	0.0299
CEACAM5	2	2	0.0299
CFTR	2	2	0.0299
CHD3	2	2	0.0299
CHD4	3	2	0.0299
CHRM1	2	2	0.0299
LYST	2	2	0.0299
SYNPR	2	2	0.0299
CLCA1	2	2	0.0299
CNTN1	2	2	0.0299
COL3A1	3	2	0.0299
COL4A4	2	2	0.0299
COL5A1	2	2	0.0299
COL6A3	2	2	0.0299
COX15	2	2	0.0299
CPS1	2	2	0.0299
CRYGA	2	2	0.0299
ZNF526	2	2	0.0299
CSNK1E	2	2	0.0299
PHACTR3	2	2	0.0299
CTNNA2	2	2	0.0299
CTNND2	3	2	0.0299
CCDC180	2	2	0.0299
CYLC1	2	2	0.0299
NBPF12	2	2	0.0299
CYP2D6	2	2	0.0299
RC3H1	2	2	0.0299
DAB2	2	2	0.0299
CHST9	2	2	0.0299
DDX3X	2	2	0.0299
DMXL1	2	2	0.0299
RASSF5	2	2	0.0299
VILL	2	2	0.0299
DNAH5	2	2	0.0299
DNAH8	2	2	0.0299
DYNC1H1	3	2	0.0299
DOCK2	2	2	0.0299
DUSP7	2	2	0.0299
DVL1	2	2	0.0299
FAM135B	2	2	0.0299
USP26	2	2	0.0299
ESYT3	2	2	0.0299
CRYL1	2	2	0.0299
CELSR2	2	2	0.0299
EGR1	2	2	0.0299
KMT5B	2	2	0.0299
WDR87	3	2	0.0299
TTC29	2	2	0.0299
SERPINB1	2	2	0.0299
ELN	2	2	0.0299
ADGRE1	2	2	0.0299
TUBE1	2	2	0.0299
EP300	2	2	0.0299
EPRS	2	2	0.0299
EPS15	2	2	0.0299
ERBB3	2	2	0.0299
ERCC6	2	2	0.0299
MECOM	2	2	0.0299
C1RL	2	2	0.0299
KATNAL1	2	2	0.0299
GCNT4	2	2	0.0299
F8	2	2	0.0299
WAC	2	2	0.0299
FANCD2	2	2	0.0299
PTK2B	2	2	0.0299
BPTF	2	2	0.0299
FANCF	2	2	0.0299
FCER1A	2	2	0.0299
HOOK1	2	2	0.0299
AIG1	2	2	0.0299
NLRC5	3	2	0.0299
ACTL6B	2	2	0.0299
AGAP1	2	2	0.0299
DRC7	2	2	0.0299
LRRC8C	2	2	0.0299
ATP13A4	2	2	0.0299
ANKFY1	2	2	0.0299
SPOUT1	2	2	0.0299
FAM49B	2	2	0.0299
HPS3	2	2	0.0299
SRRT	2	2	0.0299
NBAS	2	2	0.0299
LSR	2	2	0.0299
MTOR	2	2	0.0299
ZFR	2	2	0.0299
CARD11	2	2	0.0299
ASB1	2	2	0.0299
LZTS2	2	2	0.0299
FYB1	2	2	0.0299
FTSJ3	2	2	0.0299
IP6K3	2	2	0.0299
DZIP1L	2	2	0.0299
GATM	2	2	0.0299
KAT2A	2	2	0.0299
NR6A1	2	2	0.0299
ADA2	2	2	0.0299
GJA5	2	2	0.0299
ZNF469	2	2	0.0299
DGAT2	2	2	0.0299
ACCS	2	2	0.0299
CAPS2	2	2	0.0299
GOLGA4	2	2	0.0299
ADGRA3	2	2	0.0299
PRRC2B	2	2	0.0299
TMC2	2	2	0.0299
GRIA1	2	2	0.0299
GRIA3	2	2	0.0299
GRID2	3	2	0.0299
GRIK3	2	2	0.0299
MSH6	2	2	0.0299
FBXO18	2	2	0.0299
TMEM209	2	2	0.0299
HCFC1	2	2	0.0299
HIVEP2	2	2	0.0299
HLA-C	2	2	0.0299
HMMR	2	2	0.0299
FAM129C	2	2	0.0299
KIF24	2	2	0.0299
HOXB3	2	2	0.0299
ANKAR	2	2	0.0299
HSD17B4	2	2	0.0299
COL27A1	3	2	0.0299
ABCC11	2	2	0.0299
FAM117B	2	2	0.0299
IFIT1	2	2	0.0299
SYDE1	3	2	0.0299
IGF2R	2	2	0.0299
DNAJC5B	2	2	0.0299
IL6ST	2	2	0.0299
INPP5B	2	2	0.0299
LRRTM1	2	2	0.0299
ITGB2	2	2	0.0299
JARID2	2	2	0.0299
KCNA4	2	2	0.0299
KCNA5	2	2	0.0299
KCNQ3	2	2	0.0299
KIF5C	2	2	0.0299
KIR2DL3	2	2	0.0299
KRT2	2	2	0.0299
KRT17	3	2	0.0299
STXBP5	2	2	0.0299
KRT85	2	2	0.0299
L1CAM	2	2	0.0299
LAMA2	2	2	0.0299
LAMA3	2	2	0.0299
LAMA5	2	2	0.0299
LAMB2	2	2	0.0299
LAMC1	2	2	0.0299
LAMC2	2	2	0.0299
LBR	2	2	0.0299
LCT	2	2	0.0299
LEPR	2	2	0.0299
PIKFYVE	2	2	0.0299
LTBP1	2	2	0.0299
IFNL1	2	2	0.0299
MAGEB4	2	2	0.0299
MAN2C1	2	2	0.0299
MAN2B1	2	2	0.0299
MIPEP	2	2	0.0299
AFF1	3	2	0.0299
PPP4R2	2	2	0.0299
ZNF679	2	2	0.0299
MYB	2	2	0.0299
MYBL2	3	2	0.0299
MYH6	2	2	0.0299
MYH10	2	2	0.0299
MYL1	2	2	0.0299
MYO1A	2	2	0.0299
MYO5B	2	2	0.0299
MYO7B	2	2	0.0299
MYO10	2	2	0.0299
PPP1R12A	2	2	0.0299
PKD1L1	2	2	0.0299
NCF2	2	2	0.0299
DUOX1	2	2	0.0299
NEO1	2	2	0.0299
NFE2L1	3	2	0.0299
NFKB1	2	2	0.0299
NKTR	2	2	0.0299
NOS1	2	2	0.0299
ADGRD1	2	2	0.0299
LINC01559	2	2	0.0299
NTRK1	2	2	0.0299
OVGP1	2	2	0.0299
DNAH12	3	2	0.0299
PC	2	2	0.0299
PDGFRA	2	2	0.0299
ENPP2	2	2	0.0299
PEX6	2	2	0.0299
PFKP	2	2	0.0299
PIK3CA	3	2	0.0299
PIK3R1	3	2	0.0299
MOV10L1	2	2	0.0299
XRN1	2	2	0.0299
RBM47	2	2	0.0299
ADAMTSL4	2	2	0.0299
PMS1	2	2	0.0299
FAM193B	2	2	0.0299
MTMR12	2	2	0.0299
SDK2	2	2	0.0299
MAP10	2	2	0.0299
PPEF1	2	2	0.0299
TMEM106B	2	2	0.0299
GSDMA	2	2	0.0299
HYDIN	2	2	0.0299
DNAJB12	2	2	0.0299
PSMC4	2	2	0.0299
CNTLN	2	2	0.0299
ZCCHC2	2	2	0.0299
PTK2	2	2	0.0299
SSC5D	2	2	0.0299
SOHLH2	2	2	0.0299
PTPRZ1	2	2	0.0299
TTC38	2	2	0.0299
SLC25A41	3	2	0.0299
ENOX1	2	2	0.0299
RASGRF1	2	2	0.0299
KIF26B	2	2	0.0299
PIWIL2	2	2	0.0299
CEP192	2	2	0.0299
HEATR1	2	2	0.0299
DALRD3	2	2	0.0299
RLF	2	2	0.0299
PBRM1	2	2	0.0299
PNMA8A	2	2	0.0299
YY1AP1	2	2	0.0299
ELP2	2	2	0.0299
ASXL2	2	2	0.0299
TYW1	2	2	0.0299
DRAM1	2	2	0.0299
WDR33	2	2	0.0299
HEMGN	2	2	0.0299
ATXN1	2	2	0.0299
SCN2A	2	2	0.0299
SCN3A	2	2	0.0299
SCN10A	3	2	0.0299
SECTM1	2	2	0.0299
KLK15	2	2	0.0299
SELL	2	2	0.0299
CDC42BPG	2	2	0.0299
UBE2Q1	2	2	0.0299
PHLDA1	2	2	0.0299
CDKN2AIP	3	2	0.0299
CCDC150	2	2	0.0299
SI	2	2	0.0299
LRRC40	2	2	0.0299
ENPP4	2	2	0.0299
KHDC4	2	2	0.0299
ZNF365	2	2	0.0299
SLC4A3	2	2	0.0299
DENND4C	2	2	0.0299
SLC5A5	2	2	0.0299
RALY	2	2	0.0299
SLC6A4	2	2	0.0299
MAPRE3	2	2	0.0299
SMTNL1	2	2	0.0299
TENM3	2	2	0.0299
SLC16A2	2	2	0.0299
BTBD7	2	2	0.0299
SMARCA2	2	2	0.0299
EFR3B	2	2	0.0299
OGDHL	2	2	0.0299
CEP131	2	2	0.0299
SPEN	2	2	0.0299
CMTR2	2	2	0.0299
FGD6	2	2	0.0299
UNC13A	2	2	0.0299
CACNA2D3	2	2	0.0299
ZNF292	2	2	0.0299
ADCY10	2	2	0.0299
TNIK	2	2	0.0299
GLT8D1	2	2	0.0299
HECW1	2	2	0.0299
VWA8	2	2	0.0299
KDM4C	2	2	0.0299
PPRC1	2	2	0.0299
ZNF423	2	2	0.0299
CDK19	2	2	0.0299
TNRC6B	2	2	0.0299
CUL9	2	2	0.0299
ZZEF1	2	2	0.0299
GRAMD4	2	2	0.0299
CIC	2	2	0.0299
STAT5A	2	2	0.0299
STAT5B	2	2	0.0299
STAB1	2	2	0.0299
IGSF10	3	2	0.0299
STK10	2	2	0.0299
PHLDB1	2	2	0.0299
CYFIP1	2	2	0.0299
MDN1	2	2	0.0299
NRK	2	2	0.0299
DNAJC9	2	2	0.0299
PLCB1	2	2	0.0299
PHLPP1	2	2	0.0299
ATP11A	2	2	0.0299
DNMBP	2	2	0.0299
MGA	2	2	0.0299
NUP160	2	2	0.0299
UNC5D	2	2	0.0299
CNTN2	2	2	0.0299
TBCD	2	2	0.0299
ANKS1A	2	2	0.0299
ANO4	3	2	0.0299
SIN3B	2	2	0.0299
RPGRIP1L	2	2	0.0299
TCF12	2	2	0.0299
DOCK9	2	2	0.0299
U2SURP	2	2	0.0299
OR10Q1	2	2	0.0299
PCDHB10	2	2	0.0299
PCDHA7	2	2	0.0299
MUC5B	2	2	0.0299
SRGAP2	2	2	0.0299
SMG5	2	2	0.0299
KIAA0368	2	2	0.0299
TFAP2C	2	2	0.0299
ZFPM2	2	2	0.0299
TGM2	2	2	0.0299
THBS4	2	2	0.0299
ABCB10	3	2	0.0299
KIAA0825	2	2	0.0299
MACF1	2	2	0.0299
MTREX	2	2	0.0299
SRRM2	2	2	0.0299
TNXB	3	2	0.0299
MAPK8IP2	2	2	0.0299
TPO	2	2	0.0299
ADAMTS19	2	2	0.0299
SYNPO2	2	2	0.0299
TRPC6	2	2	0.0299
TRPM2	2	2	0.0299
RABGAP1	2	2	0.0299
TTC3	2	2	0.0299
BMT2	2	2	0.0299
TYRO3	2	2	0.0299
UTRN	2	2	0.0299
KDM6A	2	2	0.0299
VLDLR	3	2	0.0299
VWF	2	2	0.0299
CYP26B1	2	2	0.0299
CLIP2	2	2	0.0299
WT1	2	2	0.0299
BCCIP	2	2	0.0299
ZNF425	2	2	0.0299
ZNF66	2	2	0.0299
FMN2	2	2	0.0299
ARID3C	2	2	0.0299
PTCRA	2	2	0.0299
EML6	2	2	0.0299
UBQLN4	2	2	0.0299
C15ORF39	2	2	0.0299
ZNF208	2	2	0.0299
ZP2	2	2	0.0299
TULP4	2	2	0.0299
PDILT	2	2	0.0299
NAV3	2	2	0.0299
ZNF730	2	2	0.0299
FGD3	2	2	0.0299
FCHSD1	2	2	0.0299
KNL1	2	2	0.0299
MMS22L	2	2	0.0299
NUP107	2	2	0.0299
APMAP	2	2	0.0299
ZMIZ1	2	2	0.0299
CUBN	2	2	0.0299
ANKRD50	2	2	0.0299
MCOLN1	2	2	0.0299
SLC39A12	2	2	0.0299
KMT2D	2	2	0.0299
NCOA3	2	2	0.0299
AGAP5	2	2	0.0299
LZTR1	2	2	0.0299
USP11	2	2	0.0299
SMC1A	2	2	0.0299
FRMD7	2	2	0.0299
ABHD6	2	2	0.0299
AK9	2	2	0.0299
SNN	2	2	0.0299
AXIN1	2	2	0.0299
KIAA1210	5	2	0.0299
ARID1B	2	2	0.0299
HEG1	2	2	0.0299
NWD2	2	2	0.0299
XPO5	3	2	0.0299
RPTOR	2	2	0.0299
MIB1	2	2	0.0299
ALPK3	2	2	0.0299
TAOK1	2	2	0.0299
TDRD6	2	2	0.0299
UNC79	2	2	0.0299
FAM135A	2	2	0.0299
PREX1	2	2	0.0299
IRS4	2	2	0.0299
KLHL1	2	2	0.0299
FGD2	2	2	0.0299
C6ORF89	2	2	0.0299
PI16	2	2	0.0299
PPFIA4	2	2	0.0299
HCN3	2	2	0.0299
CNTNAP1	2	2	0.0299
ZBTB4	2	2	0.0299
LEMD2	2	2	0.0299
PHRF1	2	2	0.0299
DGKE	2	2	0.0299
ZDBF2	2	2	0.0299
API5	2	2	0.0299
LGR5	2	2	0.0299
SFMBT2	2	2	0.0299
EPG5	2	2	0.0299
SUGP1	2	2	0.0299
NCOA1	2	2	0.0299
CCAR2	2	2	0.0299
EIF3G	2	2	0.0299
CYP4F11	2	2	0.0299
URI1	2	2	0.0299
RBMXL3	2	2	0.0299
MYH13	2	2	0.0299
PABPC4	2	2	0.0299
IL1RL2	2	2	0.0299
SYNGAP1	2	2	0.0299
AKAP4	2	2	0.0299
PROZ	2	2	0.0299
MCM3AP	2	2	0.0299
MTMR3	2	2	0.0299
HERC1	2	2	0.0299
AGBL1	2	2	0.0299
USP13	2	2	0.0299
TRPA1	2	2	0.0299
BRSK2	2	2	0.0299
ZNF429	2	2	0.0299
SEMA5A	2	2	0.0299
NBPF10	2	2	0.0299
ZMYM3	2	2	0.0299
CCPG1	2	2	0.0299
C16ORF78	2	2	0.0299
ZNF77	2	2	0.0299
ZNF462	2	2	0.0299
NRXN2	2	2	0.0299
OTOF	2	2	0.0299
NMT2	2	2	0.0299
FADS2	2	2	0.0299
MAP4K4	2	2	0.0299
NIPBL	2	2	0.0299
MXRA5	3	2	0.0299
MYOT	2	2	0.0299
INTS7	2	2	0.0299
FAM98A	2	2	0.0299
NFE2L3	2	2	0.0299
NCOR1	2	2	0.0299
TENM4	2	2	0.0299
GCC2	2	2	0.0299
PDE4DIP	2	2	0.0299
DZIP3	2	2	0.0299
SAFB2	2	2	0.0299
FAM53B	2	2	0.0299
GREB1	2	2	0.0299
RIMS2	2	2	0.0299
ZSCAN23	2	2	0.0299
RUBCN	2	2	0.0299
ECE2	2	2	0.0299
TDRD12	2	2	0.0299
TRPM6	2	2	0.0299
TANC2	2	2	0.0299
DOCK4	2	2	0.0299
HDAC9	2	2	0.0299
ZNF536	2	2	0.0299
RGS22	2	2	0.0299
PTDSS1	2	2	0.0299
CKAP5	2	2	0.0299
TATDN2	2	2	0.0299
CUL7	2	2	0.0299
ARHGAP11A	2	2	0.0299
NEK9	2	2	0.0299
ZEB2	2	2	0.0299
CEP350	2	2	0.0299
PJA2	2	2	0.0299
ZC3H11A	2	2	0.0299
SNAP91	2	2	0.0299
FIG4	2	2	0.0299
ATP2C2	2	2	0.0299
IQSEC1	2	2	0.0299
GFPT2	2	2	0.0299
NAALAD2	2	2	0.0299
MAMLD1	2	2	0.0299
FARSB	2	2	0.0299
ABCC5	2	2	0.0299
OR5H15	2	2	0.0299
MUC12	2	2	0.0299
ATP9A	2	2	0.0299
ENAM	2	2	0.0299
HIVEP3	2	2	0.0299
MYOF	2	2	0.0299
INTS6	2	2	0.0299
AKAP9	2	2	0.0299
TENM1	3	2	0.0299
MPHOSPH9	2	2	0.0299
RASGRP2	2	2	0.0299
COL6A5	2	2	0.0299
ABCA9	2	2	0.0299
TMEM132C	2	2	0.0299
NDRG1	2	2	0.0299
N4BP2L2	2	2	0.0299
VAV3	2	2	0.0299
GPNMB	2	2	0.0299
C1ORF61	2	2	0.0299
APPBP2	2	2	0.0299
THEMIS	2	2	0.0299
ARFGEF1	4	2	0.0299
NBEA	2	2	0.0299
LINGO2	2	2	0.0299
CHORDC1	2	2	0.0299
SCML4	2	2	0.0299
LOXHD1	2	2	0.0299
CLUL1	2	2	0.0299
EIF2AK1	2	2	0.0299
SDCBP2	2	2	0.0299
STAG2	2	2	0.0299
KDM5B	2	2	0.0299
ARPP21	2	2	0.0299
ZNF460	3	2	0.0299
SIGLEC8	2	2	0.0299
OR5I1	2	2	0.0299
CYSLTR1	2	2	0.0299
MRPS30	2	2	0.0299
NPFFR2	2	2	0.0299
RUNDC3A	2	2	0.0299
KIAA2026	2	2	0.0299
MTMR11	2	2	0.0299
P2RY10	2	2	0.0299
SF3B2	2	2	0.0299
TDRKH	2	2	0.0299
LILRA1	2	2	0.0299
RIPK3	2	2	0.0299
TOPBP1	2	2	0.0299
POLR3A	2	2	0.0299
BAZ1A	2	2	0.0299
RTL1	2	2	0.0299
INMT	2	2	0.0299
ARHGAP30	2	2	0.0299
AWAT1	2	2	0.0299
NLRP8	2	2	0.0299
NLRP13	2	2	0.0299
NLRP5	2	2	0.0299
SMAP1	2	2	0.0299
C2ORF71	2	2	0.0299
LRRC4B	2	2	0.0299
CCDC39	2	2	0.0299
SFXN5	2	2	0.0299
CFAP58	2	2	0.0299
OR2T12	2	2	0.0299
AGO3	2	2	0.0299
LRRIQ3	2	2	0.0299
ABCB5	2	2	0.0299
SETD2	2	2	0.0299
ANKRD11	2	2	0.0299
PODN	2	2	0.0299
MROH5	2	2	0.0299
DNAH14	2	2	0.0299
LRIT2	2	2	0.0299
OR5T1	2	2	0.0299
WDR66	2	2	0.0299
CARD10	3	2	0.0299
CRELD1	2	2	0.0299
HSPA12A	2	2	0.0299
NALCN	2	2	0.0299
AHNAK	3	2	0.0299
SNX8	2	2	0.0299
GPSM2	2	2	0.0299
TRPM8	2	2	0.0299
CARD14	2	2	0.0299
ANAPC4	2	2	0.0299
DMGDH	2	2	0.0299
OR11G2	2	2	0.0299
BICRA	2	2	0.0299
TTPAL	2	2	0.0299
OR6K6	2	2	0.0299
OR5H6	2	2	0.0299
OR51B4	2	2	0.0299
C20ORF85	2	2	0.0299
TMEM41B	2	2	0.0299
RNF128	2	2	0.0299
TANGO6	2	2	0.0299
ZNF705A	2	2	0.0299
GOLGA8J	2	2	0.0299
RHBDF2	2	2	0.0299
CCDC7	2	2	0.0299
ZFHX4	2	2	0.0299
CLMN	2	2	0.0299
ZNF665	2	2	0.0299
SPRED1	2	2	0.0299
UNC13C	2	2	0.0299
FAM124B	2	2	0.0299
ZNF613	2	2	0.0299
CYBRD1	2	2	0.0299
LRRC37A3	2	2	0.0299
TNIP3	3	2	0.0299
KIAA0319L	2	2	0.0299
WDR76	2	2	0.0299
CPED1	3	2	0.0299
DNTTIP2	2	2	0.0299
PIK3R4	2	2	0.0299
GREB1L	2	2	0.0299
RMI1	2	2	0.0299
CCDC170	2	2	0.0299
FRAS1	2	2	0.0299
PGGHG	2	2	0.0299
DYTN	2	2	0.0299
SPG11	2	2	0.0299
ACSF2	2	2	0.0299
TNN	2	2	0.0299
LRRC27	2	2	0.0299
PTH2	2	2	0.0299
FKBPL	2	2	0.0299
ANKRD36	2	2	0.0299
POTEJ	2	2	0.0299
SEMA4A	2	2	0.0299
ROBO3	2	2	0.0299
OTOA	2	2	0.0299
TUBA3D	2	2	0.0299
TMEM151B	2	2	0.0299
HIF3A	2	2	0.0299
NCCRP1	2	2	0.0299
COL18A1	2	2	0.0299
ARAP3	2	2	0.0299
GZF1	2	2	0.0299
CSMD1	2	2	0.0299
LRRC37A2	2	2	0.0299
GIGYF1	2	2	0.0299
ZNF780B	2	2	0.0299
PLEKHG2	2	2	0.0299
ACVR1C	2	2	0.0299
OR10R2	2	2	0.0299
PCDH20	2	2	0.0299
TTC23	2	2	0.0299
PINK1	2	2	0.0299
ARHGAP40	2	2	0.0299
OR6K2	2	2	0.0299
OR13G1	2	2	0.0299
UPF3B	2	2	0.0299
INTS3	2	2	0.0299
ANKRD13C	2	2	0.0299
TDRD5	2	2	0.0299
ZNF611	2	2	0.0299
CPNE4	2	2	0.0299
ZNF93	1	1	0.0149
AANAT	1	1	0.0149
ABCF1	1	1	0.0149
ABCA4	1	1	0.0149
ABL1	1	1	0.0149
KCNH8	1	1	0.0149
ACACA	1	1	0.0149
ACADVL	1	1	0.0149
APCDD1	1	1	0.0149
ACAT1	1	1	0.0149
CNST	1	1	0.0149
ACHE	1	1	0.0149
ACLY	2	1	0.0149
ACO1	1	1	0.0149
ACP5	1	1	0.0149
ACTA2	1	1	0.0149
ACTB	1	1	0.0149
NCKAP5	1	1	0.0149
PGLYRP3	1	1	0.0149
ACTN1	2	1	0.0149
ADA	1	1	0.0149
ADAR	1	1	0.0149
ELFN2	1	1	0.0149
ADCY1	1	1	0.0149
ADCY2	1	1	0.0149
ESCO1	1	1	0.0149
ADCY5	1	1	0.0149
ADCY6	1	1	0.0149
ADCY7	1	1	0.0149
MYSM1	1	1	0.0149
ADCY8	1	1	0.0149
GALNT13	1	1	0.0149
ADD1	1	1	0.0149
PLIN2	1	1	0.0149
ADH5	2	1	0.0149
ZBED9	1	1	0.0149
ADORA2A	1	1	0.0149
RHPN1	1	1	0.0149
VSTM4	1	1	0.0149
FHAD1	1	1	0.0149
ADRA1A	1	1	0.0149
SLAMF6	1	1	0.0149
ADRA2B	1	1	0.0149
GRK2	1	1	0.0149
AP2A2	1	1	0.0149
AP1B1	1	1	0.0149
AFP	1	1	0.0149
ACAN	1	1	0.0149
AGL	1	1	0.0149
JAG1	1	1	0.0149
AGT	1	1	0.0149
VSIG10L	1	1	0.0149
AHCY	1	1	0.0149
ZNF578	1	1	0.0149
HFM1	1	1	0.0149
C1QTNF3	1	1	0.0149
ALAS1	1	1	0.0149
ALAS2	1	1	0.0149
ALCAM	1	1	0.0149
ATP6V1C2	1	1	0.0149
ALDH2	1	1	0.0149
ALDH3A2	1	1	0.0149
ZNF418	1	1	0.0149
ZNF548	1	1	0.0149
ALOX5	1	1	0.0149
GPRASP2	1	1	0.0149
AMD1	1	1	0.0149
AMPD3	2	1	0.0149
AMPH	1	1	0.0149
AMY2A	1	1	0.0149
ANGPT2	1	1	0.0149
TMEM190	1	1	0.0149
SLC25A4	1	1	0.0149
ZPLD1	1	1	0.0149
ANXA1	1	1	0.0149
ANXA3	1	1	0.0149
AOC2	1	1	0.0149
APBA1	1	1	0.0149
SLC26A9	1	1	0.0149
APLP1	1	1	0.0149
APOA1	1	1	0.0149
APOBEC1	1	1	0.0149
APOH	1	1	0.0149
SHROOM2	1	1	0.0149
AR	1	1	0.0149
TRIM23	1	1	0.0149
RHOA	1	1	0.0149
ARHGAP4	1	1	0.0149
ARHGAP5	2	1	0.0149
ARHGAP6	1	1	0.0149
ARL1	1	1	0.0149
ARNT	1	1	0.0149
ARSA	1	1	0.0149
ARSB	1	1	0.0149
ARSE	1	1	0.0149
ASL	1	1	0.0149
ASPH	1	1	0.0149
KCTD14	1	1	0.0149
ZBTB10	1	1	0.0149
SLC17A8	1	1	0.0149
RASL11B	1	1	0.0149
TMEM108	1	1	0.0149
IGFL2	1	1	0.0149
CRYBG3	1	1	0.0149
ZNF565	1	1	0.0149
ATP1A1	1	1	0.0149
ATP2B1	1	1	0.0149
ATP2B2	1	1	0.0149
ZNF582	1	1	0.0149
ATP4A	1	1	0.0149
LRRC15	1	1	0.0149
ATG4A	1	1	0.0149
ATP6V1A	1	1	0.0149
ATP6V1B1	1	1	0.0149
ATP6V1C1	1	1	0.0149
DPY19L3	1	1	0.0149
ATP6AP1	1	1	0.0149
ATP5PO	1	1	0.0149
ATR	1	1	0.0149
AUP1	1	1	0.0149
AVPR1B	1	1	0.0149
BAAT	1	1	0.0149
BCAT2	1	1	0.0149
BCHE	1	1	0.0149
BCKDHA	1	1	0.0149
BCL6	1	1	0.0149
BCR	1	1	0.0149
ERVMER34-1	1	1	0.0149
BFSP1	1	1	0.0149
BID	1	1	0.0149
PRDM1	1	1	0.0149
BLK	1	1	0.0149
ZNF599	1	1	0.0149
BNC1	1	1	0.0149
BMP4	1	1	0.0149
BMP5	1	1	0.0149
FCRL1	1	1	0.0149
FCRL3	1	1	0.0149
DST	1	1	0.0149
GBP4	1	1	0.0149
BRAF	1	1	0.0149
ZFP36L1	1	1	0.0149
BRS3	1	1	0.0149
BTN1A1	1	1	0.0149
BUB1	1	1	0.0149
BUB1B	2	1	0.0149
WRAP73	1	1	0.0149
CRNN	1	1	0.0149
C3	1	1	0.0149
WDR90	1	1	0.0149
ZNF860	1	1	0.0149
C8B	1	1	0.0149
ZNF714	1	1	0.0149
NLRC3	1	1	0.0149
ERICH6	1	1	0.0149
CA2	1	1	0.0149
CA9	1	1	0.0149
DDR1	1	1	0.0149
CACNA2D1	1	1	0.0149
CACNB1	1	1	0.0149
SLC25A20	1	1	0.0149
CAD	1	1	0.0149
COL6A6	1	1	0.0149
CAMK2G	1	1	0.0149
ZNF689	1	1	0.0149
CANX	1	1	0.0149
CAPN2	1	1	0.0149
RTP2	1	1	0.0149
CAPN6	1	1	0.0149
CASP6	1	1	0.0149
CASP7	1	1	0.0149
CASP9	1	1	0.0149
CASQ1	1	1	0.0149
ATP13A5	1	1	0.0149
CAT	1	1	0.0149
TMEM207	1	1	0.0149
RUNX1	1	1	0.0149
CBL	1	1	0.0149
CCIN	1	1	0.0149
C1ORF127	1	1	0.0149
CCNT1	1	1	0.0149
CD4	1	1	0.0149
CD7	1	1	0.0149
CD8A	1	1	0.0149
IL17RE	1	1	0.0149
CD33	1	1	0.0149
SCARB1	1	1	0.0149
SCARB2	1	1	0.0149
ENTPD1	1	1	0.0149
ENTPD2	1	1	0.0149
ENTPD6	1	1	0.0149
CD79B	1	1	0.0149
ADGRE5	1	1	0.0149
LRBA	1	1	0.0149
LONRF2	1	1	0.0149
CDH9	1	1	0.0149
CDH10	1	1	0.0149
CDH15	1	1	0.0149
MIR519E	2	1	0.0149
IL27	1	1	0.0149
CDR1	1	1	0.0149
CDX2	1	1	0.0149
CLGN	1	1	0.0149
CEL	1	1	0.0149
C12ORF56	1	1	0.0149
CENPE	1	1	0.0149
CENPF	1	1	0.0149
DIS3L	1	1	0.0149
ARL11	1	1	0.0149
CEACAM4	1	1	0.0149
PPM1M	1	1	0.0149
RCBTB2	1	1	0.0149
AKR1C4	1	1	0.0149
CHI3L1	1	1	0.0149
CHI3L2	1	1	0.0149
CHM	1	1	0.0149
CHRM2	1	1	0.0149
CHRNA4	2	1	0.0149
CKMT2	1	1	0.0149
CLCN3	1	1	0.0149
CLK2	1	1	0.0149
TPP1	1	1	0.0149
CLTC	1	1	0.0149
CCR7	1	1	0.0149
ABCC2	1	1	0.0149
TSR3	1	1	0.0149
SCLT1	1	1	0.0149
CNGA2	1	1	0.0149
CNGA4	1	1	0.0149
CNN3	1	1	0.0149
COL4A2	1	1	0.0149
ANKRD35	1	1	0.0149
COL4A5	1	1	0.0149
COL6A2	1	1	0.0149
COL7A1	1	1	0.0149
COL8A1	1	1	0.0149
COL9A2	1	1	0.0149
TOGARAM2	1	1	0.0149
COX10	1	1	0.0149
NOX4	1	1	0.0149
CP	1	1	0.0149
NOX3	1	1	0.0149
CPA1	1	1	0.0149
CPT2	1	1	0.0149
CRABP1	1	1	0.0149
CREM	1	1	0.0149
CRMP1	1	1	0.0149
CRP	1	1	0.0149
CRY1	1	1	0.0149
CRY2	1	1	0.0149
CCDC27	1	1	0.0149
CRYGC	2	1	0.0149
CSE1L	1	1	0.0149
CSF2RA	1	1	0.0149
CSN3	1	1	0.0149
KLHDC3	1	1	0.0149
GALNT9	1	1	0.0149
IL21R	1	1	0.0149
CSPG4	1	1	0.0149
ATP6V0A4	1	1	0.0149
SLC25A10	1	1	0.0149
CYHR1	1	1	0.0149
CSTF1	1	1	0.0149
CSTF3	2	1	0.0149
ELOVL3	1	1	0.0149
PNPLA8	1	1	0.0149
TCF7L1	1	1	0.0149
PMFBP1	1	1	0.0149
CYLD	1	1	0.0149
CYP2C19	1	1	0.0149
CYP2C8	1	1	0.0149
ARHGAP24	1	1	0.0149
LELP1	1	1	0.0149
CYP2E1	1	1	0.0149
CYP7A1	1	1	0.0149
CYP11B2	1	1	0.0149
CYP51A1	1	1	0.0149
DAB1	1	1	0.0149
DACH1	1	1	0.0149
DAPK1	1	1	0.0149
DARS	2	1	0.0149
NUF2	1	1	0.0149
DNAL1	1	1	0.0149
DBN1	1	1	0.0149
COG3	1	1	0.0149
DDX1	1	1	0.0149
DDX5	1	1	0.0149
BCL2L12	1	1	0.0149
TAS2R16	1	1	0.0149
TAS2R1	1	1	0.0149
TAS2R9	1	1	0.0149
GSDME	1	1	0.0149
DQX1	1	1	0.0149
ZMIZ2	1	1	0.0149
DIAPH2	1	1	0.0149
2018-09-01	1	1	0.0149
DLAT	1	1	0.0149
DLG1	1	1	0.0149
TLN2	2	1	0.0149
PARP9	1	1	0.0149
DLX5	1	1	0.0149
GRIN3A	1	1	0.0149
DMBT1	1	1	0.0149
DNA2	1	1	0.0149
DNAH6	1	1	0.0149
SLC4A9	1	1	0.0149
DYNC1LI2	1	1	0.0149
DNM2	1	1	0.0149
DNMT3B	1	1	0.0149
SHANK1	1	1	0.0149
ZNF729	1	1	0.0149
TBX22	1	1	0.0149
CPEB2	1	1	0.0149
DOCK3	1	1	0.0149
DOK1	1	1	0.0149
DXO	1	1	0.0149
DPH2	1	1	0.0149
FAM57B	1	1	0.0149
DPP6	1	1	0.0149
DPYS	1	1	0.0149
DPYSL3	1	1	0.0149
SLC26A3	1	1	0.0149
SLC25A18	1	1	0.0149
EVC2	1	1	0.0149
ATN1	1	1	0.0149
L3MBTL2	1	1	0.0149
METTL11B	1	1	0.0149
TSC22D3	1	1	0.0149
DTX1	1	1	0.0149
DUSP4	1	1	0.0149
FAHD2A	1	1	0.0149
EMC9	1	1	0.0149
KCNK16	1	1	0.0149
PDCL2	1	1	0.0149
ECE1	1	1	0.0149
PHC2	2	1	0.0149
EEF1A1	1	1	0.0149
C4ORF36	1	1	0.0149
MRPS7	1	1	0.0149
POLR1D	2	1	0.0149
SYT16	1	1	0.0149
KLHL5	1	1	0.0149
EIF2D	1	1	0.0149
TRNT1	1	1	0.0149
SCCPDH	1	1	0.0149
EFNB2	1	1	0.0149
ZC2HC1A	1	1	0.0149
PHF20L1	1	1	0.0149
RDH11	1	1	0.0149
USHBP1	1	1	0.0149
PDIK1L	1	1	0.0149
EPHA2	1	1	0.0149
EIF4A1	1	1	0.0149
KCTD10	1	1	0.0149
EIF4A2	1	1	0.0149
PHF11	1	1	0.0149
KCTD3	1	1	0.0149
EIF4G2	1	1	0.0149
IRAK4	1	1	0.0149
INSIG2	1	1	0.0149
GPR156	1	1	0.0149
ELAVL3	1	1	0.0149
CERCAM	1	1	0.0149
ELF1	1	1	0.0149
SLC45A2	1	1	0.0149
ELK1	1	1	0.0149
MARK2	1	1	0.0149
CFAP57	1	1	0.0149
SPRTN	1	1	0.0149
RASSF4	1	1	0.0149
TATDN1	1	1	0.0149
IMMP2L	1	1	0.0149
HAO2	1	1	0.0149
EPAS1	1	1	0.0149
SLC4A11	1	1	0.0149
HERC5	1	1	0.0149
CKLF	1	1	0.0149
ZNF639	1	1	0.0149
IPO11	1	1	0.0149
NIN	1	1	0.0149
EPHB1	2	1	0.0149
EPHB2	1	1	0.0149
EPHB4	1	1	0.0149
EPHB6	1	1	0.0149
CLDN18	1	1	0.0149
XIRP1	1	1	0.0149
ERCC5	1	1	0.0149
CTTNBP2	1	1	0.0149
PHF20	1	1	0.0149
KREMEN1	1	1	0.0149
ERN1	1	1	0.0149
ESRRG	1	1	0.0149
ETF1	1	1	0.0149
OBSCN	2	1	0.0149
ETS2	1	1	0.0149
EMILIN2	1	1	0.0149
ETV1	1	1	0.0149
ETV3	1	1	0.0149
ETV5	1	1	0.0149
ETV6	1	1	0.0149
EXT1	2	1	0.0149
EXT2	1	1	0.0149
MND1	1	1	0.0149
EXTL3	1	1	0.0149
ADGRV1	1	1	0.0149
EYA1	1	1	0.0149
EZH2	1	1	0.0149
CYP39A1	1	1	0.0149
FAM186B	1	1	0.0149
MYCBPAP	1	1	0.0149
FAM13B	1	1	0.0149
SLC18B1	1	1	0.0149
ARMCX1	1	1	0.0149
TLR8	1	1	0.0149
KBTBD7	1	1	0.0149
ZRANB3	1	1	0.0149
PLAC8	1	1	0.0149
PYHIN1	1	1	0.0149
FANCA	1	1	0.0149
SPTBN5	1	1	0.0149
FANCG	1	1	0.0149
FBLN1	1	1	0.0149
FAT1	1	1	0.0149
FAT2	1	1	0.0149
KRT76	1	1	0.0149
FBLN2	2	1	0.0149
ZNF117	1	1	0.0149
FBN1	1	1	0.0149
FBN2	1	1	0.0149
LRRIQ1	1	1	0.0149
ZNF394	1	1	0.0149
MS4A2	1	1	0.0149
ACAD11	1	1	0.0149
UBR5	1	1	0.0149
TOMM40L	1	1	0.0149
SYDE2	1	1	0.0149
UCHL5	1	1	0.0149
ANGPT4	1	1	0.0149
ZNF644	1	1	0.0149
CRLF3	1	1	0.0149
ARID5B	1	1	0.0149
FER	1	1	0.0149
GTF2IRD2	1	1	0.0149
FGA	1	1	0.0149
ASCC2	1	1	0.0149
LOXL4	1	1	0.0149
FGF6	1	1	0.0149
FGF7	1	1	0.0149
POLR1B	1	1	0.0149
WFDC5	1	1	0.0149
FGFR1	1	1	0.0149
CHD6	1	1	0.0149
FGFR3	1	1	0.0149
FGG	1	1	0.0149
SLITRK6	1	1	0.0149
FHL1	1	1	0.0149
DDX41	1	1	0.0149
VEGFD	1	1	0.0149
SUCO	1	1	0.0149
WDR17	1	1	0.0149
ART5	1	1	0.0149
ANAPC5	1	1	0.0149
TXNDC2	1	1	0.0149
SCARA3	1	1	0.0149
MAGEC2	1	1	0.0149
FKBP2	2	1	0.0149
FKBP5	1	1	0.0149
ZNF541	2	1	0.0149
ACAP3	1	1	0.0149
FOXC1	1	1	0.0149
ZMYND12	1	1	0.0149
TMEM117	1	1	0.0149
ARAP2	1	1	0.0149
FOXM1	1	1	0.0149
C2ORF16	1	1	0.0149
UBE2J1	1	1	0.0149
FLI1	1	1	0.0149
FLT3LG	1	1	0.0149
FLT4	4	1	0.0149
PSD2	1	1	0.0149
FMO4	1	1	0.0149
FMR1	1	1	0.0149
AFF2	1	1	0.0149
CAMKK1	1	1	0.0149
SYT3	1	1	0.0149
RTCB	1	1	0.0149
FNTB	1	1	0.0149
POLR3GL	1	1	0.0149
NELFCD	1	1	0.0149
FOLH1	1	1	0.0149
ALKBH7	1	1	0.0149
TRMT112	1	1	0.0149
FPR2	1	1	0.0149
ETV7	1	1	0.0149
ZC3HC1	1	1	0.0149
PHOSPHO2	1	1	0.0149
SCLY	1	1	0.0149
SIRT7	1	1	0.0149
RAB14	1	1	0.0149
NT5DC3	1	1	0.0149
HVCN1	1	1	0.0149
MBIP	1	1	0.0149
GDE1	1	1	0.0149
COG8	1	1	0.0149
ESF1	1	1	0.0149
PCF11	1	1	0.0149
PIAS4	1	1	0.0149
MIA2	1	1	0.0149
POTEM	1	1	0.0149
MRPL48	1	1	0.0149
CENPI	1	1	0.0149
FSHR	1	1	0.0149
NR5A2	1	1	0.0149
BPIFB4	1	1	0.0149
ZNF528	1	1	0.0149
MAML2	1	1	0.0149
ASB2	1	1	0.0149
BRSK1	1	1	0.0149
FUT6	1	1	0.0149
MAP3K21	1	1	0.0149
SLC37A4	1	1	0.0149
MEGF11	1	1	0.0149
SLX4	1	1	0.0149
GABRA4	1	1	0.0149
ZNF44	1	1	0.0149
GABRG1	1	1	0.0149
UPB1	1	1	0.0149
ZNF527	1	1	0.0149
JPH4	1	1	0.0149
B4GALNT1	1	1	0.0149
GALNS	1	1	0.0149
ARID4B	1	1	0.0149
ACRBP	1	1	0.0149
CDK12	1	1	0.0149
LRRC32	1	1	0.0149
GART	1	1	0.0149
GAS6	1	1	0.0149
KIAA1841	1	1	0.0149
GATA4	1	1	0.0149
GBE1	1	1	0.0149
GBP3	1	1	0.0149
GCGR	1	1	0.0149
BLOC1S1	1	1	0.0149
LYZL1	1	1	0.0149
GALNT7	1	1	0.0149
MSTN	1	1	0.0149
GDF9	2	1	0.0149
GJA1	1	1	0.0149
ZNF594	1	1	0.0149
GJB5	1	1	0.0149
NTNG2	1	1	0.0149
GLA	1	1	0.0149
GCLC	1	1	0.0149
GLDC	1	1	0.0149
GLG1	1	1	0.0149
GLI3	1	1	0.0149
RNASE7	1	1	0.0149
GLUD2	1	1	0.0149
TRIM55	1	1	0.0149
AIFM3	1	1	0.0149
SLC9A7	1	1	0.0149
GNAQ	1	1	0.0149
COX4I2	1	1	0.0149
MYO18B	1	1	0.0149
GTPBP3	1	1	0.0149
LNX1	1	1	0.0149
GOLGA1	2	1	0.0149
GOT1	2	1	0.0149
CNDP1	1	1	0.0149
GPI	1	1	0.0149
HORMAD2	1	1	0.0149
XCR1	1	1	0.0149
CXCR3	1	1	0.0149
GPR15	1	1	0.0149
TRIM51	1	1	0.0149
ZNF607	1	1	0.0149
GPR37	1	1	0.0149
GPR42	1	1	0.0149
KMT5C	1	1	0.0149
GRK6	1	1	0.0149
GRB7	1	1	0.0149
GRB14	1	1	0.0149
GRIA2	1	1	0.0149
PLCD4	1	1	0.0149
GRID1	1	1	0.0149
GRN	1	1	0.0149
GRIK2	1	1	0.0149
GRIK4	1	1	0.0149
ARHGAP35	1	1	0.0149
GRM7	1	1	0.0149
GRM8	1	1	0.0149
HPDL	1	1	0.0149
GSN	1	1	0.0149
GSPT1	1	1	0.0149
GSR	1	1	0.0149
GSS	1	1	0.0149
LRCH3	1	1	0.0149
PTPN5	1	1	0.0149
ZBTB49	1	1	0.0149
GTF2A1	1	1	0.0149
GTF2H3	1	1	0.0149
GTF2I	1	1	0.0149
MIGA2	1	1	0.0149
GTF3C1	1	1	0.0149
TBRG1	1	1	0.0149
TMTC4	1	1	0.0149
GUCY2C	1	1	0.0149
C9ORF3	1	1	0.0149
SLC10A5	1	1	0.0149
GUSB	1	1	0.0149
SLC35B4	1	1	0.0149
ZNF587	1	1	0.0149
PPP1R15B	1	1	0.0149
GYS2	1	1	0.0149
FIZ1	1	1	0.0149
DIRC2	1	1	0.0149
HIST1H1C	1	1	0.0149
HIST1H1B	1	1	0.0149
HIST1H1T	1	1	0.0149
ZNRF1	1	1	0.0149
HIST1H2BD	1	1	0.0149
HIST1H2BB	2	1	0.0149
H3F3A	1	1	0.0149
ABHD13	1	1	0.0149
SERAC1	1	1	0.0149
PRPF38A	1	1	0.0149
HAL	1	1	0.0149
AJUBA	1	1	0.0149
ATG4D	1	1	0.0149
FRMD5	1	1	0.0149
HDAC2	1	1	0.0149
HELLS	1	1	0.0149
HGD	1	1	0.0149
DAND5	1	1	0.0149
ZNF585A	1	1	0.0149
HK3	1	1	0.0149
NLRP7	1	1	0.0149
OR1J1	1	1	0.0149
HLA-DMB	1	1	0.0149
SMYD1	1	1	0.0149
HLF	1	1	0.0149
HLA-F	1	1	0.0149
HLX	1	1	0.0149
TRIM6	1	1	0.0149
FOXA1	1	1	0.0149
HNRNPA2B1	1	1	0.0149
HNRNPF	1	1	0.0149
HNRNPH2	1	1	0.0149
HNRNPH3	1	1	0.0149
HNRNPK	1	1	0.0149
GRPEL2	1	1	0.0149
POTEE	1	1	0.0149
HOXB2	1	1	0.0149
HOXD13	1	1	0.0149
AGFG2	1	1	0.0149
HRC	1	1	0.0149
HSD3B1	1	1	0.0149
HSD3B2	1	1	0.0149
ZNF81	1	1	0.0149
HSPA4	1	1	0.0149
GPR151	1	1	0.0149
DNAJB1	1	1	0.0149
LANCL3	1	1	0.0149
TMEM201	1	1	0.0149
WDR36	1	1	0.0149
HTR2C	1	1	0.0149
HTR5A	1	1	0.0149
KRTAP4-1	1	1	0.0149
IRF8	1	1	0.0149
SLC5A9	1	1	0.0149
LGALS12	1	1	0.0149
IDE	1	1	0.0149
IDH3A	1	1	0.0149
IDH3B	1	1	0.0149
IFNA2	1	1	0.0149
STRIP1	1	1	0.0149
DGAT2L6	1	1	0.0149
IFNAR1	1	1	0.0149
MICALL1	1	1	0.0149
IGFALS	1	1	0.0149
IGHA2	1	1	0.0149
CCNB3	1	1	0.0149
IGHG3	1	1	0.0149
IGHMBP2	1	1	0.0149
STON2	1	1	0.0149
KNDC1	1	1	0.0149
TNKS1BP1	1	1	0.0149
CEP295	1	1	0.0149
DIXDC1	1	1	0.0149
ZC3H12C	1	1	0.0149
IL1RAP	1	1	0.0149
IL2RA	1	1	0.0149
IL2RG	1	1	0.0149
IL4R	1	1	0.0149
IL6R	1	1	0.0149
IL11RA	1	1	0.0149
IL12RB1	1	1	0.0149
ILF3	1	1	0.0149
IMPA2	1	1	0.0149
IMPDH1	1	1	0.0149
IMPG1	1	1	0.0149
INHBA	1	1	0.0149
TUBB8	1	1	0.0149
INPP4A	1	1	0.0149
INPPL1	1	1	0.0149
INSRR	1	1	0.0149
IPP	1	1	0.0149
RAD21L1	1	1	0.0149
IRAK1	1	1	0.0149
IRF5	1	1	0.0149
SERINC2	1	1	0.0149
ITGA1	1	1	0.0149
ITGA4	1	1	0.0149
ITGAL	1	1	0.0149
ITGAX	1	1	0.0149
ITGB1	1	1	0.0149
ITGB4	1	1	0.0149
ITGB6	1	1	0.0149
ITGB8	1	1	0.0149
ITIH4	1	1	0.0149
RNF215	1	1	0.0149
ITPR1	1	1	0.0149
ITPR3	1	1	0.0149
JAK2	1	1	0.0149
JAK3	1	1	0.0149
ARL6IP6	1	1	0.0149
FOXD4L1	1	1	0.0149
KCNA10	1	1	0.0149
KCNB1	1	1	0.0149
KCND1	1	1	0.0149
KCND2	1	1	0.0149
KCNH2	1	1	0.0149
KCNJ3	1	1	0.0149
KCNJ5	1	1	0.0149
KCNJ6	1	1	0.0149
CFAP221	1	1	0.0149
KCNJ11	1	1	0.0149
KLHL23	1	1	0.0149
KCNJ15	1	1	0.0149
KCNK2	1	1	0.0149
KCNMA1	2	1	0.0149
KCNQ2	1	1	0.0149
VWA3B	1	1	0.0149
TAAR1	1	1	0.0149
KHK	1	1	0.0149
SLC38A11	1	1	0.0149
KIFC3	1	1	0.0149
CFAP70	1	1	0.0149
KIR2DL1	1	1	0.0149
KISS1	1	1	0.0149
TET3	1	1	0.0149
KLRC1	1	1	0.0149
KLC1	1	1	0.0149
KIFC1	1	1	0.0149
KPNA2	1	1	0.0149
KPNA3	1	1	0.0149
TNPO1	1	1	0.0149
PRSS35	1	1	0.0149
LCA5	1	1	0.0149
KRT4	1	1	0.0149
EP400P1	1	1	0.0149
KRT19	1	1	0.0149
AFF3	1	1	0.0149
LAMA4	1	1	0.0149
LAMB1	1	1	0.0149
C10ORF90	1	1	0.0149
LCP1	1	1	0.0149
LDLR	1	1	0.0149
LETM1	1	1	0.0149
LGALS4	1	1	0.0149
LIG1	1	1	0.0149
LIG3	1	1	0.0149
LIG4	1	1	0.0149
LIMK1	1	1	0.0149
LIPC	1	1	0.0149
LLGL1	1	1	0.0149
LMAN1	1	1	0.0149
PRICKLE3	1	1	0.0149
LMX1B	1	1	0.0149
LPP	1	1	0.0149
LRP4	1	1	0.0149
LRP6	1	1	0.0149
LRP5	1	1	0.0149
LTBP2	1	1	0.0149
LTK	1	1	0.0149
PACRG	1	1	0.0149
LY75	1	1	0.0149
MAB21L1	1	1	0.0149
MAD2L1	1	1	0.0149
MAG	1	1	0.0149
MAGEA8	1	1	0.0149
MAGEA11	1	1	0.0149
MAGEA12	1	1	0.0149
MAN1A1	1	1	0.0149
MAN2A2	1	1	0.0149
ZFYVE27	1	1	0.0149
MAN2A1	1	1	0.0149
MAP1B	1	1	0.0149
MAT1A	1	1	0.0149
MCAM	1	1	0.0149
MCF2	1	1	0.0149
MCM3	1	1	0.0149
MCM5	1	1	0.0149
CD46	1	1	0.0149
BCL11A	1	1	0.0149
SMCP	1	1	0.0149
ADAM11	1	1	0.0149
FAM19A4	1	1	0.0149
LRP1B	1	1	0.0149
IGLL5	1	1	0.0149
MEFV	1	1	0.0149
MEIS2	1	1	0.0149
MAP3K5	1	1	0.0149
MEP1A	1	1	0.0149
FRA10AC1	1	1	0.0149
ANKRD22	1	1	0.0149
SCGB2A1	1	1	0.0149
MGAT3	1	1	0.0149
MGMT	1	1	0.0149
ZNF530	1	1	0.0149
CIITA	1	1	0.0149
RAB40AL	1	1	0.0149
PPM1L	1	1	0.0149
MKI67	2	1	0.0149
MLH1	1	1	0.0149
MAP3K10	1	1	0.0149
AFDN	2	1	0.0149
MMP11	1	1	0.0149
MMP17	1	1	0.0149
MN1	1	1	0.0149
MNDA	1	1	0.0149
KLHDC8B	1	1	0.0149
KIAA0754	1	1	0.0149
GABRR3	1	1	0.0149
MUC20	1	1	0.0149
MPG	1	1	0.0149
MPP1	1	1	0.0149
MRC1	1	1	0.0149
ZNF311	1	1	0.0149
LIPN	1	1	0.0149
MSH3	1	1	0.0149
MSH4	1	1	0.0149
MSI1	1	1	0.0149
MST1R	1	1	0.0149
MB21D2	1	1	0.0149
MTF1	1	1	0.0149
MTHFD1	2	1	0.0149
MTHFR	2	1	0.0149
MTIF2	1	1	0.0149
MTM1	1	1	0.0149
BEST4	1	1	0.0149
MYO1F	1	1	0.0149
MTR	2	1	0.0149
FLCN	1	1	0.0149
PLD6	1	1	0.0149
OR4C13	1	1	0.0149
MUSK	1	1	0.0149
MX2	1	1	0.0149
MYBL1	1	1	0.0149
MYBPC1	1	1	0.0149
MYC	1	1	0.0149
BCL9L	1	1	0.0149
MYF6	1	1	0.0149
MYH1	1	1	0.0149
MYH2	1	1	0.0149
MYH3	1	1	0.0149
MYH4	1	1	0.0149
MYH8	1	1	0.0149
MYH9	1	1	0.0149
MYH11	2	1	0.0149
ZCWPW2	1	1	0.0149
MYO9A	2	1	0.0149
MYO9B	1	1	0.0149
NEK10	1	1	0.0149
ZNF862	1	1	0.0149
PPP1R12B	1	1	0.0149
NAP1L1	1	1	0.0149
NASP	1	1	0.0149
NCAM1	1	1	0.0149
UNC13D	1	1	0.0149
CLDN22	1	1	0.0149
NCL	1	1	0.0149
CCDC168	1	1	0.0149
NDUFA1	1	1	0.0149
KCTD21	1	1	0.0149
SLC35G6	1	1	0.0149
GIMAP7	1	1	0.0149
NDUFB5	1	1	0.0149
NDUFB9	1	1	0.0149
NDUFS2	1	1	0.0149
NDUFV1	1	1	0.0149
LCN10	1	1	0.0149
NEDD4	1	1	0.0149
2018-09-02	1	1	0.0149
CFAP100	1	1	0.0149
NEFM	1	1	0.0149
NELL1	1	1	0.0149
NF1	1	1	0.0149
SLCO1C1	1	1	0.0149
NFATC3	1	1	0.0149
CD163L1	1	1	0.0149
NFKB2	1	1	0.0149
NFX1	1	1	0.0149
NGF	1	1	0.0149
NHS	1	1	0.0149
NID1	1	1	0.0149
FGD5	1	1	0.0149
SLC39A5	1	1	0.0149
PGA3	1	1	0.0149
NOTCH3	1	1	0.0149
NOTCH4	1	1	0.0149
PNLIPRP3	1	1	0.0149
NPAT	1	1	0.0149
NPC1	1	1	0.0149
NPHP1	1	1	0.0149
SLC37A1	1	1	0.0149
OR2A14	1	1	0.0149
RBM11	1	1	0.0149
NPR2	1	1	0.0149
NPY2R	1	1	0.0149
CLEC9A	1	1	0.0149
NRDC	1	1	0.0149
CPXM2	1	1	0.0149
C21ORF58	1	1	0.0149
NTHL1	1	1	0.0149
NTRK3	1	1	0.0149
DDR2	1	1	0.0149
NUMA1	1	1	0.0149
NUP98	1	1	0.0149
NR4A2	1	1	0.0149
TSPEAR	1	1	0.0149
NUP43	1	1	0.0149
TBC1D25	1	1	0.0149
C3ORF30	1	1	0.0149
OR1D2	1	1	0.0149
OR3A1	1	1	0.0149
OR3A2	1	1	0.0149
ORC2	1	1	0.0149
SLC22A18	1	1	0.0149
OR52R1	1	1	0.0149
DCUN1D1	1	1	0.0149
DENND6A	1	1	0.0149
P2RX4	1	1	0.0149
P2RX5	1	1	0.0149
TIGIT	1	1	0.0149
ZNF827	1	1	0.0149
P4HB	1	1	0.0149
PA2G4	1	1	0.0149
FURIN	1	1	0.0149
SH3D19	1	1	0.0149
PCSK6	1	1	0.0149
PROX2	1	1	0.0149
SERPINE1	1	1	0.0149
CNTN3	1	1	0.0149
SNTG2	1	1	0.0149
OR4B1	2	1	0.0149
OR4X2	1	1	0.0149
PAX5	1	1	0.0149
OR52M1	1	1	0.0149
OR52K2	1	1	0.0149
PCCB	1	1	0.0149
SERPINA5	1	1	0.0149
PCM1	1	1	0.0149
PCMT1	1	1	0.0149
PCNT	1	1	0.0149
PCSK5	1	1	0.0149
PCSK2	1	1	0.0149
CDK16	1	1	0.0149
CDK18	1	1	0.0149
PRTG	1	1	0.0149
PDE1A	1	1	0.0149
PDE3A	1	1	0.0149
PDE3B	1	1	0.0149
PDE4C	1	1	0.0149
PDE4D	1	1	0.0149
GOLGA6L2	1	1	0.0149
PDGFB	1	1	0.0149
PDK4	1	1	0.0149
ENPP1	1	1	0.0149
PDYN	1	1	0.0149
GDAP1	1	1	0.0149
PEX1	1	1	0.0149
ATP8B1	1	1	0.0149
COL22A1	1	1	0.0149
VIT	1	1	0.0149
CDK14	1	1	0.0149
PGM5	1	1	0.0149
GOLGA8G	1	1	0.0149
PHEX	1	1	0.0149
PHF1	1	1	0.0149
SLC38A2	1	1	0.0149
PHKA1	1	1	0.0149
PHKA2	1	1	0.0149
PHKB	1	1	0.0149
SERPINB13	1	1	0.0149
YIPF1	1	1	0.0149
PIGR	1	1	0.0149
PIK3C2B	1	1	0.0149
PIK3C2G	1	1	0.0149
PIK3C3	1	1	0.0149
ANLN	1	1	0.0149
PIK3CD	1	1	0.0149
PIK3R2	1	1	0.0149
PI4KA	1	1	0.0149
RIN2	1	1	0.0149
FBXO42	1	1	0.0149
PITX2	1	1	0.0149
CCSER2	1	1	0.0149
PKLR	1	1	0.0149
PKNOX1	1	1	0.0149
MIEF1	1	1	0.0149
TRMT13	1	1	0.0149
JAKMIP1	1	1	0.0149
PLCG2	1	1	0.0149
PLD1	1	1	0.0149
PLD2	1	1	0.0149
PRMT7	1	1	0.0149
HEATR5B	1	1	0.0149
TMCO1	1	1	0.0149
ZDHHC13	1	1	0.0149
PLXNA2	1	1	0.0149
CCDC93	1	1	0.0149
PMP2	1	1	0.0149
ASNSD1	1	1	0.0149
CCHCR1	1	1	0.0149
EXOC6	1	1	0.0149
ROBO4	1	1	0.0149
PMS2	1	1	0.0149
TAPT1	1	1	0.0149
PNN	1	1	0.0149
POLD1	2	1	0.0149
UGT1A8	1	1	0.0149
UGT1A7	2	1	0.0149
POLE	1	1	0.0149
POLG	1	1	0.0149
POLH	1	1	0.0149
POLR2A	1	1	0.0149
PON1	1	1	0.0149
POU2F2	1	1	0.0149
DDX56	1	1	0.0149
POU3F4	1	1	0.0149
POU4F1	1	1	0.0149
POU5F1	1	1	0.0149
INO80	1	1	0.0149
VSIG10	1	1	0.0149
PPEF2	1	1	0.0149
PARP14	1	1	0.0149
UGT1A4	1	1	0.0149
PPP1R3A	2	1	0.0149
TBC1D13	1	1	0.0149
RSBN1	1	1	0.0149
PPP1R10	1	1	0.0149
PPP2CB	1	1	0.0149
LRRN3	1	1	0.0149
CRLS1	1	1	0.0149
PTPA	1	1	0.0149
PPP2R5B	1	1	0.0149
PPP2R5C	1	1	0.0149
PPP2R5D	1	1	0.0149
MANSC1	1	1	0.0149
PRB4	1	1	0.0149
PRELP	1	1	0.0149
2018-03-05	1	1	0.0149
C17ORF47	1	1	0.0149
PRKAA1	1	1	0.0149
PRKCA	1	1	0.0149
PRKCB	1	1	0.0149
PRKCG	1	1	0.0149
PRKD1	1	1	0.0149
PRKDC	1	1	0.0149
PRKG1	1	1	0.0149
MAPK4	1	1	0.0149
MAPK6	1	1	0.0149
NUTM2F	1	1	0.0149
MAP2K1	1	1	0.0149
IL17RD	1	1	0.0149
MAP2K2	1	1	0.0149
MAP2K3	1	1	0.0149
ENDOV	1	1	0.0149
ZRANB1	1	1	0.0149
PROC	1	1	0.0149
CFAP46	1	1	0.0149
PROS1	1	1	0.0149
PROX1	1	1	0.0149
TET2	1	1	0.0149
LGMN	1	1	0.0149
[truncated: 1,980 more rows]

## Sheet: cluster_2_CNA
Table S6C: List of copy number alterations (CNAs) associated with tumors from SNF cluster 2
Gene	Cytoband	CNA	#	Freq
RAD21	8q24.11	AMP	6	0.1765
MYC	8q24.21	AMP	6	0.1765
MDM4	1q32.1	AMP	5	0.1471
ELK4	1q32.1	AMP	5	0.1471
SLC45A3	1q32.1	AMP	5	0.1471
IKBKE	1q32.1	AMP	5	0.1471
IL10	1q32.1	AMP	5	0.1471
EXT1	8q24.11	AMP	5	0.1471
PLEC	8q24.3	AMP	5	0.1471
RECQL4	8q24.3	AMP	5	0.1471
COX6C	8q22.2	AMP	5	0.1471
RSPO2	8q23.1	AMP	5	0.1471
ZNF217	20q13.2	AMP	5	0.1471
TSHZ2	20q13.2	AMP	5	0.1471
CDKN2A	9p21.3	DEL	5	0.1471
CDKN2B	9p21.3	DEL	5	0.1471
PTEN	10q23.31	DEL	4	0.1176
MCL1	1q21.2	AMP	4	0.1176
SOX2	3q26.33	AMP	4	0.1176
DCUN1D1	3q26.33	AMP	4	0.1176
TPR	1q31.1	AMP	4	0.1176
ELF3	1q32.1	AMP	4	0.1176
LGR6	1q32.1	AMP	4	0.1176
BTG2	1q32.1	AMP	4	0.1176
NDRG1	8q24.22	AMP	4	0.1176
AGO2	8q24.3	AMP	4	0.1176
PTK2	8q24.3	AMP	4	0.1176
EPPK1	8q24.3	AMP	4	0.1176
PTPRT	20q12-q13.11	AMP	4	0.1176
SEMG1	20q13.12	AMP	4	0.1176
MTAP	9p21.3	DEL	4	0.1176
BCL6	3q27.3	AMP	4	0.1176
HRAS	11p15.5	DEL	4	0.1176
IGF2	11p15.5	DEL	4	0.1176
ZNF703	8p11.23	AMP	3	0.0882
ADGRA2	8p11.23	AMP	3	0.0882
EIF4EBP1	8p11.23	AMP	3	0.0882
ASH2L	8p11.23	AMP	3	0.0882
NSD3	8p11.23	AMP	3	0.0882
APH1A	1q21.2	AMP	3	0.0882
RECQL	12p12.1	AMP	3	0.0882
KLHL6	3q27.1	AMP	3	0.0882
EPHB3	3q27.1	AMP	3	0.0882
MAP3K13	3q27.2	AMP	3	0.0882
CDC73	1q31.2	AMP	3	0.0882
TRAF5	1q32.3	AMP	3	0.0882
ARNT	1q21.3	AMP	3	0.0882
PIK3CA	3q26.32	AMP	3	0.0882
LPP	3q27.3-q28	AMP	3	0.0882
PREX2	8q13.2	AMP	3	0.0882
PRDM14	8q13.3	AMP	3	0.0882
NCOA2	8q13.3	AMP	3	0.0882
ELOC	8q21.11	AMP	3	0.0882
NBN	8q21.3	AMP	3	0.0882
RUNX1T1	8q21.3	AMP	3	0.0882
IGF1R	15q26.3	AMP	3	0.0882
OBSCN	1q42.13	AMP	3	0.0882
HIST3H3	1q42.13	AMP	3	0.0882
ICK	6p12.1	AMP	3	0.0882
ARFRP1	20q13.33	AMP	3	0.0882
RTEL1	20q13.33	AMP	3	0.0882
GNAS	20q13.32	AMP	3	0.0882
MLLT11	1q21.3	AMP	3	0.0882
ABL2	1q25.2	AMP	3	0.0882
SS18L1	20q13.33	AMP	3	0.0882
SDC4	20q13.12	AMP	3	0.0882
NCOA3	20q13.12	AMP	3	0.0882
AURKA	20q13.2	AMP	3	0.0882
ARID1B	6q25.3	DEL	3	0.0882
CCND3	6p21.1	AMP	3	0.0882
IRS2	13q34	AMP	3	0.0882
ETV5	3q27.2	AMP	3	0.0882
EIF4A2	3q27.3	AMP	3	0.0882
CARS	11p15.4	DEL	3	0.0882
HSP90AB1	6p21.1	AMP	3	0.0882
AARS2	6p21.1	AMP	3	0.0882
NFE2L2	2q31.2	AMP	3	0.0882
VEGFA	6p21.1	AMP	3	0.0882
FGFR1	8p11.23	AMP	2	0.0588
KAT6A	8p11.21	AMP	2	0.0588
IKBKB	8p11.21	AMP	2	0.0588
DKK4	8p11.21	AMP	2	0.0588
NOTCH2	1p12	AMP	2	0.0588
BCL9	1q21.2	AMP	2	0.0588
HIST2H3C	1q21.2	AMP	2	0.0588
HIST2H3D	1q21.2	AMP	2	0.0588
PDE4DIP	1q21.2	AMP	2	0.0588
CREBBP	16p13.3	DEL	2	0.0588
PRKAA2	1p32.2	AMP	2	0.0588
JUN	1p32.1	AMP	2	0.0588
CKS1B	1q21.3	AMP	2	0.0588
MUC1	1q22	AMP	2	0.0588
YY1AP1	1q22	AMP	2	0.0588
NCSTN	1q23.2	AMP	2	0.0588
FCGR2B	1q23.3	AMP	2	0.0588
DDR2	1q23.3	AMP	2	0.0588
NUF2	1q23.3	AMP	2	0.0588
PBX1	1q23.3	AMP	2	0.0588
PRRX1	1q24.2	AMP	2	0.0588
CRBN	3p26.2	AMP	2	0.0588
KRAS	12p12.1	AMP	2	0.0588
H3F3C	12p11.21	AMP	2	0.0588
ARID2	12q12	AMP	2	0.0588
TCF12	15q21.3	DEL	2	0.0588
RBM10	Xp11.3	AMP	2	0.0588
ARAF	Xp11.3	AMP	2	0.0588
TFRC	3q29	AMP	2	0.0588
MAP2K4	17p12	DEL	2	0.0588
PRKAR1A	17q24.2	AMP	2	0.0588
TP63	3q28	AMP	2	0.0588
FGF12	3q28-q29	AMP	2	0.0588
RPL35A	3q29	AMP	2	0.0588
BRIP1	17q23.2	AMP	2	0.0588
CD79B	17q23.3	AMP	2	0.0588
DDX5	17q23.3	AMP	2	0.0588
GNA13	17q24.1	AMP	2	0.0588
AXIN2	17q24.1	AMP	2	0.0588
ABCA9	17q24.2	AMP	2	0.0588
TOX	8q12.1	AMP	2	0.0588
HEY1	8q21.13	AMP	2	0.0588
PAG1	8q21.13	AMP	2	0.0588
MEF2A	15q26.3	AMP	2	0.0588
H3F3A	1q42.12	AMP	2	0.0588
PARP1	1q42.12	AMP	2	0.0588
FH	1q43	AMP	2	0.0588
AKT3	1q43-q44	AMP	2	0.0588
SMYD3	1q44	AMP	2	0.0588
NLRP3	1q44	AMP	2	0.0588
ARID5B	10q21.2	AMP	2	0.0588
RRAS	19q13.33	AMP	2	0.0588
NR1H2	19q13.33	AMP	2	0.0588
POLD1	19q13.33	AMP	2	0.0588
PRKD1	14q12	AMP	2	0.0588
TPM3	1q21.3	AMP	2	0.0588
TNKS	8p23.1	DEL	2	0.0588
DUSP4	8p12	DEL	2	0.0588
WRN	8p12	DEL	2	0.0588
JAK2	9p24.1	AMP	2	0.0588
CD274	9p24.1	AMP	2	0.0588
PDCD1LG2	9p24.1	AMP	2	0.0588
KDM4C	9p24.1	AMP	2	0.0588
PTPRD	9p24.1-p23	AMP	2	0.0588
NFIB	9p23-p22.3	AMP	2	0.0588
PSIP1	9p22.3	AMP	2	0.0588
KLF6	10p15.2	AMP	2	0.0588
GATA3	10p14	AMP	2	0.0588
BRAF	7q34	AMP	2	0.0588
EGFR	7p11.2	AMP	2	0.0588
CDK8	13q12.13	AMP	2	0.0588
RIT1	1q22	AMP	2	0.0588
PRCC	1q23.1	AMP	2	0.0588
NTRK1	1q23.1	AMP	2	0.0588
INSRR	1q23.1	AMP	2	0.0588
FCRL4	1q23.1	AMP	2	0.0588
B4GALT3	1q23.3	AMP	2	0.0588
SDHC	1q23.3	AMP	2	0.0588
COP1	1q25.1-q25.2	AMP	2	0.0588
BCL2L1	20q11.21	AMP	2	0.0588
MAFB	20q12	AMP	2	0.0588
TOP1	20q12	AMP	2	0.0588
NEGR1	1p31.1	AMP	2	0.0588
JAK1	1p31.3	AMP	2	0.0588
LIFR	5p13.1	AMP	2	0.0588
AKT2	19q13.2	AMP	2	0.0588
BCL3	19q13.32	AMP	2	0.0588
CBLC	19q13.32	AMP	2	0.0588
ICOSLG	21q22.3	AMP	2	0.0588
KTN1	14q22.3	AMP	2	0.0588
PIK3R3	1p34.1	AMP	2	0.0588
FGF14	13q33.1	AMP	2	0.0588
ERCC5	13q33.1	AMP	2	0.0588
TFEB	6p21.1	AMP	2	0.0588
KDM5A	12p13.33	AMP	2	0.0588
WNK1	12p13.33	AMP	2	0.0588
RAD52	12p13.33	AMP	2	0.0588
ERC1	12p13.33	AMP	2	0.0588
SYK	9q22.2	AMP	2	0.0588
CUL4A	13q34	AMP	2	0.0588
TBL1XR1	3q26.32	AMP	2	0.0588
FOXP1	3p13	DEL	2	0.0588
MITF	3p13	DEL	2	0.0588
RYBP	3p13	DEL	2	0.0588
SHQ1	3p13	DEL	2	0.0588
PPP4R2	3p13	DEL	2	0.0588
NUP98	11p15.4	DEL	2	0.0588
EPHA3	3p11.1	AMP	2	0.0588
EPHA6	3q11.2	AMP	2	0.0588
TFG	3q12.2	AMP	2	0.0588
MLLT3	9p21.3	DEL	2	0.0588
CHUK	10q24.31	DEL	2	0.0588
LRRK2	12q12	AMP	2	0.0588
NCOR2	12q24.31	DEL	2	0.0588
GPHN	14q23.3-q24.1	AMP	2	0.0588
IRF8	16q24.1	AMP	2	0.0588
ERBB4	2q34	DEL	2	0.0588
HIF1A	14q23.2	AMP	2	0.0588
FANCL	2p16.1	AMP	2	0.0588
DROSHA	5p13.3	AMP	2	0.0588
GOLPH3	5p13.3	AMP	2	0.0588
IL7R	5p13.2	AMP	2	0.0588
SKP2	5p13.2	AMP	2	0.0588
RICTOR	5p13.1	AMP	2	0.0588
HOXD13	2q31.1	AMP	2	0.0588
HOXD11	2q31.1	AMP	2	0.0588
STAT4	2q32.2-q32.3	AMP	2	0.0588
AFDN	6q27	DEL	2	0.0588
KDM6A	Xp11.3	AMP	2	0.0588
SMARCA1	Xq25-q26.1	AMP	2	0.0588
CTNNA1	5q31.2	DEL	1	0.0294
KMT2C	7q36.1	DEL	1	0.0294
FAS	10q23.31	DEL	1	0.0294
PRDM16	1p36.32	AMP	1	0.0294
CAMTA1	1p36.31-p36.23	AMP	1	0.0294
PIK3CD	1p36.22	AMP	1	0.0294
THRAP3	1p34.3	AMP	1	0.0294
STK40	1p34.3	AMP	1	0.0294
CSF3R	1p34.3	AMP	1	0.0294
MYCL	1p34.2	AMP	1	0.0294
MPL	1p34.2	AMP	1	0.0294
SRGAP3	3p25.3	AMP	1	0.0294
BTG1	12q21.33	AMP	1	0.0294
CDX2	13q12.2	AMP	1	0.0294
FLT3	13q12.2	AMP	1	0.0294
FLT1	13q12.3	AMP	1	0.0294
ATP10A	15q12	DEL	1	0.0294
GREM1	15q13.3	DEL	1	0.0294
SPRED1	15q14	DEL	1	0.0294
LASP1	17q12	AMP	1	0.0294
MYB	6q23.3	AMP	1	0.0294
SGK1	6q23.2	AMP	1	0.0294
RNF213	17q25.3	AMP	1	0.0294
ZNF750	17q25.3	AMP	1	0.0294
LRP1B	2q22.1-q22.2	DEL	1	0.0294
MLF1	3q25.32	AMP	1	0.0294
MECOM	3q26.2	AMP	1	0.0294
PRKCI	3q26.2	AMP	1	0.0294
MIR142	17q22	AMP	1	0.0294
RNF43	17q22	AMP	1	0.0294
RAD51C	17q22	AMP	1	0.0294
CLTC	17q23.1	AMP	1	0.0294
RPS6KB1	17q23.1	AMP	1	0.0294
PPM1D	17q23.2	AMP	1	0.0294
SOX9	17q24.3	AMP	1	0.0294
H3F3B	17q25.1	AMP	1	0.0294
SRSF2	17q25.1	AMP	1	0.0294
2018-09-09	17q25.3	AMP	1	0.0294
SOCS3	17q25.3	AMP	1	0.0294
CANT1	17q25.3	AMP	1	0.0294
RPTOR	17q25.3	AMP	1	0.0294
ASPSCR1	17q25.3	AMP	1	0.0294
TIPARP	3q25.31	AMP	1	0.0294
CCNL1	3q25.31	AMP	1	0.0294
CCND2	12p13.32	AMP	1	0.0294
FGF23	12p13.32	AMP	1	0.0294
FGF6	12p13.32	AMP	1	0.0294
FANCI	15q26.1	AMP	1	0.0294
IDH2	15q26.1	AMP	1	0.0294
CRTC3	15q26.1	AMP	1	0.0294
BLM	15q26.1	AMP	1	0.0294
FAT1	4q35.2	DEL	1	0.0294
SMC3	10q25.2	DEL	1	0.0294
SHOC2	10q25.2	DEL	1	0.0294
VTI1A	10q25.2	DEL	1	0.0294
CCDC6	10q21.2	AMP	1	0.0294
PRF1	10q22.1	AMP	1	0.0294
NUTM2B	10q22.3	AMP	1	0.0294
KLK2	19q13.33	AMP	1	0.0294
PPP2R1A	19q13.41	AMP	1	0.0294
ZNF331	19q13.42	AMP	1	0.0294
TFPT	19q13.42	AMP	1	0.0294
TBK1	12q14.2	AMP	1	0.0294
WIF1	12q14.3	AMP	1	0.0294
NFKBIA	14q13.2	AMP	1	0.0294
TUSC3	8p22	DEL	1	0.0294
PCM1	8p22	DEL	1	0.0294
EGR3	8p21.3	DEL	1	0.0294
ESCO2	8p21.1	DEL	1	0.0294
MAP3K8	10p11.23	AMP	1	0.0294
TRAF3	14q32.32	DEL	1	0.0294
MLLT10	10p12.31	AMP	1	0.0294
ABI1	10p12.1	AMP	1	0.0294
KIF5B	10p11.22	AMP	1	0.0294
SHOC2	10q25.2	AMP	1	0.0294
PARP4	13q12.12	AMP	1	0.0294
KAT6B	10q22.2	AMP	1	0.0294
TRRAP	7q22.1	AMP	1	0.0294
NFE2L3	7p15.2	AMP	1	0.0294
ELN	7q11.23	AMP	1	0.0294
GTSE1	22q13.31	DEL	1	0.0294
BTLA	3q13.2	AMP	1	0.0294
PRKDC	8q11.21	AMP	1	0.0294
DOT1L	19p13.3	DEL	1	0.0294
GADD45B	19p13.3	DEL	1	0.0294
POFUT1	20q11.21	AMP	1	0.0294
ASXL1	20q11.21	AMP	1	0.0294
DNMT3B	20q11.21	AMP	1	0.0294
AFF2	Xq28	AMP	1	0.0294
NF1	17q11.2	DEL	1	0.0294
BACH1	21q21.3	AMP	1	0.0294
FAF1	1p32.3	AMP	1	0.0294
CDKN2C	1p32.3	AMP	1	0.0294
EPS15	1p32.3	AMP	1	0.0294
SDHA	5p15.33	AMP	1	0.0294
TERT	5p15.33	AMP	1	0.0294
FUBP1	1p31.1	AMP	1	0.0294
BCL10	1p22.3	AMP	1	0.0294
GAS7	17p13.1	DEL	1	0.0294
SPECC1	17p11.2	AMP	1	0.0294
CREBBP	16p13.3	AMP	1	0.0294
SLX4	16p13.3	AMP	1	0.0294
AXIN1	16p13.3	AMP	1	0.0294
WDR90	16p13.3	AMP	1	0.0294
NTHL1	16p13.3	AMP	1	0.0294
TSC2	16p13.3	AMP	1	0.0294
TRAF7	16p13.3	AMP	1	0.0294
MLST8	16p13.3	AMP	1	0.0294
PDPK1	16p13.3	AMP	1	0.0294
FLYWCH1	16p13.3	AMP	1	0.0294
CCNE1	19q12	AMP	1	0.0294
AXL	19q13.2	AMP	1	0.0294
IKZF2	2q34	DEL	1	0.0294
ERCC2	19q13.32	AMP	1	0.0294
PRKN	6q26	DEL	1	0.0294
ESR1	6q25.1-q25.2	AMP	1	0.0294
U2AF2	19q13.42	AMP	1	0.0294
BRSK1	19q13.42	AMP	1	0.0294
RUNX1	21q22.12	AMP	1	0.0294
JARID2	6p22.3	AMP	1	0.0294
DEK	6p22.3	AMP	1	0.0294
E2F3	6p22.3	AMP	1	0.0294
SOX4	6p22.3	AMP	1	0.0294
POU5F1	6p21.33	AMP	1	0.0294
NOTCH4	6p21.32	AMP	1	0.0294
STK19	6p21.33	AMP	1	0.0294
TAP1	6p21.32	AMP	1	0.0294
TAP2	6p21.32	AMP	1	0.0294
PTP4A1	6q12	AMP	1	0.0294
PPP6C	9q33.3	AMP	1	0.0294
MAPKAP1	9q33.3	AMP	1	0.0294
TSC1	9q34.13	AMP	1	0.0294
NIN	14q22.1	AMP	1	0.0294
FOXA1	14q21.1	AMP	1	0.0294
ZNF132	19q13.43	AMP	1	0.0294
LCK	1p35.2	AMP	1	0.0294
HDAC1	1p35.2-p35.1	AMP	1	0.0294
EPHA10	1p34.3	AMP	1	0.0294
RRAGC	1p34.3	AMP	1	0.0294
MUTYH	1p34.1	AMP	1	0.0294
RAD54L	1p34.1	AMP	1	0.0294
TAL1	1p33	AMP	1	0.0294
ECT2L	6q24.1	AMP	1	0.0294
SESN1	6q21	AMP	1	0.0294
IFNGR1	6q23.3	AMP	1	0.0294
TNFAIP3	6q23.3	AMP	1	0.0294
SYNE1	6q25.2	AMP	1	0.0294
TLR4	9q33.1	AMP	1	0.0294
CNTRL	9q33.2	AMP	1	0.0294
ABL1	9q34.12	AMP	1	0.0294
NUP214	9q34.13	AMP	1	0.0294
GPC3	Xq26.2	AMP	1	0.0294
ROR2	9q22.31	AMP	1	0.0294
OMD	9q22.31	AMP	1	0.0294
XPA	9q22.33	AMP	1	0.0294
TGFBR1	9q22.33	AMP	1	0.0294
FNBP1	9q34.11	DEL	1	0.0294
RXRA	9q34.2	DEL	1	0.0294
BCORL1	Xq26.1	AMP	1	0.0294
ELF4	Xq26.1	AMP	1	0.0294
CCDC160	Xq26.2	AMP	1	0.0294
PHF6	Xq26.2	AMP	1	0.0294
CHD2	15q26.1	AMP	1	0.0294
FLCN	17p11.2	AMP	1	0.0294
TCF3	19p13.3	DEL	1	0.0294
GNA11	19p13.3	DEL	1	0.0294
GRM3	7q21.11-q21.12	AMP	1	0.0294
AKAP9	7q21.2	AMP	1	0.0294
CDK6	7q21.2	AMP	1	0.0294
HGF	7q21.11	AMP	1	0.0294
KDM5C	Xp11.22	AMP	1	0.0294
SMC1A	Xp11.22	AMP	1	0.0294
2018-09-06	Xq24	AMP	1	0.0294
MIR17HG	13q31.3	AMP	1	0.0294
RUNX1	21q22.12	DEL	1	0.0294
XBP1	22q12.1|22q12	AMP	1	0.0294
EWSR1	22q12.2	AMP	1	0.0294
NEFH	22q12.2	AMP	1	0.0294
NF2	22q12.2	AMP	1	0.0294
PTPRO	12p12.3|12p13-p12	AMP	1	0.0294
PIK3C3	18q12.3	DEL	1	0.0294
SETBP1	18q12.3	DEL	1	0.0294
MALT1	18q21.32	DEL	1	0.0294
PMAIP1	18q21.32	DEL	1	0.0294
SMAD2	18q21.1	DEL	1	0.0294
SMAD4	18q21.2	DEL	1	0.0294
TNFRSF11A	18q21.33	DEL	1	0.0294
BCL2	18q21.33	DEL	1	0.0294
KDSR	18q21.33	DEL	1	0.0294
MLH1	3p22.2	DEL	1	0.0294
PMAIP1	18q21.32	AMP	1	0.0294
TNFRSF11A	18q21.33	AMP	1	0.0294
BCL2	18q21.33	AMP	1	0.0294
KDSR	18q21.33	AMP	1	0.0294
BUB1B	15q15.1	DEL	1	0.0294
KNSTRN	15q15.1	DEL	1	0.0294
SESN1	6q21	DEL	1	0.0294
AK9	6q21	DEL	1	0.0294
RPS19	19q13.2	AMP	1	0.0294
CD79A	19q13.2	AMP	1	0.0294
WWTR1	3q25.1	AMP	1	0.0294
AADACL2	3q25.1	AMP	1	0.0294
FGF10	5p12	AMP	1	0.0294
GMPS	3q25.31	AMP	1	0.0294
ATN1	12p13.31	AMP	1	0.0294
PTPN6	12p13.31	AMP	1	0.0294
SET	9q34.11	AMP	1	0.0294
FNBP1	9q34.11	AMP	1	0.0294
FHIT	3p14.2	DEL	1	0.0294
BRCA1	17q21.31	DEL	1	0.0294
KDM2B	12q24.31	AMP	1	0.0294
IRF4	6p25.3	AMP	1	0.0294
EXT1	8q24.11	DEL	1	0.0294
ARID2	12q12	DEL	1	0.0294
TNFRSF14	1p36.32	AMP	1	0.0294
RPL22	1p36.31	AMP	1	0.0294
ERRFI1	1p36.23	AMP	1	0.0294
CBLB	3q13.11	AMP	1	0.0294
POLQ	3q13.33	AMP	1	0.0294
ARHGEF12	11q23.3	DEL	1	0.0294
OTX2	14q22.3	AMP	1	0.0294
RAD51B	14q24.1	DEL	1	0.0294
CARM1	19p13.2	DEL	1	0.0294
FOXO4	Xq13.1	DEL	1	0.0294
MED12	Xq13.1	DEL	1	0.0294
ZMYM3	Xq13.1	DEL	1	0.0294
NONO	Xq13.1	DEL	1	0.0294
TAF1	Xq13.1	DEL	1	0.0294
AFF2	Xq28	DEL	1	0.0294
AFF3	2q11.2	DEL	1	0.0294
POGLUT1	3q13.33	AMP	1	0.0294
GSK3B	3q13.33	AMP	1	0.0294
HIST1H1E	6p22.2	DEL	1	0.0294
HIST1H2BD	6p22.2	DEL	1	0.0294
MAX	14q23.3	AMP	1	0.0294
MSI2	17q22	DEL	1	0.0294
RPTOR	17q25.3	DEL	1	0.0294
AKT2	19q13.2	DEL	1	0.0294
AXL	19q13.2	DEL	1	0.0294
HIST1H2BC	6p22.2	DEL	1	0.0294
HIST1H2AC	6p22.2	DEL	1	0.0294
PLK2	5q11.2	AMP	1	0.0294
GID4	17p11.2|17p11.2	AMP	1	0.0294
GTSE1	22q13.31	AMP	1	0.0294
EPAS1	2p21	AMP	1	0.0294
EPCAM	2p21	AMP	1	0.0294
MSH2	2p21-p16.3	AMP	1	0.0294
MSH6	2p16.3	AMP	1	0.0294
FBXO11	2p16.3	AMP	1	0.0294
BCL11A	2p16.1	AMP	1	0.0294
REL	2p16.1	AMP	1	0.0294
SF3B1	2q33.1	AMP	1	0.0294
EPHB6	7q34	AMP	1	0.0294
EZH2	7q36.1	AMP	1	0.0294
FBXO31	16q24.2	AMP	1	0.0294
CBFA2T3	16q24.3	AMP	1	0.0294
ANKRD11	16q24.3	AMP	1	0.0294
FANCA	16q24.3	AMP	1	0.0294
RPL13	16q24.3|17p11.2	AMP	1	0.0294
CTNNB1	3p22.1	DEL	1	0.0294
TMPRSS2	21q22.3	AMP	1	0.0294
IDH1	2q34	AMP	1	0.0294
BARD1	2q35	AMP	1	0.0294
ATIC	2q35	AMP	1	0.0294
AAMP	2q35	AMP	1	0.0294
CASP8	2q33.1	AMP	1	0.0294
CREB1	2q33.3	AMP	1	0.0294
CTLA4	2q33.2	AMP	1	0.0294
PDK1	2q31.1	AMP	1	0.0294
CHN1	2q31.1	AMP	1	0.0294
PMS1	2q32.2	AMP	1	0.0294
NUTM1	15q14	DEL	1	0.0294
ATP10A	15q12	AMP	1	0.0294
SMARCB1	22q11.23|22q11	AMP	1	0.0294
BCR	22q11.23	AMP	1	0.0294
MN1	22q12.1	AMP	1	0.0294
CHEK2	22q12.1	AMP	1	0.0294
EZR	6q25.3	DEL	1	0.0294
MAP3K4	6q26	DEL	1	0.0294
FGFR1OP	6q27	DEL	1	0.0294
IRS1	2q36.3	AMP	1	0.0294
EML4	2p21	AMP	1	0.0294
ERRFI1	1p36.23	DEL	1	0.0294
PRDM16	1p36.32	DEL	1	0.0294
TNFRSF14	1p36.32	DEL	1	0.0294
PRDM2	1p36.21	DEL	1	0.0294
SPEN	1p36.21-p36.13	DEL	1	0.0294
EPHA2	1p36.13	DEL	1	0.0294
SDHB	1p36.13	DEL	1	0.0294
DIS3	13q21.33	AMP	1	0.0294
ERF	19q13.2	AMP	1	0.0294
CIC	19q13.2	AMP	1	0.0294
ARHGAP35	19q13.32	AMP	1	0.0294
BBC3	19q13.32	AMP	1	0.0294
TPRX1	19q13.33	AMP	1	0.0294
LATS1	6q25.1	AMP	1	0.0294
PTPRD	9p24.1-p23	DEL	1	0.0294
PNRC1	6q15	DEL	1	0.0294
RPL22	1p36.31	DEL	1	0.0294
FANCM	14q21.2	AMP	1	0.0294
NCOA1	2p23.3	AMP	1	0.0294
SOS1	2p22.1	AMP	1	0.0294
XPO1	2p15	AMP	1	0.0294
PIK3CG	7q22.3	AMP	1	0.0294
FLCN	17p11.2	DEL	1	0.0294
NUP214	9q34.13	DEL	1	0.0294
DCHS1	11p15.4	DEL	1	0.0294
LMO1	11p15.4	DEL	1	0.0294
TSC1	9q34.13	DEL	1	0.0294
RALGDS	9q34.13-q34.2	DEL	1	0.0294
ASMTL	Xp22.33 and Yp11.2	DEL	1	0.0294
CRLF2	Xp22.33 and Yp11.2	DEL	1	0.0294
P2RY8	Xp22.33 and Yp11.2	DEL	1	0.0294
SET	9q34.11	DEL	1	0.0294
ABL1	9q34.12	DEL	1	0.0294
BRD3	9q34.2	DEL	1	0.0294
PRKN	6q26	AMP	1	0.0294
FGFR1OP	6q27	AMP	1	0.0294
AFDN	6q27	AMP	1	0.0294
SSX1	Xp11.23	AMP	1	0.0294
SSX4	Xp11.23	AMP	1	0.0294
WAS	Xp11.23	AMP	1	0.0294
GATA1	Xp11.23	AMP	1	0.0294
TFE3	Xp11.23	AMP	1	0.0294
MET	7q31.2	AMP	1	0.0294
CPS1	2q34	AMP	1	0.0294
ERBB4	2q34	AMP	1	0.0294
IKZF2	2q34	AMP	1	0.0294
TET2	4q24	DEL	1	0.0294
RAP1GDS1	4q23	DEL	1	0.0294
EIF4E	4q23	DEL	1	0.0294
NFKB1	4q24	DEL	1	0.0294
PPARG	3p25.2	DEL	1	0.0294
RAF1	3p25.2	DEL	1	0.0294
EXT2	11p11.2	DEL	1	0.0294
MAPK8IP1	11p11.2	DEL	1	0.0294
CREB3L1	11p11.2	DEL	1	0.0294
DDB2	11p11.2	DEL	1	0.0294
APCDD1	18p11.22	AMP	1	0.0294
FEV	2q35	AMP	1	0.0294
INHA	2q35	AMP	1	0.0294
EPHA4	2q36.1	AMP	1	0.0294
PAX3	2q36.1	AMP	1	0.0294
ACSL3	2q36.1	AMP	1	0.0294
MALT1	18q21.32	AMP	1	0.0294
RELN	7q22.1	AMP	1	0.0294
ACVR1	2q24.1	AMP	1	0.0294
EZR	6q25.3	AMP	1	0.0294
MAGI2	7q21.11	DEL	1	0.0294
MAP2K4	17p12	AMP	1	0.0294
NCOR1	17p12-p11.2	AMP	1	0.0294
ARID1B	6q25.3	AMP	1	0.0294
MAP3K4	6q26	AMP	1	0.0294
TAF1L	9p21.1	DEL	1	0.0294
SMC3	10q25.2	AMP	1	0.0294
RAD51B	14q24.1	AMP	1	0.0294
EPHA5	4q13.1-q13.2	DEL	1	0.0294
CUL4B	Xq24	AMP	1	0.0294
CAMTA1	1p36.31-p36.23	DEL	1	0.0294
PIK3CD	1p36.22	DEL	1	0.0294
MTOR	1p36.22	DEL	1	0.0294
BMPR1A	10q23.2	DEL	1	0.0294
NUTM2A	10q23.2	DEL	1	0.0294
TAL2	9q31.2	AMP	1	0.0294
KLF4	9q31.2	AMP	1	0.0294
PAK3	Xq23	AMP	1	0.0294
TSHR	14q31.1	AMP	1	0.0294
BCORL1	Xq26.1	DEL	1	0.0294
ELF4	Xq26.1	DEL	1	0.0294
STAG2	Xq25	AMP	1	0.0294
XIAP	Xq25	AMP	1	0.0294
SH2D1A	Xq25	AMP	1	0.0294
MAP3K7	6q15	DEL	1	0.0294
EPHA7	6q16.1	DEL	1	0.0294
TLX1	10q24.31	DEL	1	0.0294
NFKB2	10q24.32	DEL	1	0.0294
SUFU	10q24.32	DEL	1	0.0294
ATP1B4	Xq24	AMP	1	0.0294
CCNQ	Xq28	DEL	1	0.0294
DUSP9	Xq28	DEL	1	0.0294
EBF1	5q33.3	DEL	1	0.0294
ABRAXAS1	4q21.23	DEL	1	0.0294
CYP17A1	10q24.32	DEL	1	0.0294
NT5C2	10q24.32-q24.33	DEL	1	0.0294
FANCC	9q22.32	AMP	1	0.0294
PTCH1	9q22.32	AMP	1	0.0294
CUL3	2q36.2	AMP	1	0.0294
AFF1	4q21.3-q22.1	DEL	1	0.0294
PDCD11	10q24.33	DEL	1	0.0294
NR4A3	9q31.1	AMP	1	0.0294

## Sheet: cluster_2_mutations
Table S6D: List of mutations associated with tumors from SNF cluster 2
Gene	# Mut	#	Freq
TP53	19	19	0.6333
PIK3CA	10	7	0.2333
TTN	7	6	0.2
MUC4	5	4	0.1333
PTEN	5	4	0.1333
ARID1B	4	4	0.1333
RNF213	5	4	0.1333
DNAH2	4	4	0.1333
XIRP1	3	3	0.1
OBSCN	4	3	0.1
NF1	5	3	0.1
HYDIN	3	3	0.1
CFAP46	3	3	0.1
RYR1	3	3	0.1
MMRN1	3	3	0.1
SPTA1	3	3	0.1
ARHGAP26	3	3	0.1
ASH1L	3	3	0.1
INTS6L	4	3	0.1
UBR2	4	3	0.1
KMT2D	4	3	0.1
USP9X	3	3	0.1
TMEM94	3	3	0.1
PRUNE2	4	3	0.1
BAZ2B	3	3	0.1
PALB2	3	3	0.1
ACADSB	2	2	0.0667
ACVR1B	3	2	0.0667
ANK2	2	2	0.0667
ZNF618	2	2	0.0667
ANXA13	2	2	0.0667
APOB	2	2	0.0667
ARHGAP5	2	2	0.0667
ATP1A4	2	2	0.0667
ZNF681	2	2	0.0667
CACNA1E	2	2	0.0667
CALB2	2	2	0.0667
COL6A6	2	2	0.0667
CD1E	2	2	0.0667
CENPE	2	2	0.0667
LYST	4	2	0.0667
COL1A2	2	2	0.0667
ITSN2	2	2	0.0667
CYP2B6	2	2	0.0667
TLN2	2	2	0.0667
IMPG2	2	2	0.0667
DSCAM	2	2	0.0667
E4F1	3	2	0.0667
WDPCP	2	2	0.0667
HMCN1	3	2	0.0667
MEGF8	2	2	0.0667
ERBB2	2	2	0.0667
EVPL	2	2	0.0667
ADGRV1	4	2	0.0667
MYCBPAP	2	2	0.0667
FBN1	2	2	0.0667
ZNF394	2	2	0.0667
ANGPT4	2	2	0.0667
C2ORF16	2	2	0.0667
FLNB	2	2	0.0667
MACC1	2	2	0.0667
AFF2	2	2	0.0667
PEX5L	2	2	0.0667
ERGIC3	2	2	0.0667
MROH2B	2	2	0.0667
SSX2IP	2	2	0.0667
FSHR	2	2	0.0667
ZFR	2	2	0.0667
CARD11	2	2	0.0667
ARID4B	2	2	0.0667
USP32	4	2	0.0667
MYO18B	2	2	0.0667
GOLGA1	2	2	0.0667
PRLHR	2	2	0.0667
GRIA3	2	2	0.0667
GUCY2D	2	2	0.0667
FAM173B	2	2	0.0667
USP45	2	2	0.0667
HMBS	2	2	0.0667
ANKAR	2	2	0.0667
IMPA2	2	2	0.0667
ITGAX	2	2	0.0667
LRP1	2	2	0.0667
MAP1A	2	2	0.0667
LRP1B	2	2	0.0667
TRPM1	2	2	0.0667
CT47B1	2	2	0.0667
MYBPC2	2	2	0.0667
MYH3	2	2	0.0667
MYH7	2	2	0.0667
MYT1	2	2	0.0667
OTOGL	2	2	0.0667
CD163L1	2	2	0.0667
FGD5	2	2	0.0667
NOTCH4	2	2	0.0667
OPA1	2	2	0.0667
OR52J3	2	2	0.0667
ZNF800	2	2	0.0667
SERPINE1	2	2	0.0667
PRTG	2	2	0.0667
GOLGA6L2	2	2	0.0667
PER1	4	2	0.0667
NLGN3	2	2	0.0667
PLCG2	2	2	0.0667
PLS1	2	2	0.0667
FAT3	2	2	0.0667
RRN3	2	2	0.0667
ABCD3	2	2	0.0667
KIF26B	2	2	0.0667
RFC1	2	2	0.0667
RFX1	2	2	0.0667
RNF6	2	2	0.0667
ZGRF1	2	2	0.0667
FRG1BP	2	2	0.0667
SAGE1	2	2	0.0667
LAMB4	2	2	0.0667
PMEL	2	2	0.0667
SLC8A1	2	2	0.0667
SLC12A2	2	2	0.0667
TSR1	2	2	0.0667
MYT1L	2	2	0.0667
TNIK	2	2	0.0667
BDP1	2	2	0.0667
SOX10	2	2	0.0667
VPS11	2	2	0.0667
SPTB	2	2	0.0667
SRPK2	2	2	0.0667
SMC5	2	2	0.0667
STXBP1	2	2	0.0667
GSE1	2	2	0.0667
ADAMTS17	2	2	0.0667
PPIP5K2	2	2	0.0667
TARBP1	2	2	0.0667
WASHC4	2	2	0.0667
CLASP1	2	2	0.0667
ALKBH2	2	2	0.0667
SYNE1	2	2	0.0667
PCDHB7	3	2	0.0667
MUC5B	2	2	0.0667
NOMO1	2	2	0.0667
CELA3B	2	2	0.0667
KAT6B	2	2	0.0667
UBC	2	2	0.0667
GSPT2	2	2	0.0667
AMOT	2	2	0.0667
NPAP1	2	2	0.0667
TAF1L	2	2	0.0667
UTRN	2	2	0.0667
CYP26B1	2	2	0.0667
POTEF	2	2	0.0667
PRAMEF4	2	2	0.0667
ZNF75D	2	2	0.0667
PRDM10	2	2	0.0667
BBX	2	2	0.0667
BRPF1	2	2	0.0667
ABCC10	2	2	0.0667
RALGAPB	2	2	0.0667
CUBN	2	2	0.0667
KLHL31	2	2	0.0667
ARFGEF3	2	2	0.0667
NLRP11	2	2	0.0667
AMER1	2	2	0.0667
AKAP17A	2	2	0.0667
AK9	2	2	0.0667
ZNF551	2	2	0.0667
PLEKHG1	2	2	0.0667
PCDH19	2	2	0.0667
BAHCC1	2	2	0.0667
CNTNAP1	2	2	0.0667
ZDBF2	3	2	0.0667
CPZ	2	2	0.0667
TNRC6C	2	2	0.0667
DNAH17	3	2	0.0667
MYH13	2	2	0.0667
DOCK11	2	2	0.0667
LRSAM1	2	2	0.0667
FCGBP	2	2	0.0667
HERC2	2	2	0.0667
BSN	2	2	0.0667
THSD7A	2	2	0.0667
CLDN10	2	2	0.0667
OSMR	2	2	0.0667
SLC24A1	2	2	0.0667
PIWIL1	2	2	0.0667
SRSF11	2	2	0.0667
KMT2C	2	2	0.0667
NRXN3	2	2	0.0667
MUC17	2	2	0.0667
NIPBL	3	2	0.0667
MXRA5	2	2	0.0667
SLC35F1	2	2	0.0667
SOX13	2	2	0.0667
COL23A1	2	2	0.0667
PPM1F	2	2	0.0667
GCC2	2	2	0.0667
KDM4A	2	2	0.0667
GREB1	2	2	0.0667
CFAP61	2	2	0.0667
DLGAP5	2	2	0.0667
RIPOR3	2	2	0.0667
SACS	3	2	0.0667
MED12	2	2	0.0667
MUC12	5	2	0.0667
HUWE1	2	2	0.0667
DUSP27	2	2	0.0667
COL6A5	3	2	0.0667
DLC1	2	2	0.0667
DNAI1	2	2	0.0667
STAG3	2	2	0.0667
FAM114A2	2	2	0.0667
SRCAP	2	2	0.0667
FREM1	2	2	0.0667
HELB	2	2	0.0667
TINAG	2	2	0.0667
PCDH11X	2	2	0.0667
WDR6	2	2	0.0667
MAN1B1	2	2	0.0667
MUC16	3	2	0.0667
KDM4E	2	2	0.0667
TRPM5	2	2	0.0667
OR6C76	2	2	0.0667
MBOAT7	2	2	0.0667
BCORL1	2	2	0.0667
CCDC172	2	2	0.0667
ASB13	2	2	0.0667
AGAP7P	2	2	0.0667
SGSM1	2	2	0.0667
HIST2H3D	3	2	0.0667
FHOD3	2	2	0.0667
XIRP2	2	2	0.0667
TNKS2	2	2	0.0667
COL18A1	2	2	0.0667
FER1L6	2	2	0.0667
MGAT5B	2	2	0.0667
ELFN1	2	2	0.0667
UBR3	2	2	0.0667
PALM2	2	2	0.0667
AARS	1	1	0.0333
ABCA1	1	1	0.0333
ABCB7	1	1	0.0333
ACACA	1	1	0.0333
ACO2	1	1	0.0333
ACTN2	1	1	0.0333
ACTN3	1	1	0.0333
PKD1L2	1	1	0.0333
ACY1	1	1	0.0333
CSMD2	1	1	0.0333
CSMD3	1	1	0.0333
STK11IP	1	1	0.0333
ADARB2	1	1	0.0333
SLITRK1	1	1	0.0333
ADCY7	2	1	0.0333
MYSM1	1	1	0.0333
ADH1C	1	1	0.0333
SORCS1	1	1	0.0333
ZBED9	1	1	0.0333
PNMA5	1	1	0.0333
PARP1	1	1	0.0333
SLAMF6	1	1	0.0333
ADRB2	1	1	0.0333
CRISP1	1	1	0.0333
AFM	1	1	0.0333
AGTR2	1	1	0.0333
AHR	1	1	0.0333
CRYBG1	1	1	0.0333
ATP6V0D2	1	1	0.0333
ALDH1A1	1	1	0.0333
C1QTNF7	1	1	0.0333
ALDH3A1	1	1	0.0333
ALDH3B2	1	1	0.0333
ALDOA	1	1	0.0333
ALOX15	1	1	0.0333
ALOX15B	1	1	0.0333
ALPP	1	1	0.0333
ANK3	1	1	0.0333
WDR31	1	1	0.0333
ZPLD1	1	1	0.0333
VASN	1	1	0.0333
ANXA3	1	1	0.0333
APBA2	1	1	0.0333
APC	1	1	0.0333
APOA1	1	1	0.0333
SHROOM2	2	1	0.0333
TRIM23	1	1	0.0333
RND3	1	1	0.0333
ARHGAP4	1	1	0.0333
ARHGAP6	1	1	0.0333
ARR3	1	1	0.0333
CCDC155	1	1	0.0333
STK33	1	1	0.0333
ZFHX3	2	1	0.0333
ATF1	1	1	0.0333
ATM	1	1	0.0333
RERE	1	1	0.0333
CRYBG3	1	1	0.0333
ATP1A1	1	1	0.0333
ATP1A2	1	1	0.0333
ATP2B1	1	1	0.0333
ATP4A	1	1	0.0333
ZNF583	1	1	0.0333
LRRC15	1	1	0.0333
FAM98C	1	1	0.0333
ATP5MC2	1	1	0.0333
UBR1	2	1	0.0333
ATP6V1B1	1	1	0.0333
ATP6V0A1	1	1	0.0333
ATP7A	1	1	0.0333
ATRX	1	1	0.0333
AVPR1B	1	1	0.0333
BAX	1	1	0.0333
BCKDHA	1	1	0.0333
BCL9	1	1	0.0333
ZNRF4	1	1	0.0333
OPN1SW	1	1	0.0333
BID	1	1	0.0333
BMX	1	1	0.0333
DST	2	1	0.0333
BRS3	1	1	0.0333
BTD	1	1	0.0333
BUB1B	1	1	0.0333
SCAPER	1	1	0.0333
ACSF3	1	1	0.0333
C1R	1	1	0.0333
ZNF860	1	1	0.0333
CD200R1L	1	1	0.0333
MPPED2	1	1	0.0333
FMNL1	1	1	0.0333
CA9	1	1	0.0333
CACNA1A	1	1	0.0333
CACNA1B	1	1	0.0333
CACNA1C	1	1	0.0333
CACNA1F	1	1	0.0333
CAMK2D	1	1	0.0333
ZNF689	1	1	0.0333
CAPN2	1	1	0.0333
CAPN6	1	1	0.0333
SYT6	1	1	0.0333
CARS	1	1	0.0333
CASP8	1	1	0.0333
TMEM207	1	1	0.0333
CREB3L4	1	1	0.0333
CCND2	1	1	0.0333
CCNT1	1	1	0.0333
CD3E	1	1	0.0333
CD4	1	1	0.0333
CD86	1	1	0.0333
SIGLEC6	1	1	0.0333
CD34	1	1	0.0333
CDC5L	1	1	0.0333
CDH1	1	1	0.0333
CDH9	1	1	0.0333
CDH10	1	1	0.0333
CDH17	1	1	0.0333
RASGRP4	1	1	0.0333
CEL	1	1	0.0333
CENPF	1	1	0.0333
CFTR	1	1	0.0333
RCC1	1	1	0.0333
CHIT1	1	1	0.0333
CHN1	1	1	0.0333
CHRM3	1	1	0.0333
CHRND	1	1	0.0333
CLCN3	1	1	0.0333
CLCNKB	1	1	0.0333
CLU	1	1	0.0333
ACKR2	1	1	0.0333
CNGA3	1	1	0.0333
CNN3	1	1	0.0333
COL3A1	1	1	0.0333
COL4A2	1	1	0.0333
COL4A5	1	1	0.0333
COL5A1	1	1	0.0333
COL5A2	1	1	0.0333
COL6A3	1	1	0.0333
COL9A1	1	1	0.0333
COL10A1	1	1	0.0333
COL15A1	1	1	0.0333
COL19A1	1	1	0.0333
COPA	1	1	0.0333
COPB1	1	1	0.0333
TOGARAM2	1	1	0.0333
PM20D1	1	1	0.0333
DUOX2	1	1	0.0333
CLDN4	1	1	0.0333
CPS1	1	1	0.0333
FAM171B	1	1	0.0333
CR2	1	1	0.0333
CRIP1	1	1	0.0333
ZNF526	1	1	0.0333
CSF3	1	1	0.0333
CSHL1	1	1	0.0333
CSN3	1	1	0.0333
KLHDC3	1	1	0.0333
CSNK1E	1	1	0.0333
CSNK2A1	1	1	0.0333
VCAN	1	1	0.0333
CSPG4	1	1	0.0333
ATP6V0A4	1	1	0.0333
SLC25A10	1	1	0.0333
UBXN2A	1	1	0.0333
PLCXD3	1	1	0.0333
TGM7	1	1	0.0333
FCRL5	1	1	0.0333
CTNND2	1	1	0.0333
DRC3	1	1	0.0333
CYP3A7	1	1	0.0333
DDX59	1	1	0.0333
CYP3A4	1	1	0.0333
CYP4A11	1	1	0.0333
CYP11B1	1	1	0.0333
CYP17A1	1	1	0.0333
CYP27B1	1	1	0.0333
CYP51A1	1	1	0.0333
BRINP1	1	1	0.0333
MFRP	1	1	0.0333
ACE	1	1	0.0333
DCST1	1	1	0.0333
DDB1	1	1	0.0333
AKR1C1	1	1	0.0333
IRX4	1	1	0.0333
DMXL1	1	1	0.0333
HDGFL3	1	1	0.0333
DHX9	1	1	0.0333
DDX11	1	1	0.0333
DHX15	1	1	0.0333
RASSF5	1	1	0.0333
TIMM8A	1	1	0.0333
IL22RA2	1	1	0.0333
TRAT1	1	1	0.0333
DGUOK	1	1	0.0333
DHCR24	1	1	0.0333
DKC1	1	1	0.0333
DLG1	1	1	0.0333
GRIN3A	1	1	0.0333
DMBT1	1	1	0.0333
DMD	1	1	0.0333
DNAH5	2	1	0.0333
DNAH6	1	1	0.0333
DNAH8	1	1	0.0333
DYNC1H1	1	1	0.0333
DNMT1	1	1	0.0333
PARP15	1	1	0.0333
ZNF729	1	1	0.0333
DOCK1	1	1	0.0333
ESPN	1	1	0.0333
DOCK2	1	1	0.0333
DPP4	1	1	0.0333
DPYSL2	1	1	0.0333
ATN1	1	1	0.0333
ZNF484	1	1	0.0333
DSP	3	1	0.0333
TPRKB	1	1	0.0333
E2F4	1	1	0.0333
AASDH	1	1	0.0333
DNAJB8	1	1	0.0333
GMNN	1	1	0.0333
RPS27L	1	1	0.0333
SSUH2	1	1	0.0333
FSD1L	1	1	0.0333
EEF2	1	1	0.0333
EYS	1	1	0.0333
EIF2D	1	1	0.0333
TMEM120A	1	1	0.0333
CELSR3	1	1	0.0333
PHF20L1	1	1	0.0333
APH1A	1	1	0.0333
EGFR	1	1	0.0333
KMT5B	1	1	0.0333
MRPS2	1	1	0.0333
EIF4A2	1	1	0.0333
RNFT1	1	1	0.0333
ELK1	1	1	0.0333
ELN	1	1	0.0333
MYO15A	1	1	0.0333
BTBD19	1	1	0.0333
TUBD1	1	1	0.0333
CCDC17	1	1	0.0333
ENO3	1	1	0.0333
ENPEP	2	1	0.0333
HSPA14	1	1	0.0333
EP300	2	1	0.0333
EPB41L1	1	1	0.0333
EPB41L2	1	1	0.0333
EPHA3	1	1	0.0333
EPHA4	1	1	0.0333
EPHB1	1	1	0.0333
NUSAP1	1	1	0.0333
STX2	1	1	0.0333
CLDN18	1	1	0.0333
EPS8	1	1	0.0333
ERBB3	1	1	0.0333
ERCC4	1	1	0.0333
ERCC5	1	1	0.0333
ERG	1	1	0.0333
DRICH1	1	1	0.0333
B3GNT5	2	1	0.0333
ESRRG	1	1	0.0333
TFDP3	2	1	0.0333
ETV6	3	1	0.0333
TLR7	1	1	0.0333
KATNAL1	1	1	0.0333
WDR54	1	1	0.0333
KIRREL2	1	1	0.0333
F5	1	1	0.0333
HORMAD1	1	1	0.0333
CNTROB	1	1	0.0333
F10	2	1	0.0333
FANCA	1	1	0.0333
FANCD2	1	1	0.0333
ACSL3	1	1	0.0333
PTK2B	1	1	0.0333
BPTF	1	1	0.0333
PRAM1	1	1	0.0333
FANCB	1	1	0.0333
FAT1	1	1	0.0333
FAT2	1	1	0.0333
FBN2	1	1	0.0333
MBTPS2	1	1	0.0333
FCGR1A	1	1	0.0333
CHST15	1	1	0.0333
UBR5	1	1	0.0333
TOMM40L	1	1	0.0333
FCGRT	1	1	0.0333
SNX7	1	1	0.0333
ZNF644	1	1	0.0333
CSAD	1	1	0.0333
KAT8	1	1	0.0333
EIF3L	1	1	0.0333
ARID5B	1	1	0.0333
TRPV2	1	1	0.0333
FER	1	1	0.0333
FES	1	1	0.0333
FGF6	1	1	0.0333
FGF8	1	1	0.0333
ACTL6B	1	1	0.0333
CHD6	1	1	0.0333
GPC5	1	1	0.0333
FGG	1	1	0.0333
FH	1	1	0.0333
METTL25	1	1	0.0333
SETD3	1	1	0.0333
POLK	1	1	0.0333
WDR17	1	1	0.0333
SCARA3	1	1	0.0333
ZNF541	1	1	0.0333
ARAP1	1	1	0.0333
AGAP1	1	1	0.0333
REV1	1	1	0.0333
FOXM1	1	1	0.0333
TRIM72	1	1	0.0333
FLG	1	1	0.0333
FLNC	1	1	0.0333
MRI1	1	1	0.0333
FMO3	1	1	0.0333
FMO4	1	1	0.0333
FN1	1	1	0.0333
TRMT112	1	1	0.0333
GTSE1	1	1	0.0333
LARS	1	1	0.0333
ZC3HC1	1	1	0.0333
PPHLN1	1	1	0.0333
MRPL45	1	1	0.0333
LGSN	1	1	0.0333
HDAC7	1	1	0.0333
FAM49B	1	1	0.0333
LARP7	1	1	0.0333
ESF1	1	1	0.0333
PCF11	1	1	0.0333
NBAS	1	1	0.0333
NOP58	1	1	0.0333
PIGT	1	1	0.0333
HOOK3	1	1	0.0333
FRG1	1	1	0.0333
TMBIM4	1	1	0.0333
COMMD7	1	1	0.0333
NR5A2	2	1	0.0333
BPIFB4	1	1	0.0333
C2ORF40	1	1	0.0333
KBTBD12	1	1	0.0333
MAML2	1	1	0.0333
LSM14B	1	1	0.0333
ABLIM2	2	1	0.0333
GAA	1	1	0.0333
CYB5R1	1	1	0.0333
GABRA2	1	1	0.0333
SLC16A10	1	1	0.0333
FTSJ3	1	1	0.0333
RAPGEF6	1	1	0.0333
DEFB118	1	1	0.0333
RTEL1	1	1	0.0333
LRRC32	1	1	0.0333
GART	1	1	0.0333
MCHR2	1	1	0.0333
MAP3K20	1	1	0.0333
IGSF5	1	1	0.0333
GCGR	1	1	0.0333
KAT2A	1	1	0.0333
COL25A1	1	1	0.0333
GHRHR	1	1	0.0333
ZBTB37	1	1	0.0333
GJA5	1	1	0.0333
FNDC1	1	1	0.0333
ZNF469	1	1	0.0333
NTNG2	1	1	0.0333
TTBK1	1	1	0.0333
GK2	1	1	0.0333
GPC3	1	1	0.0333
GLDC	1	1	0.0333
GLYR1	1	1	0.0333
GLS	1	1	0.0333
TRIM55	1	1	0.0333
CARD6	1	1	0.0333
AIFM3	1	1	0.0333
PIGO	1	1	0.0333
GOLGA3	1	1	0.0333
GOLGA4	1	1	0.0333
GOLGB1	1	1	0.0333
PLEKHA8	1	1	0.0333
PRRC2B	1	1	0.0333
GPI	1	1	0.0333
GPR1	1	1	0.0333
GPR22	1	1	0.0333
CRACR2A	2	1	0.0333
ZNF607	1	1	0.0333
GPR34	1	1	0.0333
GRK6	1	1	0.0333
GPS2	1	1	0.0333
RAPGEF1	1	1	0.0333
GRIK1	1	1	0.0333
GRIN1	1	1	0.0333
GRIN2A	1	1	0.0333
GRIN2B	1	1	0.0333
GRIN2D	1	1	0.0333
ARHGAP35	2	1	0.0333
GRM5	1	1	0.0333
LRCH3	1	1	0.0333
BRF1	1	1	0.0333
GTF3C1	1	1	0.0333
LINGO1	1	1	0.0333
GTF3C2	1	1	0.0333
TMTC4	2	1	0.0333
GUCY2C	1	1	0.0333
TRIM6-TRIM34	1	1	0.0333
CKAP2L	1	1	0.0333
H3F3B	1	1	0.0333
ADGRD2	1	1	0.0333
NUDCD1	1	1	0.0333
HBA2	1	1	0.0333
C1ORF94	1	1	0.0333
HCFC1	1	1	0.0333
HTT	1	1	0.0333
HDLBP	1	1	0.0333
HEXA	1	1	0.0333
PHYKPL	1	1	0.0333
HIP1	1	1	0.0333
HIVEP2	1	1	0.0333
NLRP7	1	1	0.0333
MNX1	1	1	0.0333
HLA-DRB1	2	1	0.0333
MR1	1	1	0.0333
HLCS	1	1	0.0333
HMGCR	2	1	0.0333
HMGCS1	1	1	0.0333
KIF24	1	1	0.0333
HNRNPC	1	1	0.0333
HNRNPU	1	1	0.0333
GRPEL2	1	1	0.0333
HOXA5	1	1	0.0333
CBWD3	1	1	0.0333
HOXD3	1	1	0.0333
HOXD8	1	1	0.0333
HOXD13	1	1	0.0333
AGFG2	1	1	0.0333
HSD3B2	1	1	0.0333
HSPA8	1	1	0.0333
HSPG2	1	1	0.0333
HTR5A	1	1	0.0333
IARS	1	1	0.0333
FBF1	1	1	0.0333
LGALS12	1	1	0.0333
IFI16	1	1	0.0333
ALG2	1	1	0.0333
IFNA13	1	1	0.0333
STRIP1	1	1	0.0333
IFNG	1	1	0.0333
TUBGCP6	1	1	0.0333
SLC22A16	1	1	0.0333
LRRCC1	1	1	0.0333
KIAA1755	1	1	0.0333
UNK	1	1	0.0333
CEP295	1	1	0.0333
TANC1	1	1	0.0333
ZNF518B	1	1	0.0333
PLD5	1	1	0.0333
IL1RN	1	1	0.0333
IL4R	1	1	0.0333
IL5RA	1	1	0.0333
IL6R	1	1	0.0333
ILF2	1	1	0.0333
INCENP	1	1	0.0333
INPPL1	1	1	0.0333
INSR	1	1	0.0333
IRF3	1	1	0.0333
CATSPER3	1	1	0.0333
SLC35B2	1	1	0.0333
ITGAM	1	1	0.0333
ITGAV	2	1	0.0333
ITGB2	1	1	0.0333
ITGB4	1	1	0.0333
ITGB6	1	1	0.0333
ITGB8	1	1	0.0333
ITIH4	1	1	0.0333
ITPR2	1	1	0.0333
ITPR3	1	1	0.0333
IVD	1	1	0.0333
JAK2	1	1	0.0333
JUN	1	1	0.0333
KCNA1	1	1	0.0333
KCNA5	1	1	0.0333
KCND1	1	1	0.0333
KCNJ2	1	1	0.0333
KCNJ11	1	1	0.0333
KLHL23	1	1	0.0333
KCNQ2	1	1	0.0333
KCNQ3	1	1	0.0333
KIF2A	1	1	0.0333
CFAP70	1	1	0.0333
KIR3DL2	1	1	0.0333
KNG1	1	1	0.0333
KPNB1	1	1	0.0333
KPNA2	1	1	0.0333
KRAS	1	1	0.0333
LCA5	1	1	0.0333
KRT17	1	1	0.0333
L1CAM	1	1	0.0333
AFF3	1	1	0.0333
LAMA2	1	1	0.0333
LAMB1	1	1	0.0333
LAMC2	1	1	0.0333
C10ORF90	1	1	0.0333
LCT	1	1	0.0333
LIG1	1	1	0.0333
LIMK2	1	1	0.0333
LIPA	1	1	0.0333
LRP2	1	1	0.0333
NCOA7	1	1	0.0333
TM4SF1	1	1	0.0333
SMAD9	1	1	0.0333
MAGEA8	1	1	0.0333
MAGEA11	1	1	0.0333
MAGEB1	1	1	0.0333
MAGEB3	1	1	0.0333
MAN2A2	1	1	0.0333
MAN2A1	1	1	0.0333
MBP	1	1	0.0333
MCM6	1	1	0.0333
UBASH3A	1	1	0.0333
MEF2A	1	1	0.0333
MAP3K1	1	1	0.0333
NUP54	1	1	0.0333
MEOX2	1	1	0.0333
OR51B5	1	1	0.0333
C6ORF118	1	1	0.0333
MLF1	1	1	0.0333
MAP3K11	1	1	0.0333
MMP15	1	1	0.0333
MMP17	1	1	0.0333
MN1	1	1	0.0333
MPG	1	1	0.0333
MPL	1	1	0.0333
ABCC1	1	1	0.0333
BTBD18	1	1	0.0333
MYO1B	1	1	0.0333
MSH3	1	1	0.0333
MSH5	1	1	0.0333
MSX1	1	1	0.0333
MTM1	1	1	0.0333
MTR	1	1	0.0333
RNF38	1	1	0.0333
MDGA1	2	1	0.0333
MUC1	1	1	0.0333
MUC2	1	1	0.0333
MUSK	1	1	0.0333
MYH2	1	1	0.0333
MYH4	1	1	0.0333
MYH9	2	1	0.0333
MYH10	1	1	0.0333
MYLK	2	1	0.0333
MYO1A	1	1	0.0333
MYO5B	1	1	0.0333
MYO9A	1	1	0.0333
MYO9B	2	1	0.0333
MYO10	1	1	0.0333
NEK10	1	1	0.0333
ZNF862	1	1	0.0333
CCDC50	1	1	0.0333
NCF2	1	1	0.0333
CCDC168	1	1	0.0333
NEB	1	1	0.0333
CALHM3	1	1	0.0333
NDUFS2	1	1	0.0333
NEDD9	1	1	0.0333
NELL1	1	1	0.0333
NEK1	1	1	0.0333
CLRN3	1	1	0.0333
NFIB	1	1	0.0333
NFKBIA	1	1	0.0333
NID1	1	1	0.0333
NMT1	1	1	0.0333
NOP2	1	1	0.0333
CNOT3	1	1	0.0333
ADGRD1	1	1	0.0333
NOTCH3	1	1	0.0333
NOVA2	1	1	0.0333
NPAS2	1	1	0.0333
NPAT	2	1	0.0333
SLC6A18	1	1	0.0333
NPHP1	1	1	0.0333
NPR3	1	1	0.0333
NRDC	1	1	0.0333
GAS2L3	1	1	0.0333
NTHL1	1	1	0.0333
MYO1H	1	1	0.0333
NTRK3	1	1	0.0333
NTN3	1	1	0.0333
ROR1	1	1	0.0333
NUMA1	1	1	0.0333
HECTD4	1	1	0.0333
NVL	1	1	0.0333
TSPEAR	1	1	0.0333
OCRL	1	1	0.0333
ODF2	1	1	0.0333
OLR1	1	1	0.0333
OPRD1	1	1	0.0333
OPRL1	1	1	0.0333
OR51A7	1	1	0.0333
ORC1	1	1	0.0333
ORC2	1	1	0.0333
P2RX5	1	1	0.0333
TIGIT	1	1	0.0333
P2RY1	1	1	0.0333
P4HB	1	1	0.0333
PABPC3	1	1	0.0333
PAPPA	2	1	0.0333
OR52K2	1	1	0.0333
PC	1	1	0.0333
PCCB	1	1	0.0333
PCDH1	1	1	0.0333
PAQR3	2	1	0.0333
PCK2	1	1	0.0333
PCNT	1	1	0.0333
CNBD1	1	1	0.0333
PDE4D	1	1	0.0333
PEG3	1	1	0.0333
DRGX	1	1	0.0333
PEX1	1	1	0.0333
UNC93A	1	1	0.0333
CFP	1	1	0.0333
COL22A1	1	1	0.0333
PFKM	1	1	0.0333
PFKP	1	1	0.0333
PGA5	1	1	0.0333
TERF2IP	1	1	0.0333
GOLGA6L1	1	1	0.0333
PGM1	1	1	0.0333
ABCB4	1	1	0.0333
GOLGA8G	1	1	0.0333
PHYH	1	1	0.0333
SERPINI1	1	1	0.0333
PIGA	1	1	0.0333
RBM27	1	1	0.0333
PIK3C2G	1	1	0.0333
PI4KA	1	1	0.0333
ATAD2B	1	1	0.0333
TAF7L	1	1	0.0333
PKD2	1	1	0.0333
ETAA1	2	1	0.0333
PKHD1	1	1	0.0333
TERB1	1	1	0.0333
PLCB4	2	1	0.0333
PLCL1	1	1	0.0333
PLEC	1	1	0.0333
TMX3	1	1	0.0333
FXYD3	1	1	0.0333
PLS3	1	1	0.0333
WDR44	1	1	0.0333
ASNSD1	1	1	0.0333
MIER2	1	1	0.0333
MRPL50	1	1	0.0333
EXOC6	1	1	0.0333
FAM193B	1	1	0.0333
SDK2	1	1	0.0333
POLR2B	1	1	0.0333
UGT1A9	1	1	0.0333
POU3F4	1	1	0.0333
PPA1	1	1	0.0333
TBC1D13	1	1	0.0333
PIM3	1	1	0.0333
PPP2R1A	1	1	0.0333
PPP2R3A	1	1	0.0333
FAM153B	1	1	0.0333
MANSC1	1	1	0.0333
KANSL1	1	1	0.0333
PPY	1	1	0.0333
MEIOC	1	1	0.0333
PRB3	1	1	0.0333
PRELP	1	1	0.0333
PREP	1	1	0.0333
PRKCA	1	1	0.0333
SLC13A5	1	1	0.0333
PKN2	1	1	0.0333
PRKD1	1	1	0.0333
PRKG1	1	1	0.0333
MAPK4	1	1	0.0333
STKLD1	1	1	0.0333
NUTM2F	1	1	0.0333
MAP2K1	1	1	0.0333
IL17RD	2	1	0.0333
ENDOV	1	1	0.0333
DNAJB12	1	1	0.0333
GDPD1	1	1	0.0333
TET2	1	1	0.0333
BNC2	1	1	0.0333
DCHS2	2	1	0.0333
TRIT1	1	1	0.0333
HTRA1	1	1	0.0333
AHI1	1	1	0.0333
TRPM7	1	1	0.0333
PSG6	1	1	0.0333
SYTL2	1	1	0.0333
PSMB5	1	1	0.0333
ESRP1	1	1	0.0333
PSMC3	1	1	0.0333
GON4L	2	1	0.0333
PSMC5	1	1	0.0333
GPATCH4	1	1	0.0333
EPS8L1	1	1	0.0333
PALMD	1	1	0.0333
FNBP1L	1	1	0.0333
ZCCHC2	1	1	0.0333
TAS2R38	1	1	0.0333
CMYA5	1	1	0.0333
DPP8	1	1	0.0333
BCOR	1	1	0.0333
PTGDS	1	1	0.0333
ANKHD1	1	1	0.0333
PTGER2	1	1	0.0333
INO80D	1	1	0.0333
PTGS1	1	1	0.0333
RNF43	1	1	0.0333
SLC36A2	1	1	0.0333
PTK2	1	1	0.0333
MKS1	1	1	0.0333
FOCAD	1	1	0.0333
YTHDF1	1	1	0.0333
STK32A	1	1	0.0333
QSOX1	1	1	0.0333
RASIP1	1	1	0.0333
SSC5D	2	1	0.0333
ZNF776	1	1	0.0333
PTPN12	1	1	0.0333
ZIK1	1	1	0.0333
PTPRB	1	1	0.0333
CEP120	1	1	0.0333
PTPRE	1	1	0.0333
DNAJC28	1	1	0.0333
PTPRH	1	1	0.0333
PTPRJ	1	1	0.0333
PTPRN2	1	1	0.0333
ZNF780A	1	1	0.0333
TRNAU1AP	1	1	0.0333
SSH3	1	1	0.0333
TMEM145	1	1	0.0333
PVR	1	1	0.0333
INTS11	1	1	0.0333
PCYT2	1	1	0.0333
TESC	1	1	0.0333
ZNF841	1	1	0.0333
ACTL9	1	1	0.0333
HERC6	1	1	0.0333
PPP2R3C	1	1	0.0333
TTC38	1	1	0.0333
PHIP	1	1	0.0333
BANK1	1	1	0.0333
TMEM255A	1	1	0.0333
ZFP82	1	1	0.0333
RABGGTB	1	1	0.0333
NRDE2	1	1	0.0333
SUSD4	1	1	0.0333
NWD1	1	1	0.0333
UACA	1	1	0.0333
RB1	2	1	0.0333
ARID4A	1	1	0.0333
RBBP6	1	1	0.0333
SLC38A4	1	1	0.0333
RBP3	1	1	0.0333
RCN1	1	1	0.0333
ANO1	1	1	0.0333
BSDC1	1	1	0.0333
PIWIL2	1	1	0.0333
C1ORF167	1	1	0.0333
HEATR1	2	1	0.0333
ANO10	1	1	0.0333
RET	1	1	0.0333
REV3L	1	1	0.0333
SRFBP1	1	1	0.0333
TRIM27	1	1	0.0333
RFX3	1	1	0.0333
RFX4	1	1	0.0333
RGS1	1	1	0.0333
OR2L13	1	1	0.0333
RFWD3	1	1	0.0333
ARHGEF10L	1	1	0.0333
GRK1	1	1	0.0333
DNAAF2	1	1	0.0333
PLEKHG4B	1	1	0.0333
DZANK1	1	1	0.0333
VPS13D	1	1	0.0333
KIAA1551	1	1	0.0333
RCBTB1	1	1	0.0333
MACO1	1	1	0.0333
UBA6	1	1	0.0333
VRTN	1	1	0.0333
OGFOD1	1	1	0.0333
PCMTD2	1	1	0.0333
ASXL2	1	1	0.0333
PSPC1	1	1	0.0333
BTNL9	1	1	0.0333
VPS53	1	1	0.0333
ABCF3	1	1	0.0333
LRRK2	1	1	0.0333
PI4K2A	1	1	0.0333
TCEANC	1	1	0.0333
PPM1J	1	1	0.0333
CLIP1	1	1	0.0333
RXRG	1	1	0.0333
RYR3	1	1	0.0333
SIRPG	1	1	0.0333
SAG	1	1	0.0333
SATB1	1	1	0.0333
SBF1	1	1	0.0333
ATXN2	1	1	0.0333
SCN2A	1	1	0.0333
SCN5A	1	1	0.0333
SCN8A	1	1	0.0333
SCNN1A	1	1	0.0333
SCNN1B	1	1	0.0333
DDX43	1	1	0.0333
TRIM36	1	1	0.0333
XCL1	1	1	0.0333
MAML3	1	1	0.0333
CDCA7L	1	1	0.0333
SDC4	1	1	0.0333
SEC14L1	1	1	0.0333
SELE	1	1	0.0333
KLK15	1	1	0.0333
PLXNA3	1	1	0.0333
CASC3	1	1	0.0333
NID2	1	1	0.0333
ZNF821	1	1	0.0333
CLCA4	1	1	0.0333
FOXRED1	1	1	0.0333
KIF27	1	1	0.0333
SFSWAP	1	1	0.0333
TRA2B	1	1	0.0333
OR4S2	1	1	0.0333
BMP2K	1	1	0.0333
SFTPB	1	1	0.0333
OR4C6	1	1	0.0333
ZCCHC8	1	1	0.0333
SCAF8	1	1	0.0333
OR5D18	1	1	0.0333
SGK1	1	1	0.0333
ZFP30	1	1	0.0333
COBLL1	1	1	0.0333
ITSN1	1	1	0.0333
KIF21A	1	1	0.0333
TSNARE1	1	1	0.0333
MTMR8	1	1	0.0333
KIF16B	1	1	0.0333
SHC1	1	1	0.0333
AAK1	1	1	0.0333
ASAP3	1	1	0.0333
MYO18A	1	1	0.0333
DOCK10	1	1	0.0333
LMTK2	1	1	0.0333
C8ORF74	1	1	0.0333
POMGNT1	1	1	0.0333
SI	1	1	0.0333
ZNF407	1	1	0.0333
OR8H1	1	1	0.0333
ATG14	1	1	0.0333
TBC1D22B	1	1	0.0333
CNKSR2	1	1	0.0333
CHD7	1	1	0.0333
ST3GAL4	1	1	0.0333
SYBU	1	1	0.0333
NLGN1	1	1	0.0333
SEC31A	1	1	0.0333
OR5M3	1	1	0.0333
PLEKHA6	1	1	0.0333
MLXIP	1	1	0.0333
MON1B	1	1	0.0333
MORC2	1	1	0.0333
SKIV2L	1	1	0.0333
ABLIM3	1	1	0.0333
INTS8	1	1	0.0333
KHDC4	1	1	0.0333
ZBTB1	1	1	0.0333
RNF126	1	1	0.0333
SLC1A3	1	1	0.0333
ZNF365	2	1	0.0333
SLC4A3	1	1	0.0333
SLC1A6	1	1	0.0333
SLC1A7	1	1	0.0333
CARD8	1	1	0.0333
BTBD3	1	1	0.0333
SLC3A2	1	1	0.0333
SBNO2	1	1	0.0333
SLC4A1	1	1	0.0333
SLC4A2	1	1	0.0333
SMTN	1	1	0.0333
IWS1	1	1	0.0333
CD93	1	1	0.0333
LRIG3	1	1	0.0333
PACS1	1	1	0.0333
SLC8A2	1	1	0.0333
IARS2	1	1	0.0333
SNRNP48	1	1	0.0333
CCDC88A	1	1	0.0333
SLC10A1	1	1	0.0333
C10ORF91	1	1	0.0333
KBTBD4	1	1	0.0333
SHANK2	1	1	0.0333
ZNF334	1	1	0.0333
CCT5	1	1	0.0333
SLC15A2	1	1	0.0333
SLC18A3	1	1	0.0333
SLC20A2	1	1	0.0333
FAM222B	1	1	0.0333
ZNF804B	1	1	0.0333
SLIT3	1	1	0.0333
TPH2	1	1	0.0333
SMARCA1	1	1	0.0333
SMARCA2	1	1	0.0333
EFR3B	1	1	0.0333
HLTF	1	1	0.0333
SMARCA4	1	1	0.0333
NINL	1	1	0.0333
ZNF737	1	1	0.0333
MAST1	1	1	0.0333
SMARCC2	2	1	0.0333
OGDHL	1	1	0.0333
SORCS3	1	1	0.0333
EEF1AKMT2	1	1	0.0333
MYH15	1	1	0.0333
TTC17	1	1	0.0333
CEP131	1	1	0.0333
CEP152	1	1	0.0333
EXOC1	1	1	0.0333
TTC39A	1	1	0.0333
LIMCH1	1	1	0.0333
NGLY1	1	1	0.0333
SNAPC1	1	1	0.0333
SNAPC4	2	1	0.0333
MAPKBP1	1	1	0.0333
TMEM68	1	1	0.0333
SSBP4	1	1	0.0333
ZNF415	1	1	0.0333
CNOT1	1	1	0.0333
PDZRN3	1	1	0.0333
MYO16	2	1	0.0333
MBNL3	1	1	0.0333
FAM219A	1	1	0.0333
CAPN15	1	1	0.0333
SON	1	1	0.0333
PHLPP2	1	1	0.0333
ZNF292	1	1	0.0333
SORL1	1	1	0.0333
ABRA	1	1	0.0333
SMG1	1	1	0.0333
SP100	2	1	0.0333
DCAF6	1	1	0.0333
OR10A7	1	1	0.0333
UBAP2	1	1	0.0333
SPG7	1	1	0.0333
SPI1	1	1	0.0333
HECW1	1	1	0.0333
WWC3	1	1	0.0333
SPINK2	1	1	0.0333
ERC1	1	1	0.0333
TMEM165	1	1	0.0333
ZC3H13	1	1	0.0333
KIF1B	1	1	0.0333
SPTBN2	1	1	0.0333
SARM1	1	1	0.0333
SLC22A11	1	1	0.0333
TBC1D2B	1	1	0.0333
FSTL4	1	1	0.0333
SPART	1	1	0.0333
TNRC6B	1	1	0.0333
NFASC	1	1	0.0333
TOGARAM1	1	1	0.0333
SRPRA	1	1	0.0333
ATP10B	1	1	0.0333
LENEP	1	1	0.0333
ZNF395	1	1	0.0333
POGZ	1	1	0.0333
RAD54L2	1	1	0.0333
KMT2E	1	1	0.0333
MAST2	1	1	0.0333
RNF217	1	1	0.0333
NKAIN2	1	1	0.0333
PATE4	1	1	0.0333
APOBR	1	1	0.0333
NACAD	1	1	0.0333
STAT2	1	1	0.0333
STAB1	1	1	0.0333
SULT1A2	1	1	0.0333
CYFIP1	1	1	0.0333
STX4	1	1	0.0333
FAM120A	1	1	0.0333
FAF2	1	1	0.0333
PSME4	1	1	0.0333
ATP11B	1	1	0.0333
ACSBG1	1	1	0.0333
SYT11	1	1	0.0333
JMJD6	1	1	0.0333
PXDNL	1	1	0.0333
SUPT6H	1	1	0.0333
XPO6	1	1	0.0333
PRRC2C	1	1	0.0333
NBEAL2	1	1	0.0333
SVIL	1	1	0.0333
SYNE2	1	1	0.0333
VPS13A	1	1	0.0333
ADAMTS15	1	1	0.0333
ANKRD61	1	1	0.0333
PLCB1	1	1	0.0333
TMEM131L	1	1	0.0333
ANKRD28	1	1	0.0333
SLC37A2	2	1	0.0333
ASTN2	1	1	0.0333
KIAA0556	1	1	0.0333
TACR2	1	1	0.0333
ANKRD12	1	1	0.0333
DENND5A	1	1	0.0333
CAMTA1	1	1	0.0333
ZC3H7B	1	1	0.0333
TSPYL4	1	1	0.0333
FAM208A	1	1	0.0333
CLUH	2	1	0.0333
TARBP2	1	1	0.0333
UNC5D	1	1	0.0333
TAT	1	1	0.0333
CNTN2	1	1	0.0333
ADGRL3	1	1	0.0333
TBCD	1	1	0.0333
TBCE	1	1	0.0333
SERPINA7	1	1	0.0333
TBX15	1	1	0.0333
WSCD1	1	1	0.0333
LETM2	1	1	0.0333
FKBP15	1	1	0.0333
TBX3	1	1	0.0333
DMXL2	1	1	0.0333
GOLGA6L6	1	1	0.0333
SLC9A8	1	1	0.0333
DNAJC13	1	1	0.0333
ZCCHC11	1	1	0.0333
TCF7L2	1	1	0.0333
ZEB1	1	1	0.0333
DCAF4L2	1	1	0.0333
TCF20	1	1	0.0333
PCDHGC4	1	1	0.0333
TTC28	1	1	0.0333
DPY19L1	1	1	0.0333
PCDHGB1	1	1	0.0333
PCDHGA11	1	1	0.0333
PCDHGA4	1	1	0.0333
DOCK9	1	1	0.0333
OR1S2	1	1	0.0333
U2SURP	1	1	0.0333
UBR4	1	1	0.0333
PCDHB14	1	1	0.0333
HAUS5	1	1	0.0333
PCDHB12	1	1	0.0333
PCDHB2	1	1	0.0333
PCDHAC1	1	1	0.0333
PCDHA13	1	1	0.0333
PUM2	1	1	0.0333
PCDHA10	1	1	0.0333
PCDHA8	1	1	0.0333
CRTC1	1	1	0.0333
OR4D11	1	1	0.0333
PCDHA2	1	1	0.0333
ICE1	1	1	0.0333
FRYL	1	1	0.0333
TEAD1	1	1	0.0333
TEX14	1	1	0.0333
TEC	1	1	0.0333
TEX11	1	1	0.0333
TEP1	1	1	0.0333
TERT	1	1	0.0333
FAM200B	1	1	0.0333
DICER1	1	1	0.0333
COTL1	1	1	0.0333
TFAP4	1	1	0.0333
TFE3	1	1	0.0333
KCNH3	1	1	0.0333
MLYCD	1	1	0.0333
TFR2	1	1	0.0333
ITGB3BP	1	1	0.0333
GDPD4	1	1	0.0333
C14ORF180	1	1	0.0333
GPR161	1	1	0.0333
TGM3	1	1	0.0333
ATP1B4	1	1	0.0333
TCHH	1	1	0.0333
SLC44A1	1	1	0.0333
ABCA5	1	1	0.0333
SUSD2	1	1	0.0333
YLPM1	1	1	0.0333
CRTAM	1	1	0.0333
TSPAN6	1	1	0.0333
TRAPPC10	1	1	0.0333
MACF1	1	1	0.0333
RIMBP2	1	1	0.0333
TMEM131	1	1	0.0333
SCRIB	1	1	0.0333
TNFAIP6	1	1	0.0333
SPIDR	1	1	0.0333
RPL13A	1	1	0.0333
C5ORF60	1	1	0.0333
PRAME	1	1	0.0333
TNPO3	1	1	0.0333
TOP2B	1	1	0.0333
TP53BP2	1	1	0.0333
SEZ6L	1	1	0.0333
TPH1	1	1	0.0333
TPM1	1	1	0.0333
TPM3	1	1	0.0333
TPO	1	1	0.0333
TPR	1	1	0.0333
ADAMTS19	1	1	0.0333
CHST5	1	1	0.0333
C9ORF135	1	1	0.0333
HSP90B1	1	1	0.0333
TRAF3	1	1	0.0333
PPAN	1	1	0.0333
TRIO	1	1	0.0333
ABCA13	1	1	0.0333
TRPC1	1	1	0.0333
TRPC5	1	1	0.0333
TRPC6	1	1	0.0333
RUSC1	1	1	0.0333
CA14	1	1	0.0333
NUP62	1	1	0.0333
EIPR1	1	1	0.0333
PPP1R15A	1	1	0.0333
TTC3	1	1	0.0333
TTC4	1	1	0.0333
PLXNB2	2	1	0.0333
TYRO3	1	1	0.0333
TYRP1	1	1	0.0333
ZRSR2P1	1	1	0.0333
FAM155A	1	1	0.0333
KRTAP4-8	1	1	0.0333
UBTF	1	1	0.0333
UGP2	1	1	0.0333
TIGD3	3	1	0.0333
UGT2B7	1	1	0.0333
UCK2	1	1	0.0333
COL14A1	1	1	0.0333
NR1H2	1	1	0.0333
UPP1	1	1	0.0333
PRR14L	1	1	0.0333
USP1	1	1	0.0333
USH2A	1	1	0.0333
KDM6A	2	1	0.0333
UVRAG	1	1	0.0333
KRTAP9-1	1	1	0.0333
WIPF1	2	1	0.0333
CORO2A	1	1	0.0333
NSD2	1	1	0.0333
TWNK	1	1	0.0333
NPDC1	1	1	0.0333
RICTOR	1	1	0.0333
XPO1	1	1	0.0333
SF1	1	1	0.0333
ZNF16	1	1	0.0333
PTPDC1	1	1	0.0333
ZNF28	1	1	0.0333
CLYBL	1	1	0.0333
SCARA5	1	1	0.0333
NBPF9	1	1	0.0333
DPY19L4	1	1	0.0333
ZNF66	1	1	0.0333
FAM9A	1	1	0.0333
ZNF91	1	1	0.0333
C9ORF131	1	1	0.0333
ZC3HAV1	1	1	0.0333
ZNF142	1	1	0.0333
CELF4	1	1	0.0333
ZBTB38	1	1	0.0333
TDRD9	1	1	0.0333
VEZF1	1	1	0.0333
ZNF175	1	1	0.0333
FSTL5	1	1	0.0333
RNF113A	1	1	0.0333
LGALS14	1	1	0.0333
ZNF185	1	1	0.0333
AGPAT3	1	1	0.0333
ZNF189	1	1	0.0333
CDK11A	1	1	0.0333
THAP10	1	1	0.0333
EML2	1	1	0.0333
ZNF208	1	1	0.0333
PRPF6	1	1	0.0333
SMARCAD1	2	1	0.0333
ZNF318	1	1	0.0333
ZNF236	1	1	0.0333
FEM1C	1	1	0.0333
DUS3L	1	1	0.0333
MAP3K12	1	1	0.0333
LUZP1	1	1	0.0333
NIT2	1	1	0.0333
LRP8	1	1	0.0333
OTUD7B	1	1	0.0333
ZAR1L	1	1	0.0333
FSIP2	1	1	0.0333
DAP3	1	1	0.0333
OR13C9	1	1	0.0333
ANKRD20A4	1	1	0.0333
KIF15	1	1	0.0333
YAE1D1	1	1	0.0333
PDILT	1	1	0.0333
FAM227A	1	1	0.0333
ANKMY2	1	1	0.0333
ANKRD18A	1	1	0.0333
CHRNA10	1	1	0.0333
ZNF730	1	1	0.0333
KNL1	1	1	0.0333
ZNF438	1	1	0.0333
MAATS1	1	1	0.0333
TRPC7	1	1	0.0333
RNASE11	1	1	0.0333
CD248	1	1	0.0333
FAM13C	1	1	0.0333
RHBG	1	1	0.0333
FZD3	1	1	0.0333
ZNF212	1	1	0.0333
RTN4	1	1	0.0333
FAM182B	1	1	0.0333
KAT6A	1	1	0.0333
SCYL3	1	1	0.0333
RASGEF1A	1	1	0.0333
ZNFX1	1	1	0.0333
CAMK1G	1	1	0.0333
CORO1B	1	1	0.0333
KIAA1191	1	1	0.0333
RALGAPA2	1	1	0.0333
ATP8B2	1	1	0.0333
JMJD1C	1	1	0.0333
SLC45A4	1	1	0.0333
ADGRG6	1	1	0.0333
VANGL2	1	1	0.0333
NSUN6	1	1	0.0333
SPATA31A1	1	1	0.0333
UBE3D	1	1	0.0333
SLC4A10	1	1	0.0333
SLC15A5	1	1	0.0333
CCDC120	1	1	0.0333
COIL	1	1	0.0333
GJD2	1	1	0.0333
CLTCL1	1	1	0.0333
HS6ST2	1	1	0.0333
RBM10	1	1	0.0333
KDM5C	2	1	0.0333
HDX	1	1	0.0333
TKTL1	1	1	0.0333
METAP1D	1	1	0.0333
LRRC43	1	1	0.0333
DYSF	2	1	0.0333
BIRC6	1	1	0.0333
TENM2	1	1	0.0333
DSCAML1	1	1	0.0333
ADGRG4	1	1	0.0333
TMCC3	1	1	0.0333
KIAA2013	1	1	0.0333
BAP1	1	1	0.0333
SCAF4	1	1	0.0333
HHATL	1	1	0.0333
SLC12A5	2	1	0.0333
PLEKHH1	1	1	0.0333
SHROOM4	1	1	0.0333
WDR38	1	1	0.0333
KIAA1210	1	1	0.0333
PTCHD1	1	1	0.0333
AHRR	1	1	0.0333
EHBP1L1	1	1	0.0333
KIDINS220	1	1	0.0333
HIST1H2BC	1	1	0.0333
MAGEB10	1	1	0.0333
INTS2	2	1	0.0333
HIST1H3B	1	1	0.0333
COG6	1	1	0.0333
SNX32	1	1	0.0333
CASKIN2	1	1	0.0333
RPTOR	1	1	0.0333
CASKIN1	1	1	0.0333
RTL9	1	1	0.0333
CGN	2	1	0.0333
WDR35	1	1	0.0333
TXNDC16	1	1	0.0333
CC2D2A	1	1	0.0333
PIP5K1A	1	1	0.0333
USP35	1	1	0.0333
TDRD6	1	1	0.0333
EEA1	1	1	0.0333
ZNF319	1	1	0.0333
SIPA1L2	2	1	0.0333
ZNF160	1	1	0.0333
PCDH10	1	1	0.0333
KIF17	1	1	0.0333
PREX1	1	1	0.0333
KCNT1	1	1	0.0333
CFAP97	1	1	0.0333
MKL1	1	1	0.0333
ZNF687	1	1	0.0333
GNPAT	1	1	0.0333
PDZD4	1	1	0.0333
USP36	1	1	0.0333
CUL4A	1	1	0.0333
PLIN4	1	1	0.0333
CUL2	1	1	0.0333
TPST2	1	1	0.0333
CDC42BPA	2	1	0.0333
DPP10	1	1	0.0333
OFD1	1	1	0.0333
EP400	1	1	0.0333
COL20A1	1	1	0.0333
MYH7B	1	1	0.0333
PPFIBP2	1	1	0.0333
KNSTRN	1	1	0.0333
PPFIBP1	1	1	0.0333
ITGA10	1	1	0.0333
EPB41L5	1	1	0.0333
ZFP14	1	1	0.0333
ALS2	1	1	0.0333
DGKD	1	1	0.0333
CHD8	1	1	0.0333
CACHD1	1	1	0.0333
AMER3	1	1	0.0333
BCAS1	1	1	0.0333
KIAA1586	1	1	0.0333
API5	1	1	0.0333
MYZAP	2	1	0.0333
FANCM	1	1	0.0333
AP3B1	1	1	0.0333
NCKAP5L	1	1	0.0333
PIAS1	1	1	0.0333
DEGS1	1	1	0.0333
THOC5	1	1	0.0333
PRX	1	1	0.0333
PCDHB16	1	1	0.0333
KHSRP	1	1	0.0333
IGDCC4	1	1	0.0333
EPG5	1	1	0.0333
CASK	1	1	0.0333
SCRN2	1	1	0.0333
CADPS	1	1	0.0333
CDK13	1	1	0.0333
HIST1H2AA	1	1	0.0333
ASMTL	1	1	0.0333
RFXANK	1	1	0.0333
SSNA1	1	1	0.0333
OASL	1	1	0.0333
PCDHGB4	1	1	0.0333
BRINP2	1	1	0.0333
RAB40C	1	1	0.0333
ABCB11	1	1	0.0333
PDE5A	2	1	0.0333
EIF3A	1	1	0.0333
CCNB1IP1	1	1	0.0333
CCDC181	1	1	0.0333
ZNF439	1	1	0.0333
CATSPERG	1	1	0.0333
DNAH11	1	1	0.0333
PHACTR1	1	1	0.0333
B3GALT2	1	1	0.0333
TNK1	1	1	0.0333
MBTPS1	1	1	0.0333
ADAM20	1	1	0.0333
CARMIL3	1	1	0.0333
ZNF812P	1	1	0.0333
RAB11A	1	1	0.0333
RIPK2	1	1	0.0333
LPCAT4	1	1	0.0333
IQGAP1	1	1	0.0333
NRP2	1	1	0.0333
WISP3	1	1	0.0333
ALKBH1	1	1	0.0333
ASAP2	1	1	0.0333
SYNJ2	1	1	0.0333
CEACAM18	1	1	0.0333
TAX1BP1	1	1	0.0333
EIF2B4	1	1	0.0333
ZNF479	1	1	0.0333
PRMT9	1	1	0.0333
CACNA1H	1	1	0.0333
CCDC189	1	1	0.0333
HERC1	1	1	0.0333
ZNF598	1	1	0.0333
SPOCD1	1	1	0.0333
WASF1	1	1	0.0333
FAM160A1	1	1	0.0333
AP3D1	1	1	0.0333
KALRN	2	1	0.0333
TAF1A	1	1	0.0333
MPZL1	1	1	0.0333
BAZ1B	1	1	0.0333
WHAMM	1	1	0.0333
BTAF1	1	1	0.0333
PSTPIP2	1	1	0.0333
SLC7A7	1	1	0.0333
TMED4	1	1	0.0333
FMNL3	1	1	0.0333
USP10	1	1	0.0333
USP8	1	1	0.0333
KRT75	1	1	0.0333
NBPF10	1	1	0.0333
EXO1	1	1	0.0333
PCSK7	1	1	0.0333
MAP3K13	1	1	0.0333
ZMYM4	1	1	0.0333
ZMYM3	1	1	0.0333
LARGE1	1	1	0.0333
VAPA	1	1	0.0333
MTA2	1	1	0.0333
KIAA1324L	1	1	0.0333
CCPG1	1	1	0.0333
RGSL1	1	1	0.0333
FBXL13	1	1	0.0333
RPS6KA5	1	1	0.0333
TSPOAP1	1	1	0.0333
NUP210L	1	1	0.0333
CYTH3	1	1	0.0333
COPB2	1	1	0.0333
TAAR2	1	1	0.0333
GPR55	1	1	0.0333
TRIP13	1	1	0.0333
TGM5	1	1	0.0333
ZNF71	1	1	0.0333
TAOK2	1	1	0.0333
NDST3	1	1	0.0333
TXNL1	1	1	0.0333
WIZ	1	1	0.0333
KIAA1549L	1	1	0.0333
SHC2	1	1	0.0333
RRAGD	1	1	0.0333
MYOZ1	1	1	0.0333
NRXN2	1	1	0.0333
GRHPR	1	1	0.0333
COG1	2	1	0.0333
ASB7	1	1	0.0333
MYO3B	1	1	0.0333
RECQL5	1	1	0.0333
TMPRSS11D	1	1	0.0333
FBXO7	1	1	0.0333
ARHGAP29	1	1	0.0333
FAM189A2	1	1	0.0333
FADS2	1	1	0.0333
POLN	1	1	0.0333
PRDX5	1	1	0.0333
HECTD1	1	1	0.0333
RASAL2	1	1	0.0333
TXNDC8	1	1	0.0333
IL27RA	1	1	0.0333
TECPR1	1	1	0.0333
MCOLN2	2	1	0.0333
AKAP6	1	1	0.0333
CATSPERZ	2	1	0.0333
CCDC74B	1	1	0.0333
KIF23	1	1	0.0333
DCAF13	1	1	0.0333
SLC4A8	1	1	0.0333
PAMR1	1	1	0.0333
ADAMTS1	1	1	0.0333
RNF19A	1	1	0.0333
OLFML2B	1	1	0.0333
CNOT10	1	1	0.0333
RTTN	1	1	0.0333
BAG2	1	1	0.0333
IGDCC3	1	1	0.0333
HS3ST5	1	1	0.0333
SAMHD1	1	1	0.0333
SIN3A	1	1	0.0333
MINPP1	1	1	0.0333
H6PD	1	1	0.0333
BCAR1	1	1	0.0333
GABBR2	1	1	0.0333
NUDT13	1	1	0.0333
APOBEC3B	1	1	0.0333
KIF20B	1	1	0.0333
CREB5	1	1	0.0333
CTCFL	1	1	0.0333
ADGRF2	1	1	0.0333
TRAF4	2	1	0.0333
NOL4L	1	1	0.0333
ABCG1	1	1	0.0333
C2CD3	1	1	0.0333
TKFC	1	1	0.0333
MROH8	1	1	0.0333
SNCAIP	1	1	0.0333
TENM4	1	1	0.0333
NUP155	1	1	0.0333
TCP11L2	1	1	0.0333
CLCA2	1	1	0.0333
IKBKE	2	1	0.0333
PLEKHG3	1	1	0.0333
ATRNL1	1	1	0.0333
TTC37	1	1	0.0333
SETBP1	1	1	0.0333
PDE4DIP	2	1	0.0333
ZNF500	1	1	0.0333
EIF5B	1	1	0.0333
SENP6	1	1	0.0333
WSCD2	1	1	0.0333
SDC3	1	1	0.0333
CLINT1	1	1	0.0333
UBE3C	1	1	0.0333
PUM1	1	1	0.0333
ESPL1	1	1	0.0333
ARHGEF26	1	1	0.0333
GGA1	1	1	0.0333
ULK2	1	1	0.0333
CCDC144A	1	1	0.0333
GPRIN2	1	1	0.0333
ZNF646	1	1	0.0333
TRPM6	2	1	0.0333
USP34	1	1	0.0333
SETD1A	1	1	0.0333
ZNF536	1	1	0.0333
CLSTN3	1	1	0.0333
TRPC4AP	1	1	0.0333
PCDHA9	1	1	0.0333
ZSCAN12	1	1	0.0333
NEURL2	1	1	0.0333
KMT2B	1	1	0.0333
PIEZO1	2	1	0.0333
SNX17	1	1	0.0333
BMS1	1	1	0.0333
SPOCK2	1	1	0.0333
IP6K1	1	1	0.0333
RNF40	1	1	0.0333
CUL7	1	1	0.0333
CNBD2	1	1	0.0333
OR2F1	1	1	0.0333
R3HDML	1	1	0.0333
ELMSAN1	1	1	0.0333
NEK9	1	1	0.0333
KRTAP10-9	1	1	0.0333
ELMO1	1	1	0.0333
FBXL6	1	1	0.0333
RUSC2	1	1	0.0333
FARP2	1	1	0.0333
CEP170	1	1	0.0333
CHMP7	1	1	0.0333
COL24A1	1	1	0.0333
AREL1	1	1	0.0333
FCHSD2	1	1	0.0333
SLC38A10	1	1	0.0333
ALKBH8	1	1	0.0333
TBC1D4	1	1	0.0333
PLPPR4	1	1	0.0333
TELO2	1	1	0.0333
TECPR2	1	1	0.0333
FERD3L	1	1	0.0333
MRC2	1	1	0.0333
ARFGAP3	1	1	0.0333
ANKRD2	1	1	0.0333
RBM19	1	1	0.0333
AK5	1	1	0.0333
GALNT8	1	1	0.0333
G3BP2	1	1	0.0333
GBGT1	1	1	0.0333
ZBTB40	1	1	0.0333
ARHGAP25	1	1	0.0333
OR7A17	1	1	0.0333
OR5H1	1	1	0.0333
SLC23A2	2	1	0.0333
THRAP3	2	1	0.0333
MED13	1	1	0.0333
FAM162A	1	1	0.0333
NR1H4	1	1	0.0333
RSPH10B	1	1	0.0333
SLC12A6	1	1	0.0333
DGCR2	1	1	0.0333
HDAC6	1	1	0.0333
PDCD6	1	1	0.0333
TROAP	1	1	0.0333
OR2T35	1	1	0.0333
ARRDC4	1	1	0.0333
SH2D3A	1	1	0.0333
MAMLD1	1	1	0.0333
USP43	1	1	0.0333
ZNF300	1	1	0.0333
SAE1	1	1	0.0333
ABCB6	1	1	0.0333
PTPRU	1	1	0.0333
CCDC129	1	1	0.0333
C17ORF64	1	1	0.0333
ARPC2	1	1	0.0333
ACTR1A	1	1	0.0333
MYOF	1	1	0.0333
CACNG7	1	1	0.0333
BCAP31	1	1	0.0333
NAMPT	1	1	0.0333
ARFRP1	1	1	0.0333
AKAP9	1	1	0.0333
G3BP1	1	1	0.0333
PLXNC1	1	1	0.0333
TMEM132E	1	1	0.0333
WASF2	1	1	0.0333
SLC25A13	1	1	0.0333
MPHOSPH9	1	1	0.0333
DHRS2	1	1	0.0333
DDX39A	1	1	0.0333
STX6	1	1	0.0333
GPHN	1	1	0.0333
SF3B4	1	1	0.0333
AKAP8	1	1	0.0333
STUB1	1	1	0.0333
ZNF549	1	1	0.0333
CDHR1	1	1	0.0333
SF3A1	1	1	0.0333
APC2	1	1	0.0333
2018-03-06	1	1	0.0333
TMEM74	1	1	0.0333
APBB3	1	1	0.0333
WDR81	1	1	0.0333
OR2T1	1	1	0.0333
MRVI1	1	1	0.0333
PKDREJ	1	1	0.0333
TRDN	1	1	0.0333
ABCA9	1	1	0.0333
ZNF461	1	1	0.0333
RPS6KC1	1	1	0.0333
BTN3A3	1	1	0.0333
SYCP2	1	1	0.0333
CORO2B	1	1	0.0333
KCNU1	1	1	0.0333
PRMT5	1	1	0.0333
TUBGCP3	1	1	0.0333
RBM14	1	1	0.0333
KRTAP5-1	1	1	0.0333
TACC3	1	1	0.0333
CAMSAP1	1	1	0.0333
COG5	1	1	0.0333
HOXB13	1	1	0.0333
SEC23B	1	1	0.0333
SEC23A	1	1	0.0333
CAP1	1	1	0.0333
STK25	1	1	0.0333
SEMA4D	1	1	0.0333
IFI44	1	1	0.0333
SLU7	1	1	0.0333
MRPL28	1	1	0.0333
HBP1	1	1	0.0333
TACC2	1	1	0.0333
POMT1	1	1	0.0333
PRPF8	1	1	0.0333
TBL3	1	1	0.0333
AKAP8L	1	1	0.0333
TRIM3	1	1	0.0333
KCNV1	1	1	0.0333
POSTN	1	1	0.0333
SIGLEC7	1	1	0.0333
DIEXF	1	1	0.0333
GPR153	1	1	0.0333
ST6GALNAC3	1	1	0.0333
AVIL	1	1	0.0333
TAF5L	2	1	0.0333
CLUL1	1	1	0.0333
POLQ	1	1	0.0333
RFPL3	1	1	0.0333
RFPL2	1	1	0.0333
RAI1	1	1	0.0333
PHTF1	1	1	0.0333
MORC1	1	1	0.0333
NES	1	1	0.0333
KDM5B	1	1	0.0333
HCAR2	1	1	0.0333
BRPF3	1	1	0.0333
ARPP21	1	1	0.0333
NCKAP1	1	1	0.0333
SLC39A1	1	1	0.0333
OR5I1	1	1	0.0333
CYSLTR1	2	1	0.0333
SDCCAG8	1	1	0.0333
SKIDA1	1	1	0.0333
PDE10A	1	1	0.0333
GPR162	1	1	0.0333
BBS9	1	1	0.0333
AHDC1	1	1	0.0333
SLC22A7	1	1	0.0333
USP20	1	1	0.0333
CNTN6	1	1	0.0333
FFAR4	1	1	0.0333
MMP24	2	1	0.0333
PNPLA6	1	1	0.0333
HPGDS	1	1	0.0333
SMPDL3A	1	1	0.0333
RBMX	1	1	0.0333
GPR75	1	1	0.0333
EHD1	1	1	0.0333
MSL3	1	1	0.0333
TNRC6A	1	1	0.0333
ZNF638	1	1	0.0333
GOLIM4	2	1	0.0333
OS9	1	1	0.0333
TMED2	1	1	0.0333
MCAT	1	1	0.0333
ASCC3	1	1	0.0333
CCDC84	1	1	0.0333
GCN1	1	1	0.0333
LILRB5	1	1	0.0333
WDR72	1	1	0.0333
TLK2	1	1	0.0333
ADAMTSL1	1	1	0.0333
B4GALNT4	1	1	0.0333
MID2	1	1	0.0333
CNMD	1	1	0.0333
PCLO	1	1	0.0333
CNTRL	1	1	0.0333
CYB561D2	1	1	0.0333
TOPBP1	1	1	0.0333
DIDO1	1	1	0.0333
WDR5	1	1	0.0333
PTPN21	2	1	0.0333
HNRNPUL1	1	1	0.0333
PRDM5	1	1	0.0333
PKHD1L1	2	1	0.0333
NT5C1B	1	1	0.0333
EMILIN1	1	1	0.0333
POLR3A	1	1	0.0333
CAPN11	1	1	0.0333
TBC1D8	1	1	0.0333
IL1RAPL1	1	1	0.0333
DMC1	1	1	0.0333
ERLIN2	1	1	0.0333
BAZ1A	1	1	0.0333
RTL1	1	1	0.0333
LZTS1	1	1	0.0333
ZNF816	2	1	0.0333
AKAP13	1	1	0.0333
DDX20	1	1	0.0333
GALNT5	1	1	0.0333
TSKS	1	1	0.0333
FRMD3	1	1	0.0333
FILIP1L	1	1	0.0333
XPOT	1	1	0.0333
FAM47A	1	1	0.0333
ARHGAP36	1	1	0.0333
COPE	1	1	0.0333
BACH2	1	1	0.0333
RNF13	1	1	0.0333
AASDHPPT	1	1	0.0333
RHOXF1	1	1	0.0333
MAGEB6	1	1	0.0333
ZNF441	1	1	0.0333
RNF214	1	1	0.0333
NAA35	1	1	0.0333
SHPRH	1	1	0.0333
RIC8A	1	1	0.0333
NLRP5	1	1	0.0333
PAPPA2	1	1	0.0333
TRAPPC11	1	1	0.0333
ENPP7	1	1	0.0333
POTEG	1	1	0.0333
ITLN2	1	1	0.0333
FAM122B	1	1	0.0333
POTEC	1	1	0.0333
ZNF546	1	1	0.0333
TBC1D31	1	1	0.0333
TBCK	1	1	0.0333
ACSM6	1	1	0.0333
RNF207	1	1	0.0333
SLC6A17	1	1	0.0333
HRNR	1	1	0.0333
COA6	1	1	0.0333
RPTN	1	1	0.0333
IGHV3-48	1	1	0.0333
FRMPD2	1	1	0.0333
TMEM247	1	1	0.0333
C2ORF78	1	1	0.0333
C2ORF81	1	1	0.0333
[truncated: 250 more rows]

## Sheet: cluster_3_CNA
Table S6E: List of copy number alterations (CNAs) associated with tumors from SNF cluster 3
Gene	Cytoband	CNA	#	Freq
NLRP3	1q44	AMP	11	0.4783
CKS1B	1q21.3	AMP	10	0.4348
MUC1	1q22	AMP	10	0.4348
CHD4	12p13.31	AMP	10	0.4348
ZNF384	12p13.31	AMP	10	0.4348
SMYD3	1q44	AMP	10	0.4348
MLLT11	1q21.3	AMP	10	0.4348
ATN1	12p13.31	AMP	10	0.4348
PTPN6	12p13.31	AMP	10	0.4348
A2ML1	12p13.31	AMP	10	0.4348
NOTCH2	1p12	AMP	9	0.3913
BCL9	1q21.2	AMP	9	0.3913
HIST2H3C	1q21.2	AMP	9	0.3913
HIST2H3D	1q21.2	AMP	9	0.3913
PDE4DIP	1q21.2	AMP	9	0.3913
APH1A	1q21.2	AMP	9	0.3913
MCL1	1q21.2	AMP	9	0.3913
ARNT	1q21.3	AMP	9	0.3913
MYC	8q24.21	AMP	9	0.3913
PARP1	1q42.12	AMP	9	0.3913
FH	1q43	AMP	9	0.3913
AKT3	1q43-q44	AMP	9	0.3913
B4GALT3	1q23.3	AMP	9	0.3913
KDM5A	12p13.33	AMP	9	0.3913
WNK1	12p13.33	AMP	9	0.3913
CDKN1B	12p13.1	AMP	9	0.3913
ETV6	12p13.2	AMP	9	0.3913
YY1AP1	1q22	AMP	8	0.3478
NCSTN	1q23.2	AMP	8	0.3478
DDR2	1q23.3	AMP	8	0.3478
NUF2	1q23.3	AMP	8	0.3478
H3F3A	1q42.12	AMP	8	0.3478
OBSCN	1q42.13	AMP	8	0.3478
HIST3H3	1q42.13	AMP	8	0.3478
TPM3	1q21.3	AMP	8	0.3478
PRCC	1q23.1	AMP	8	0.3478
NTRK1	1q23.1	AMP	8	0.3478
INSRR	1q23.1	AMP	8	0.3478
SDHC	1q23.3	AMP	8	0.3478
RAD52	12p13.33	AMP	8	0.3478
ERC1	12p13.33	AMP	8	0.3478
FCGR2B	1q23.3	AMP	7	0.3043
PBX1	1q23.3	AMP	7	0.3043
COX6C	8q22.2	AMP	7	0.3043
CCND2	12p13.32	AMP	7	0.3043
FGF23	12p13.32	AMP	7	0.3043
FGF6	12p13.32	AMP	7	0.3043
RIT1	1q22	AMP	7	0.3043
FCRL4	1q23.1	AMP	7	0.3043
KRAS	12p12.1	AMP	6	0.2609
EXT1	8q24.11	AMP	6	0.2609
NDRG1	8q24.22	AMP	6	0.2609
EPPK1	8q24.3	AMP	6	0.2609
PLEC	8q24.3	AMP	6	0.2609
RECQL4	8q24.3	AMP	6	0.2609
GATA3	10p14	AMP	6	0.2609
PTPRO	12p12.3|12p13-p12	AMP	6	0.2609
RECQL	12p12.1	AMP	5	0.2174
TRAF5	1q32.3	AMP	5	0.2174
PRRX1	1q24.2	AMP	5	0.2174
RAD21	8q24.11	AMP	5	0.2174
AGO2	8q24.3	AMP	5	0.2174
PTK2	8q24.3	AMP	5	0.2174
NFIB	9p23-p22.3	AMP	5	0.2174
MLLT10	10p12.31	AMP	5	0.2174
COP1	1q25.1-q25.2	AMP	5	0.2174
ABL2	1q25.2	AMP	5	0.2174
EPHA10	1p34.3	AMP	5	0.2174
NOTCH3	19p13.12	AMP	5	0.2174
BRD4	19p13.12	AMP	5	0.2174
MYCN	2p24.3	AMP	5	0.2174
IL10	1q32.1	AMP	4	0.1739
SRGAP3	3p25.3	AMP	4	0.1739
FANCD2	3p25.3	AMP	4	0.1739
VHL	3p25.3	AMP	4	0.1739
RB1	13q14.2	DEL	4	0.1739
RPTOR	17q25.3	AMP	4	0.1739
RSPO2	8q23.1	AMP	4	0.1739
CD274	9p24.1	AMP	4	0.1739
PDCD1LG2	9p24.1	AMP	4	0.1739
KDM4C	9p24.1	AMP	4	0.1739
PTPRD	9p24.1-p23	AMP	4	0.1739
PSIP1	9p22.3	AMP	4	0.1739
KLF6	10p15.2	AMP	4	0.1739
BRAF	7q34	AMP	4	0.1739
SOX4	6p22.3	AMP	4	0.1739
RRAGC	1p34.3	AMP	4	0.1739
CNTRL	9q33.2	AMP	4	0.1739
CHD2	15q26.1	AMP	4	0.1739
DNAJB1	19p13.12	AMP	4	0.1739
GMPS	3q25.31	AMP	4	0.1739
PIK3C2G	12p12.3	AMP	4	0.1739
TPM4	19p13.12-p13.11	AMP	4	0.1739
FIP1L1	4q12	AMP	4	0.1739
CHIC2	4q12	AMP	4	0.1739
PDGFRA	4q12	AMP	4	0.1739
TMPRSS2	21q22.3	AMP	4	0.1739
DCUN1D1	3q26.33	AMP	3	0.1304
KLHL6	3q27.1	AMP	3	0.1304
ELK4	1q32.1	AMP	3	0.1304
SLC45A3	1q32.1	AMP	3	0.1304
IKBKE	1q32.1	AMP	3	0.1304
PRDM16	1p36.32	AMP	3	0.1304
THRAP3	1p34.3	AMP	3	0.1304
STK40	1p34.3	AMP	3	0.1304
CSF3R	1p34.3	AMP	3	0.1304
CRBN	3p26.2	AMP	3	0.1304
PPARG	3p25.2	AMP	3	0.1304
RAF1	3p25.2	AMP	3	0.1304
XPC	3p25.1	AMP	3	0.1304
H3F3C	12p11.21	AMP	3	0.1304
ATP10A	15q12	DEL	3	0.1304
MYB	6q23.3	AMP	3	0.1304
RNF213	17q25.3	AMP	3	0.1304
FGF12	3q28-q29	AMP	3	0.1304
TIPARP	3q25.31	AMP	3	0.1304
CRTC3	15q26.1	AMP	3	0.1304
IGF1R	15q26.3	AMP	3	0.1304
MEF2A	15q26.3	AMP	3	0.1304
CREB3L2	7q33	AMP	3	0.1304
TRIM24	7q33-q34	AMP	3	0.1304
CCDC6	10q21.2	AMP	3	0.1304
ARID5B	10q21.2	AMP	3	0.1304
ARFRP1	20q13.33	AMP	3	0.1304
RTEL1	20q13.33	AMP	3	0.1304
JAK2	9p24.1	AMP	3	0.1304
SS18L1	20q13.33	AMP	3	0.1304
ASXL1	20q11.21	AMP	3	0.1304
DNMT3B	20q11.21	AMP	3	0.1304
SDHA	5p15.33	AMP	3	0.1304
TERT	5p15.33	AMP	3	0.1304
FGFR2	10q26.13	AMP	3	0.1304
ERG	21q22.2	AMP	3	0.1304
JARID2	6p22.3	AMP	3	0.1304
PPP6C	9q33.3	AMP	3	0.1304
MAPKAP1	9q33.3	AMP	3	0.1304
MUTYH	1p34.1	AMP	3	0.1304
SETBP1	18q12.3	AMP	3	0.1304
DKK2	4q25	AMP	3	0.1304
MTAP	9p21.3	AMP	3	0.1304
CDKN2A	9p21.3	AMP	3	0.1304
CDKN2B	9p21.3	AMP	3	0.1304
CDK6	7q21.2	AMP	3	0.1304
KMT2C	7q36.1	AMP	3	0.1304
XRCC2	7q36.1	AMP	3	0.1304
IRS2	13q34	AMP	3	0.1304
CUL4A	13q34	AMP	3	0.1304
EPHA5	4q13.1-q13.2	AMP	3	0.1304
TNFRSF14	1p36.32	AMP	3	0.1304
EPAS1	2p21	AMP	3	0.1304
EPCAM	2p21	AMP	3	0.1304
MSH2	2p21-p16.3	AMP	3	0.1304
BCL11A	2p16.1	AMP	3	0.1304
REL	2p16.1	AMP	3	0.1304
KIT	4q12	AMP	3	0.1304
KDR	4q12	AMP	3	0.1304
IGFBP7	4q12	AMP	3	0.1304
EPHB6	7q34	AMP	3	0.1304
EZH2	7q36.1	AMP	3	0.1304
RHEB	7q36.1	AMP	3	0.1304
MNX1	7q36.3	AMP	3	0.1304
ZNF521	18q11.2	AMP	3	0.1304
CENPA	2p23.3	AMP	3	0.1304
XPO1	2p15	AMP	3	0.1304
TET3	2p13.1	AMP	3	0.1304
CD22	19q13.12	AMP	3	0.1304
KMT2B	19q13.12	AMP	3	0.1304
SS18	18q11.2	AMP	3	0.1304
KIAA1549	7q34	AMP	3	0.1304
KLF4	9q31.2	AMP	3	0.1304
KMT2C	7q36.1	DEL	2	0.087
NSD3	8p11.23	AMP	2	0.087
FGFR1	8p11.23	AMP	2	0.087
KAT6A	8p11.21	AMP	2	0.087
IKBKB	8p11.21	AMP	2	0.087
DKK4	8p11.21	AMP	2	0.087
EPHB3	3q27.1	AMP	2	0.087
TPR	1q31.1	AMP	2	0.087
CDC73	1q31.2	AMP	2	0.087
ELF3	1q32.1	AMP	2	0.087
LGR6	1q32.1	AMP	2	0.087
BTG2	1q32.1	AMP	2	0.087
MDM4	1q32.1	AMP	2	0.087
MYCL	1p34.2	AMP	2	0.087
MPL	1p34.2	AMP	2	0.087
JUN	1p32.1	AMP	2	0.087
GREM1	15q13.3	DEL	2	0.087
C15ORF65	15q21.3	DEL	2	0.087
TCF12	15q21.3	DEL	2	0.087
SGK1	6q23.2	AMP	2	0.087
RBM10	Xp11.3	AMP	2	0.087
ARAF	Xp11.3	AMP	2	0.087
ZNF750	17q25.3	AMP	2	0.087
TMEM127	2q11.2	AMP	2	0.087
MAP4K4	2q11.2	AMP	2	0.087
MECOM	3q26.2	AMP	2	0.087
PIK3CA	3q26.32	AMP	2	0.087
EPHB4	7q22.1	AMP	2	0.087
SOX9	17q24.3	AMP	2	0.087
H3F3B	17q25.1	AMP	2	0.087
SRSF2	17q25.1	AMP	2	0.087
2018-09-09	17q25.3	AMP	2	0.087
SOCS3	17q25.3	AMP	2	0.087
CANT1	17q25.3	AMP	2	0.087
CCNL1	3q25.31	AMP	2	0.087
LYN	8q12.1	AMP	2	0.087
PLAG1	8q12.1	AMP	2	0.087
CHCHD7	8q12.1	AMP	2	0.087
PREX2	8q13.2	AMP	2	0.087
NBN	8q21.3	AMP	2	0.087
RUNX1T1	8q21.3	AMP	2	0.087
CCND1	11q13.3	AMP	2	0.087
FGF19	11q13.3	AMP	2	0.087
FGF4	11q13.3	AMP	2	0.087
FGF3	11q13.3	AMP	2	0.087
NTRK3	15q25.3	AMP	2	0.087
FANCI	15q26.1	AMP	2	0.087
IDH2	15q26.1	AMP	2	0.087
BLM	15q26.1	AMP	2	0.087
FAT1	4q35.2	DEL	2	0.087
BMPR1A	10q23.2	AMP	2	0.087
NUTM2A	10q23.2	AMP	2	0.087
TNKS	8p23.1	DEL	2	0.087
EGR3	8p21.3	DEL	2	0.087
MAP3K8	10p11.23	AMP	2	0.087
ABI1	10p12.1	AMP	2	0.087
KIF5B	10p11.22	AMP	2	0.087
MAPK8IP1	11p11.2	AMP	2	0.087
PAK1	11q13.5-q14.1	AMP	2	0.087
TRRAP	7q22.1	AMP	2	0.087
NUP93	16q13	AMP	2	0.087
EMSY	11q13.5	AMP	2	0.087
BABAM1	19p13.11	AMP	2	0.087
JAK3	19p13.11	AMP	2	0.087
PIK3R2	19p13.11	AMP	2	0.087
BCL2L1	20q11.21	AMP	2	0.087
SEMG1	20q13.12	AMP	2	0.087
SDC4	20q13.12	AMP	2	0.087
NCOA3	20q13.12	AMP	2	0.087
RBMX	Xq26.3	AMP	2	0.087
LMO2	11p13	AMP	2	0.087
NFKB1	4q24	AMP	2	0.087
FUBP1	1p31.1	AMP	2	0.087
BCL10	1p22.3	AMP	2	0.087
JAK1	1p31.3	AMP	2	0.087
CREBBP	16p13.3	AMP	2	0.087
GRIN2A	16p13.2	AMP	2	0.087
ARID1B	6q25.3	DEL	2	0.087
CCNE1	19q12	AMP	2	0.087
TSHZ3	19q12	AMP	2	0.087
CEBPA	19q13.11	AMP	2	0.087
HERPUD1	16q13	DEL	2	0.087
CYSLTR2	13q14.2	DEL	2	0.087
BCL3	19q13.32	AMP	2	0.087
CBLC	19q13.32	AMP	2	0.087
ERCC2	19q13.32	AMP	2	0.087
ESR1	6q25.1-q25.2	AMP	2	0.087
U2AF1	21q22.3	AMP	2	0.087
ICOSLG	21q22.3	AMP	2	0.087
DEK	6p22.3	AMP	2	0.087
E2F3	6p22.3	AMP	2	0.087
DMD	Xp21.2-p21.1	DEL	2	0.087
MLLT3	9p21.3	AMP	2	0.087
LCK	1p35.2	AMP	2	0.087
HDAC1	1p35.2-p35.1	AMP	2	0.087
PIK3R3	1p34.1	AMP	2	0.087
RAD54L	1p34.1	AMP	2	0.087
TAL1	1p33	AMP	2	0.087
HDAC4	2q37.3	DEL	2	0.087
RSPO3	6q22.33	AMP	2	0.087
FGF14	13q33.1	AMP	2	0.087
ERCC5	13q33.1	AMP	2	0.087
EPHB1	3q22.2	AMP	2	0.087
IFNGR1	6q23.3	AMP	2	0.087
TNFAIP3	6q23.3	AMP	2	0.087
RET	10q11.21	AMP	2	0.087
RASGEF1A	10q11.21	AMP	2	0.087
SRSF3	6p21.31-p21.2	AMP	2	0.087
CDKN1A	6p21.2	AMP	2	0.087
PIM1	6p21.2	AMP	2	0.087
SYNE1	6q25.2	AMP	2	0.087
HIST1H2BC	6p22.2	AMP	2	0.087
HIST1H2AC	6p22.2	AMP	2	0.087
HIST1H3A	6p22.2	AMP	2	0.087
HIST1H3B	6p22.2	AMP	2	0.087
HIST1H1C	6p22.2	AMP	2	0.087
HIST1H3C	6p22.2	AMP	2	0.087
LHFPL6	13q13.3-q14.11	DEL	2	0.087
FOXO1	13q14.11	DEL	2	0.087
TLR4	9q33.1	AMP	2	0.087
LEF1	4q25	AMP	2	0.087
BRCA2	13q13.1	DEL	2	0.087
PDS5B	13q13.1	DEL	2	0.087
TCF3	19p13.3	DEL	2	0.087
AKAP9	7q21.2	AMP	2	0.087
ICE1	5p15.32	AMP	2	0.087
ATRX	Xq21.1	AMP	2	0.087
BCL2	18q21.33	AMP	2	0.087
KDSR	18q21.33	AMP	2	0.087
INSR	19p13.2	AMP	2	0.087
STAT5B	17q21.2	AMP	2	0.087
STAT5A	17q21.2	AMP	2	0.087
STAT3	17q21.2	AMP	2	0.087
IL6ST	5q11.2	DEL	2	0.087
WWTR1	3q25.1	AMP	2	0.087
AADACL2	3q25.1	AMP	2	0.087
TBL1XR1	3q26.32	AMP	2	0.087
NCOR2	12q24.31	AMP	2	0.087
EIF2B1	12q24.31	AMP	2	0.087
IRF4	6p25.3	AMP	2	0.087
RPL22	1p36.31	AMP	2	0.087
ERRFI1	1p36.23	AMP	2	0.087
POLQ	3q13.33	AMP	2	0.087
ELL	19p13.11	AMP	2	0.087
CRTC1	19p13.11	AMP	2	0.087
UPF1	19p13.11	AMP	2	0.087
D2HGDH	2q37.3	DEL	2	0.087
PDCD1	2q37.3	DEL	2	0.087
MSH6	2p16.3	AMP	2	0.087
FBXO11	2p16.3	AMP	2	0.087
FANCL	2p16.1	AMP	2	0.087
HIST1H2BJ	6p22.1	AMP	2	0.087
HIST1H2AG	6p22.1	AMP	2	0.087
HIST1H2BK	6p22.1	AMP	2	0.087
HIST1H4I	6p22.1	AMP	2	0.087
HSP90AB1	6p21.1	AMP	2	0.087
AARS2	6p21.1	AMP	2	0.087
WWOX	16q23.1-q23.2	AMP	2	0.087
MAF	16q23.2	AMP	2	0.087
RHOH	4p14	DEL	2	0.087
PMS1	2q32.2	AMP	2	0.087
STAT4	2q32.2-q32.3	AMP	2	0.087
SNED1	2q37.3	DEL	2	0.087
PASK	2q37.3	DEL	2	0.087
NUTM1	15q14	DEL	2	0.087
ESCO1	18q11.2	AMP	2	0.087
BCR	22q11.23	AMP	2	0.087
HIST1H1E	6p22.2	AMP	2	0.087
HIST1H2BD	6p22.2	AMP	2	0.087
HIST1H3D	6p22.2	AMP	2	0.087
HIST1H3E	6p22.2	AMP	2	0.087
HIST1H1D	6p22.2	AMP	2	0.087
HIST1H3F	6p22.2	AMP	2	0.087
HIST1H3G	6p22.2	AMP	2	0.087
MLLT1	19p13.3	AMP	2	0.087
LATS1	6q25.1	AMP	2	0.087
HMGN2P46	15q21.1	DEL	2	0.087
FGF7	15q21.2	DEL	2	0.087
WDCP	2p23.3	AMP	2	0.087
NCOA1	2p23.3	AMP	2	0.087
DNMT3A	2p23.3	AMP	2	0.087
ASXL2	2p23.3	AMP	2	0.087
CAD	2p23.3	AMP	2	0.087
ALK	2p23.2-p23.1	AMP	2	0.087
SOS1	2p22.1	AMP	2	0.087
PCBP1	2p13.3	AMP	2	0.087
DMD	Xp21.2-p21.1	AMP	2	0.087
CD58	1p13.1	AMP	2	0.087
VTCN1	1p13.1-p12	AMP	2	0.087
FAM46C	1p12	AMP	2	0.087
ASXL3	18q12.1	AMP	2	0.087
ZNF24	18q12.2	AMP	2	0.087
EZH1	17q21.2	AMP	2	0.087
RPGR	Xp11.4	AMP	2	0.087
SSX1	Xp11.23	AMP	2	0.087
SSX4	Xp11.23	AMP	2	0.087
WAS	Xp11.23	AMP	2	0.087
GATA1	Xp11.23	AMP	2	0.087
TFE3	Xp11.23	AMP	2	0.087
NCOA4	10q11.22	AMP	2	0.087
MAML2	11q21	AMP	2	0.087
HERPUD1	16q13	AMP	2	0.087
CREB3L1	11p11.2	AMP	2	0.087
DDB2	11p11.2	AMP	2	0.087
CD70	19p13.3	AMP	2	0.087
TNFSF9	19p13.3	AMP	2	0.087
DKK1	10q21.1	AMP	2	0.087
SESN3	11q21	AMP	2	0.087
ARID1B	6q25.3	AMP	2	0.087
MIB1	18q11.2	AMP	2	0.087
EZH2	7q36.1	DEL	2	0.087
TAL2	9q31.2	AMP	2	0.087
AFF1	4q21.3-q22.1	AMP	2	0.087
PAK3	Xq23	DEL	2	0.087
BTK	Xq22.1	DEL	2	0.087
MAP3K6	1p36.11	AMP	2	0.087
SESN2	1p35.3	AMP	2	0.087
RHEB	7q36.1	DEL	2	0.087
2018-09-06	Xq24	DEL	2	0.087
ATP1B4	Xq24	DEL	2	0.087
CUL4B	Xq24	DEL	2	0.087
CTNNA1	5q31.2	DEL	1	0.0435
ZNF703	8p11.23	AMP	1	0.0435
ADGRA2	8p11.23	AMP	1	0.0435
EIF4EBP1	8p11.23	AMP	1	0.0435
ASH2L	8p11.23	AMP	1	0.0435
PTEN	10q23.31	DEL	1	0.0435
CREBBP	16p13.3	DEL	1	0.0435
SOX2	3q26.33	AMP	1	0.0435
MAP3K13	3q27.2	AMP	1	0.0435
ACVR1B	12q13.13	AMP	1	0.0435
HOXC13	12q13.13	AMP	1	0.0435
HOXC11	12q13.13	AMP	1	0.0435
CAMTA1	1p36.31-p36.23	AMP	1	0.0435
PIK3CD	1p36.22	AMP	1	0.0435
SPEN	1p36.21-p36.13	AMP	1	0.0435
EPHA2	1p36.13	AMP	1	0.0435
PRKAA2	1p32.2	AMP	1	0.0435
RANBP17	5q35.1	AMP	1	0.0435
TLX3	5q35.1	AMP	1	0.0435
STAT6	12q13.3	AMP	1	0.0435
FRS2	12q15	AMP	1	0.0435
BTG1	12q21.33	AMP	1	0.0435
CDX2	13q12.2	AMP	1	0.0435
FLT3	13q12.2	AMP	1	0.0435
FLT1	13q12.3	AMP	1	0.0435
BRCA2	13q13.1	AMP	1	0.0435
PDS5B	13q13.1	AMP	1	0.0435
SPRED1	15q14	DEL	1	0.0435
FOXO3	6q21	AMP	1	0.0435
TFRC	3q29	AMP	1	0.0435
PRKAR1A	17q24.2	AMP	1	0.0435
DUSP2	2q11.2	AMP	1	0.0435
INPP4A	2q11.2	AMP	1	0.0435
AFF3	2q11.2	AMP	1	0.0435
LRP1B	2q22.1-q22.2	DEL	1	0.0435
MLF1	3q25.32	AMP	1	0.0435
PRKCI	3q26.2	AMP	1	0.0435
LPP	3q27.3-q28	AMP	1	0.0435
RPL35A	3q29	AMP	1	0.0435
AKT1	14q32.33	AMP	1	0.0435
AHNAK2	14q32.33	AMP	1	0.0435
RNF43	17q22	AMP	1	0.0435
PPM1D	17q23.2	AMP	1	0.0435
BRIP1	17q23.2	AMP	1	0.0435
CD79B	17q23.3	AMP	1	0.0435
DDX5	17q23.3	AMP	1	0.0435
GNA13	17q24.1	AMP	1	0.0435
AXIN2	17q24.1	AMP	1	0.0435
ABCA9	17q24.2	AMP	1	0.0435
ASPSCR1	17q25.3	AMP	1	0.0435
TCEA1	8q11.23	AMP	1	0.0435
SOX17	8q11.23	AMP	1	0.0435
TOX	8q12.1	AMP	1	0.0435
PRDM14	8q13.3	AMP	1	0.0435
NCOA2	8q13.3	AMP	1	0.0435
ELOC	8q21.11	AMP	1	0.0435
HEY1	8q21.13	AMP	1	0.0435
PAG1	8q21.13	AMP	1	0.0435
KIAA1109	4q27	AMP	1	0.0435
IL2	4q27	AMP	1	0.0435
GLI1	12q13.3	AMP	1	0.0435
DDIT3	12q13.3	AMP	1	0.0435
CDK4	12q14.1	AMP	1	0.0435
LRIG3	12q14.1	AMP	1	0.0435
NUTM2B	10q22.3	AMP	1	0.0435
RRAS	19q13.33	AMP	1	0.0435
NR1H2	19q13.33	AMP	1	0.0435
POLD1	19q13.33	AMP	1	0.0435
KLK2	19q13.33	AMP	1	0.0435
PPP2R1A	19q13.41	AMP	1	0.0435
ZNF331	19q13.42	AMP	1	0.0435
TFPT	19q13.42	AMP	1	0.0435
ZNF217	20q13.2	AMP	1	0.0435
TBK1	12q14.2	AMP	1	0.0435
WIF1	12q14.3	AMP	1	0.0435
HMGA2	12q14.3	AMP	1	0.0435
TSHZ2	20q13.2	AMP	1	0.0435
GLI3	7p14.1	AMP	1	0.0435
TUSC3	8p22	DEL	1	0.0435
PCM1	8p22	DEL	1	0.0435
ESCO2	8p21.1	DEL	1	0.0435
DUSP4	8p12	DEL	1	0.0435
WRN	8p12	DEL	1	0.0435
RBM15	1p13.3	AMP	1	0.0435
PTPN22	1p13.2	AMP	1	0.0435
TRIM33	1p13.2	AMP	1	0.0435
NRAS	1p13.2	AMP	1	0.0435
CSDE1	1p13.2	AMP	1	0.0435
INPPL1	11q13.4	AMP	1	0.0435
NFE2L3	7p15.2	AMP	1	0.0435
HNRNPA2B1	7p15.2	AMP	1	0.0435
ELN	7q11.23	AMP	1	0.0435
MAPK3	16p11.2	AMP	1	0.0435
ITGAL	16p11.2	AMP	1	0.0435
PRSS8	16p11.2	AMP	1	0.0435
FUS	16p11.2	AMP	1	0.0435
DIS3	13q21.33	DEL	1	0.0435
ZMYM2	13q12.11	AMP	1	0.0435
FLT4	5q35.3	AMP	1	0.0435
SDHAF2	11q12.2	AMP	1	0.0435
PC	11q13.2	AMP	1	0.0435
DOT1L	19p13.3	DEL	1	0.0435
PIK3R1	5q13.1	DEL	1	0.0435
POFUT1	20q11.21	AMP	1	0.0435
NF1	17q11.2	AMP	1	0.0435
AURKA	20q13.2	AMP	1	0.0435
WT1	11p13	AMP	1	0.0435
BACH1	21q21.3	AMP	1	0.0435
FAF1	1p32.3	AMP	1	0.0435
CDKN2C	1p32.3	AMP	1	0.0435
EPS15	1p32.3	AMP	1	0.0435
NEGR1	1p31.1	AMP	1	0.0435
RPL5	1p22.1	AMP	1	0.0435
CIITA	16p13.13	AMP	1	0.0435
RMI2	16p13.13	AMP	1	0.0435
SOCS1	16p13.13	AMP	1	0.0435
TNFRSF17	16p13.13	AMP	1	0.0435
SNX29	16p13.13-p13.12	AMP	1	0.0435
AXIN1	16p13.3	AMP	1	0.0435
WDR90	16p13.3	AMP	1	0.0435
CD58	1p13.1	DEL	1	0.0435
VTCN1	1p13.1-p12	DEL	1	0.0435
AKT2	19q13.2	AMP	1	0.0435
AXL	19q13.2	AMP	1	0.0435
CYLD	16q12.1	DEL	1	0.0435
NUP93	16q13	DEL	1	0.0435
PLCG2	16q23.3	DEL	1	0.0435
SERP2	13q14.11	DEL	1	0.0435
LCP1	13q14.13	DEL	1	0.0435
PRKN	6q26	DEL	1	0.0435
U2AF2	19q13.42	AMP	1	0.0435
BRSK1	19q13.42	AMP	1	0.0435
SMARCA4	19p13.2	AMP	1	0.0435
RUNX1	21q22.12	AMP	1	0.0435
MDC1	6p21.33	AMP	1	0.0435
POU5F1	6p21.33	AMP	1	0.0435
NOTCH4	6p21.32	AMP	1	0.0435
STK19	6p21.33	AMP	1	0.0435
TAP1	6p21.32	AMP	1	0.0435
TAP2	6p21.32	AMP	1	0.0435
CDKN2A	9p21.3	DEL	1	0.0435
CDKN2B	9p21.3	DEL	1	0.0435
NOTCH1	9q34.3	AMP	1	0.0435
EGFL7	9q34.3	AMP	1	0.0435
TRAF2	9q34.3	AMP	1	0.0435
BCL11B	14q32.2	AMP	1	0.0435
ZNF132	19q13.43	AMP	1	0.0435
PIK3CB	3q22.3	AMP	1	0.0435
FOXL2	3q22.3	AMP	1	0.0435
ROS1	6q22.1	AMP	1	0.0435
GOPC	6q22.1	AMP	1	0.0435
ECT2L	6q24.1	AMP	1	0.0435
ETS1	11q24.3	DEL	1	0.0435
FLI1	11q24.3	DEL	1	0.0435
KCNJ5	11q24.3	DEL	1	0.0435
STAG1	3q22.3	AMP	1	0.0435
SESN1	6q21	AMP	1	0.0435
PTEN	10q23.31	AMP	1	0.0435
DAXX	6p21.32	AMP	1	0.0435
FANCE	6p21.31	AMP	1	0.0435
TFEB	6p21.1	AMP	1	0.0435
CCND3	6p21.1	AMP	1	0.0435
PKM	15q23	AMP	1	0.0435
SIN3A	15q24.2	AMP	1	0.0435
RPS6KB2	11q13.2	AMP	1	0.0435
LRP5	11q13.2	AMP	1	0.0435
NUMA1	11q13.4	AMP	1	0.0435
PAX5	9p13.2	AMP	1	0.0435
GPC3	Xq26.2	AMP	1	0.0435
SYK	9q22.2	AMP	1	0.0435
ROR2	9q22.31	AMP	1	0.0435
OMD	9q22.31	AMP	1	0.0435
XPA	9q22.33	AMP	1	0.0435
TRAF2	9q34.3	DEL	1	0.0435
CCDC160	Xq26.2	AMP	1	0.0435
PHF6	Xq26.2	AMP	1	0.0435
RAP1GDS1	4q23	AMP	1	0.0435
EIF4E	4q23	AMP	1	0.0435
TET2	4q24	AMP	1	0.0435
FGFR4	5q35.2	AMP	1	0.0435
NSD1	5q35.3	AMP	1	0.0435
FLCN	17p11.2	AMP	1	0.0435
PCLO	7q21.11	AMP	1	0.0435
MTAP	9p21.3	DEL	1	0.0435
MAGI2	7q21.11	AMP	1	0.0435
HGF	7q21.11	AMP	1	0.0435
TEK	9p21.2	DEL	1	0.0435
2018-09-06	Xq24	AMP	1	0.0435
TRIP11	14q32.12	AMP	1	0.0435
MIR17HG	13q31.3	AMP	1	0.0435
TYMS	18p11.32	AMP	1	0.0435
YES1	18p11.32	AMP	1	0.0435
AR	Xq12	AMP	1	0.0435
NOD1	7p14.3	AMP	1	0.0435
PNRC1	6q15	AMP	1	0.0435
EWSR1	22q12.2	AMP	1	0.0435
NEFH	22q12.2	AMP	1	0.0435
NF2	22q12.2	AMP	1	0.0435
DNMT1	19p13.2	AMP	1	0.0435
S1PR2	19p13.2	AMP	1	0.0435
TYK2	19p13.2	AMP	1	0.0435
KEAP1	19p13.2	AMP	1	0.0435
SMAD4	18q21.2	DEL	1	0.0435
INHBA	7p14.1	AMP	1	0.0435
BUB1B	15q15.1	DEL	1	0.0435
KNSTRN	15q15.1	DEL	1	0.0435
KNL1	15q15.1	DEL	1	0.0435
RAD51	15q15.1	DEL	1	0.0435
IKBKB	8p11.21	DEL	1	0.0435
DKK4	8p11.21	DEL	1	0.0435
HOOK3	8p11.21	DEL	1	0.0435
MAP3K1	5q11.2	DEL	1	0.0435
PLK2	5q11.2	DEL	1	0.0435
PARP2	14q11.2	DEL	1	0.0435
RPS19	19q13.2	AMP	1	0.0435
CD79A	19q13.2	AMP	1	0.0435
ETV5	3q27.2	AMP	1	0.0435
EIF4A2	3q27.3	AMP	1	0.0435
BCL6	3q27.3	AMP	1	0.0435
FGF10	5p12	AMP	1	0.0435
SET	9q34.11	AMP	1	0.0435
ABRAXAS1	4q21.23	AMP	1	0.0435
KDM2B	12q24.31	AMP	1	0.0435
BCL7A	12q24.31	AMP	1	0.0435
KMT5A	12q24.31	AMP	1	0.0435
EPHA6	3q11.2	AMP	1	0.0435
MLLT3	9p21.3	DEL	1	0.0435
LRRK2	12q12	AMP	1	0.0435
IRF8	16q24.1	AMP	1	0.0435
POGLUT1	3q13.33	AMP	1	0.0435
GSK3B	3q13.33	AMP	1	0.0435
HOXA9	7p15.2	AMP	1	0.0435
HOXA11	7p15.2	AMP	1	0.0435
HOXA13	7p15.2	AMP	1	0.0435
JAZF1	7p15.2-p15.1	AMP	1	0.0435
ELP2	18q12.2	AMP	1	0.0435
ZNF91	19p12	AMP	1	0.0435
IGF1R	15q26.3	DEL	1	0.0435
MEF2A	15q26.3	DEL	1	0.0435
PGR	11q22.1	DEL	1	0.0435
YAP1	11q22.1	DEL	1	0.0435
BIRC2	11q22.2	DEL	1	0.0435
BIRC3	11q22.2	DEL	1	0.0435
MAP3K14	17q21.31	DEL	1	0.0435
MEF2B	19p13.11	AMP	1	0.0435
AMER1	Xq11.2	AMP	1	0.0435
MSN	Xq12	AMP	1	0.0435
DROSHA	5p13.3	AMP	1	0.0435
IL7R	5p13.2	AMP	1	0.0435
CTNNA1	5q31.2	AMP	1	0.0435
EXT2	11p11.2	AMP	1	0.0435
MITF	3p13	AMP	1	0.0435
PLCG2	16q23.3	AMP	1	0.0435
FBXO31	16q24.2	AMP	1	0.0435
CBFA2T3	16q24.3	AMP	1	0.0435
ANKRD11	16q24.3	AMP	1	0.0435
FANCA	16q24.3	AMP	1	0.0435
RPL13	16q24.3|17p11.2	AMP	1	0.0435
CYLD	16q12.1	AMP	1	0.0435
SLC34A2	4p15.2	DEL	1	0.0435
SKP2	5p13.2	AMP	1	0.0435
PHOX2B	4p13	DEL	1	0.0435
GNAQ	9q21.2	AMP	1	0.0435
NTRK2	9q21.33	AMP	1	0.0435
AAMP	2q35	AMP	1	0.0435
CASP8	2q33.1	AMP	1	0.0435
PDK1	2q31.1	AMP	1	0.0435
INPP5D	2q37.1	DEL	1	0.0435
ACKR3	2q37.3	DEL	1	0.0435
MYH9	22q12.3	DEL	1	0.0435
PCM1	8p22	AMP	1	0.0435
SMARCB1	22q11.23|22q11	AMP	1	0.0435
CLTCL1	22q11.21	AMP	1	0.0435
CRKL	22q11.21	AMP	1	0.0435
2018-09-05	22q11.21	AMP	1	0.0435
MAPK1	22q11.22	AMP	1	0.0435
ATM	11q22.3	AMP	1	0.0435
DDX10	11q22.3	AMP	1	0.0435
MYD88	3p22.2	AMP	1	0.0435
EZR	6q25.3	DEL	1	0.0435
MAP3K4	6q26	DEL	1	0.0435
FGFR1OP	6q27	DEL	1	0.0435
AFDN	6q27	DEL	1	0.0435
HIST1H3H	6p22.1	AMP	1	0.0435
HIST1H2AL	6p22.1	AMP	1	0.0435
HIST1H3I	6p22.1	AMP	1	0.0435
HIST1H3J	6p22.1	AMP	1	0.0435
HIST1H2AM	6p22.1	AMP	1	0.0435
HIST1H2BO	6p22.1	AMP	1	0.0435
TRIM27	6p22.1	AMP	1	0.0435
EML4	2p21	AMP	1	0.0435
VEGFA	6p21.1	AMP	1	0.0435
ERRFI1	1p36.23	DEL	1	0.0435
XRCC2	7q36.1	DEL	1	0.0435
PRDM16	1p36.32	DEL	1	0.0435
TNFRSF14	1p36.32	DEL	1	0.0435
PAX7	1p36.13	AMP	1	0.0435
NCOA4	10q11.22	DEL	1	0.0435
MYB	6q23.3	DEL	1	0.0435
IFNGR1	6q23.3	DEL	1	0.0435
TNFAIP3	6q23.3	DEL	1	0.0435
LHFPL6	13q13.3-q14.11	AMP	1	0.0435
AGO2	8q24.3	DEL	1	0.0435
PTK2	8q24.3	DEL	1	0.0435
ERF	19q13.2	AMP	1	0.0435
CIC	19q13.2	AMP	1	0.0435
ARHGAP35	19q13.32	AMP	1	0.0435
BBC3	19q13.32	AMP	1	0.0435
TPRX1	19q13.33	AMP	1	0.0435
MTOR	1p36.22	AMP	1	0.0435
PTPRD	9p24.1-p23	DEL	1	0.0435
B2M	15q21.1	DEL	1	0.0435
RPL22	1p36.31	DEL	1	0.0435
TET1	10q21.3	AMP	1	0.0435
CNRIP1	2p14	AMP	1	0.0435
PIK3CG	7q22.3	AMP	1	0.0435
EGR3	8p21.3	AMP	1	0.0435
POU2AF1	11q23.1	AMP	1	0.0435
DOCK2	5q35.1	DEL	1	0.0435
PRKN	6q26	AMP	1	0.0435
BRCA1	17q21.31	AMP	1	0.0435
MAP3K14	17q21.31	AMP	1	0.0435
ASMTL	Xp22.33 and Yp11.2	AMP	1	0.0435
CRLF2	Xp22.33 and Yp11.2	AMP	1	0.0435
P2RY8	Xp22.33 and Yp11.2	AMP	1	0.0435
SOCS2	12q22	AMP	1	0.0435
ERBB4	2q34	AMP	1	0.0435
CCDC6	10q21.2	DEL	1	0.0435
EPPK1	8q24.3	DEL	1	0.0435
PLEC	8q24.3	DEL	1	0.0435
RECQL4	8q24.3	DEL	1	0.0435
FAM46C	1p12	DEL	1	0.0435
TICAM1	19p13.3	AMP	1	0.0435
PTPRS	19p13.3	AMP	1	0.0435
MYH9	22q12.3	AMP	1	0.0435
RAC2	22q13.1	AMP	1	0.0435
FEV	2q35	AMP	1	0.0435
INHA	2q35	AMP	1	0.0435
USP6	17p13.2	AMP	1	0.0435
MAGEE1	Xq13.3	DEL	1	0.0435
ATRX	Xq21.1	DEL	1	0.0435
CUX1	7q22.1	AMP	1	0.0435
RELN	7q22.1	AMP	1	0.0435
ACVR1	2q24.1	AMP	1	0.0435
EZR	6q25.3	AMP	1	0.0435
MAP3K4	6q26	AMP	1	0.0435
RAD51B	14q24.1	AMP	1	0.0435
PTPN2	18p11.21	AMP	1	0.0435
TRIP11	14q32.12	DEL	1	0.0435
GOLGA5	14q32.12	DEL	1	0.0435
BCL10	1p22.3	DEL	1	0.0435
AXIN1	16p13.3	DEL	1	0.0435
WDR90	16p13.3	DEL	1	0.0435
STAG1	3q22.3	DEL	1	0.0435
BRD4	19p13.12	DEL	1	0.0435
BTK	Xq22.1	AMP	1	0.0435
CUL4B	Xq24	AMP	1	0.0435
JAK1	1p31.3	DEL	1	0.0435
CXCR4	2q22.1	AMP	1	0.0435
GPS2	17p13.1	AMP	1	0.0435
CAMTA1	1p36.31-p36.23	DEL	1	0.0435
PIK3CD	1p36.22	DEL	1	0.0435
SBDS	7q11.21	AMP	1	0.0435
MRE11	11q21	AMP	1	0.0435
HIP1	7q11.23	AMP	1	0.0435
FOXO4	Xq13.1	AMP	1	0.0435
MED12	Xq13.1	AMP	1	0.0435
ZMYM3	Xq13.1	AMP	1	0.0435
NONO	Xq13.1	AMP	1	0.0435
TAF1	Xq13.1	AMP	1	0.0435
LCP1	13q14.13	AMP	1	0.0435
PAK3	Xq23	AMP	1	0.0435
FAT3	11q14.3	AMP	1	0.0435
CDC42	1p36.12	AMP	1	0.0435
SMARCA1	Xq25-q26.1	DEL	1	0.0435
BCORL1	Xq26.1	DEL	1	0.0435
ELF4	Xq26.1	DEL	1	0.0435
ANKRD12	18p11.22	AMP	1	0.0435
ATP1B4	Xq24	AMP	1	0.0435
TTL	2q14.1	AMP	1	0.0435
EBF1	5q33.3	DEL	1	0.0435
DKK1	10q21.1	DEL	1	0.0435
FAT4	4q28.1	AMP	1	0.0435
ZFHX3	16q22.2-q22.3	AMP	1	0.0435
PIK3C3	18q12.3	AMP	1	0.0435
FANCC	9q22.32	AMP	1	0.0435
PTCH1	9q22.32	AMP	1	0.0435
ARHGAP26	5q31.3	DEL	1	0.0435
TGFBR1	9q22.33	DEL	1	0.0435
RABEP1	17p13.2	AMP	1	0.0435
MAGEE1	Xq13.3	AMP	1	0.0435
PTPRT	20q12-q13.11	DEL	1	0.0435
TSHR	14q31.1	DEL	1	0.0435
SLX4	16p13.3	DEL	1	0.0435
FH	1q43	DEL	1	0.0435
XIAP	Xq25	DEL	1	0.0435
STAG2	Xq25	DEL	1	0.0435
SH2D1A	Xq25	DEL	1	0.0435
ACVR2A	2q22.3-q23.1	AMP	1	0.0435
FANCF	11p14.3	DEL	1	0.0435
CREB3L2	7q33	DEL	1	0.0435
TRIM24	7q33-q34	DEL	1	0.0435
KIAA1549	7q34	DEL	1	0.0435
BRAF	7q34	DEL	1	0.0435
EPHB6	7q34	DEL	1	0.0435
CXCR4	2q22.1	DEL	1	0.0435
ID3	1p36.12	AMP	1	0.0435
MDS2	1p36.11	AMP	1	0.0435

## Sheet: cluster_3_mutations
Table S6F: List of mutations associated with tumors from SNF cluster 3
Gene	# Mut	#	Freq
TP53	19	18	0.75
TTN	9	6	0.25
FAT3	4	4	0.1667
USH2A	4	4	0.1667
MUC12	9	4	0.1667
MUC6	4	3	0.125
NOTCH3	3	3	0.125
PDE3A	3	3	0.125
PTPRO	3	3	0.125
MYH7B	3	3	0.125
CKAP5	3	3	0.125
MUC16	3	3	0.125
MROH5	3	3	0.125
ABCA4	2	2	0.0833
ACACB	2	2	0.0833
ACVR1B	2	2	0.0833
ACVR2A	2	2	0.0833
ASTN1	2	2	0.0833
SLC2A11	2	2	0.0833
DST	2	2	0.0833
CHRNB4	2	2	0.0833
COL5A2	2	2	0.0833
DDB1	2	2	0.0833
DNAH6	2	2	0.0833
RBM4B	2	2	0.0833
FAM135B	2	2	0.0833
HMCN1	3	2	0.0833
MYO15A	2	2	0.0833
PLCE1	2	2	0.0833
NUSAP1	2	2	0.0833
ETS2	2	2	0.0833
F5	2	2	0.0833
FLG	2	2	0.0833
AFF2	2	2	0.0833
LSR	2	2	0.0833
GRM3	2	2	0.0833
HDAC1	2	2	0.0833
KCNQ2	2	2	0.0833
LAMA3	2	2	0.0833
MAP1A	2	2	0.0833
MTHFD1	2	2	0.0833
MUC4	2	2	0.0833
NPAS4	2	2	0.0833
NFATC4	2	2	0.0833
NOTCH4	2	2	0.0833
C12ORF40	2	2	0.0833
OPRM1	2	2	0.0833
PCNT	2	2	0.0833
GOLGA6L2	2	2	0.0833
VIT	2	2	0.0833
ABCB1	2	2	0.0833
PHEX	2	2	0.0833
PIK3CA	2	2	0.0833
ATAD2B	2	2	0.0833
UGT1A3	2	2	0.0833
MPHOSPH8	2	2	0.0833
PRKDC	2	2	0.0833
RANBP2	2	2	0.0833
KDM5A	2	2	0.0833
SCN10A	2	2	0.0833
ITGA11	2	2	0.0833
AMBRA1	2	2	0.0833
SI	2	2	0.0833
RUFY3	2	2	0.0833
YEATS2	2	2	0.0833
CCAR1	2	2	0.0833
KIF21B	2	2	0.0833
SP1	2	2	0.0833
TNRC6B	2	2	0.0833
IGSF10	2	2	0.0833
MDN1	2	2	0.0833
UNC5D	2	2	0.0833
TEX15	2	2	0.0833
TG	2	2	0.0833
NAMPTP1	3	2	0.0833
NSD2	2	2	0.0833
NAV3	2	2	0.0833
KMT2D	2	2	0.0833
KIAA1210	2	2	0.0833
CEP126	2	2	0.0833
RNF213	2	2	0.0833
DNAH17	2	2	0.0833
SUGP1	3	2	0.0833
AKAP4	2	2	0.0833
VNN2	2	2	0.0833
ASH2L	2	2	0.0833
NCOR1	2	2	0.0833
HERC4	2	2	0.0833
FBXL4	2	2	0.0833
AKAP9	2	2	0.0833
LOXHD1	2	2	0.0833
C9ORF84	2	2	0.0833
BACH2	2	2	0.0833
HRNR	2	2	0.0833
MYOM3	2	2	0.0833
DNAH14	2	2	0.0833
ASPM	2	2	0.0833
DSE	2	2	0.0833
SERTAD3	2	2	0.0833
DYNC2H1	2	2	0.0833
ZFHX4	2	2	0.0833
MYH14	2	2	0.0833
ANKRD30B	2	2	0.0833
PJA1	2	2	0.0833
ASXL3	2	2	0.0833
WNK1	2	2	0.0833
WNK2	2	2	0.0833
A2M	1	1	0.0417
ABAT	1	1	0.0417
ACADVL	1	1	0.0417
ASIC1	1	1	0.0417
ACTG1	1	1	0.0417
PKD1L2	1	1	0.0417
MBD6	1	1	0.0417
CSMD2	1	1	0.0417
XKR4	1	1	0.0417
STK11IP	1	1	0.0417
ADARB2	1	1	0.0417
KLHL32	1	1	0.0417
ADK	1	1	0.0417
ADRA1A	1	1	0.0417
ADSS	1	1	0.0417
DEFB113	1	1	0.0417
AEBP1	1	1	0.0417
OSBPL1A	1	1	0.0417
CRYBG1	1	1	0.0417
ALDH3A1	1	1	0.0417
ALDH3B1	1	1	0.0417
ALDH3B2	1	1	0.0417
ZNF417	1	1	0.0417
ALOX12	1	1	0.0417
ANK2	1	1	0.0417
APEX1	1	1	0.0417
SLC26A9	1	1	0.0417
TMC4	1	1	0.0417
FASLG	1	1	0.0417
TRIM23	1	1	0.0417
PHACTR4	1	1	0.0417
ASPA	1	1	0.0417
ATF4	1	1	0.0417
ATP2B2	4	1	0.0417
ATP2B4	1	1	0.0417
ATP4A	1	1	0.0417
BDKRB1	1	1	0.0417
BMP1	1	1	0.0417
BMP4	1	1	0.0417
BYSL	1	1	0.0417
ZNF778	1	1	0.0417
C2	1	1	0.0417
CACNA1C	1	1	0.0417
ZNF569	1	1	0.0417
CAMK2D	1	1	0.0417
CASP1	1	1	0.0417
CASR	1	1	0.0417
KYAT1	1	1	0.0417
SLC5A11	1	1	0.0417
CCNF	1	1	0.0417
CD2	1	1	0.0417
CD86	1	1	0.0417
ADGRE5	1	1	0.0417
LRBA	1	1	0.0417
CDC27	1	1	0.0417
CDH6	1	1	0.0417
CDX4	2	1	0.0417
CEL	1	1	0.0417
IQCF1	1	1	0.0417
ARL11	1	1	0.0417
CHD2	1	1	0.0417
LYST	1	1	0.0417
C3ORF49	1	1	0.0417
CLCN4	1	1	0.0417
ABCC2	1	1	0.0417
CNN1	1	1	0.0417
COL4A2	1	1	0.0417
ANKRD35	1	1	0.0417
COL7A1	1	1	0.0417
COL10A1	1	1	0.0417
COL11A1	1	1	0.0417
COL15A1	1	1	0.0417
COL16A1	1	1	0.0417
MAP3K8	1	1	0.0417
MFSD4A	1	1	0.0417
CPN2	1	1	0.0417
CRAT	1	1	0.0417
CREBBP	1	1	0.0417
ZNF526	1	1	0.0417
CSTF1	1	1	0.0417
CSTF2	1	1	0.0417
FCRL5	1	1	0.0417
CTNND2	2	1	0.0417
CTSO	1	1	0.0417
PMFBP1	1	1	0.0417
ADAD1	1	1	0.0417
CYP2B6	1	1	0.0417
ARHGAP24	1	1	0.0417
CYP4B1	1	1	0.0417
DGKG	1	1	0.0417
DARS	1	1	0.0417
DCC	1	1	0.0417
DDOST	1	1	0.0417
DDX11	1	1	0.0417
BCL2L12	1	1	0.0417
GSDME	1	1	0.0417
TAS2R10	1	1	0.0417
VILL	1	1	0.0417
SESN2	1	1	0.0417
DLX6	1	1	0.0417
DMD	1	1	0.0417
GRIN3B	1	1	0.0417
CRISPLD1	1	1	0.0417
TRAPPC9	1	1	0.0417
DYNC1H1	1	1	0.0417
DNTT	1	1	0.0417
DSPP	1	1	0.0417
SLC35C2	1	1	0.0417
ECM1	1	1	0.0417
LPAR1	1	1	0.0417
SYT16	1	1	0.0417
EGFR	1	1	0.0417
EGR2	1	1	0.0417
EGR3	1	1	0.0417
EIF1AX	1	1	0.0417
WDR87	1	1	0.0417
CATSPER4	1	1	0.0417
KCTD3	1	1	0.0417
MARK2	1	1	0.0417
ENO3	1	1	0.0417
ENSA	1	1	0.0417
HSPA14	1	1	0.0417
EPAS1	1	1	0.0417
EPHA5	1	1	0.0417
EPHA7	1	1	0.0417
NHLRC1	1	1	0.0417
EPS8	1	1	0.0417
XIRP1	1	1	0.0417
ERBB4	1	1	0.0417
ELOA2	1	1	0.0417
ERCC6	1	1	0.0417
OBSCN	1	1	0.0417
EMILIN2	1	1	0.0417
ADGRV1	1	1	0.0417
TKTL2	1	1	0.0417
SPTBN5	1	1	0.0417
C4ORF17	1	1	0.0417
TAOK3	1	1	0.0417
FBLN2	1	1	0.0417
EFEMP1	1	1	0.0417
CHST15	1	1	0.0417
2018-09-14	1	1	0.0417
KIAA1109	1	1	0.0417
BIN2	1	1	0.0417
FGFR3	1	1	0.0417
GPC5	1	1	0.0417
FGFR2	1	1	0.0417
DDX41	1	1	0.0417
WDR17	1	1	0.0417
UBE2J1	1	1	0.0417
FLNC	1	1	0.0417
FOLH1	1	1	0.0417
FPR1	1	1	0.0417
VPS54	1	1	0.0417
LGSN	1	1	0.0417
FAM49B	1	1	0.0417
NBAS	1	1	0.0417
HOOK3	1	1	0.0417
FRG1	1	1	0.0417
MROH2B	1	1	0.0417
NR5A2	1	1	0.0417
ZFR	1	1	0.0417
DOT1L	1	1	0.0417
LSM14B	1	1	0.0417
MOGAT3	1	1	0.0417
FBN3	1	1	0.0417
CYB5R1	1	1	0.0417
GABRA3	1	1	0.0417
RAPGEF6	1	1	0.0417
GALNT1	1	1	0.0417
ARID4B	1	1	0.0417
ACTRT3	1	1	0.0417
LRRC32	1	1	0.0417
MCHR2	1	1	0.0417
LCA5L	1	1	0.0417
COL25A1	1	1	0.0417
B4GALT1	1	1	0.0417
ZNF469	1	1	0.0417
TNRC18	1	1	0.0417
GPR174	1	1	0.0417
HDGFL2	1	1	0.0417
GPD1	1	1	0.0417
GPD2	1	1	0.0417
TMC2	1	1	0.0417
GPR32	1	1	0.0417
GRIK2	1	1	0.0417
GRIN2B	1	1	0.0417
GRM5	1	1	0.0417
CCDC142	1	1	0.0417
PARP10	1	1	0.0417
BRF1	1	1	0.0417
GTF3C1	1	1	0.0417
GYS1	1	1	0.0417
GUCY2D	1	1	0.0417
GZMA	1	1	0.0417
HADHB	1	1	0.0417
MICALCL	1	1	0.0417
HAS1	1	1	0.0417
NCKAP1L	1	1	0.0417
CFH	1	1	0.0417
URB1-AS1	1	1	0.0417
CFHR1	1	1	0.0417
HGD	1	1	0.0417
FAM86B1	2	1	0.0417
ZBTB48	1	1	0.0417
HLA-A	1	1	0.0417
HLA-B	1	1	0.0417
HLA-C	1	1	0.0417
GGN	1	1	0.0417
SMYD1	1	1	0.0417
HLA-DRB1	2	1	0.0417
HLF	1	1	0.0417
HMGCS2	1	1	0.0417
TRIM6	1	1	0.0417
ZNF626	1	1	0.0417
ONECUT1	1	1	0.0417
HNRNPA1	1	1	0.0417
HNRNPU	1	1	0.0417
HOXA13	1	1	0.0417
PROM2	1	1	0.0417
HPN	1	1	0.0417
HRC	1	1	0.0417
HSD17B4	1	1	0.0417
HTR1A	1	1	0.0417
ID2	1	1	0.0417
CC2D1B	1	1	0.0417
KRTAP4-16	1	1	0.0417
RIMBP3	1	1	0.0417
TXLNA	1	1	0.0417
IGBP1	1	1	0.0417
GAREM2	1	1	0.0417
PUS10	1	1	0.0417
DOCK7	1	1	0.0417
LRRCC1	1	1	0.0417
TCTEX1D1	1	1	0.0417
DISP2	1	1	0.0417
TANC1	1	1	0.0417
IGSF1	1	1	0.0417
IL2RB	1	1	0.0417
IL10RB	1	1	0.0417
ING1	1	1	0.0417
INHA	1	1	0.0417
INPP4A	1	1	0.0417
RAD21L1	1	1	0.0417
ITGAV	1	1	0.0417
ITGB4	1	1	0.0417
ITPKB	1	1	0.0417
UBE2J2	1	1	0.0417
KCNC2	1	1	0.0417
KCNJ4	1	1	0.0417
KCNJ12	1	1	0.0417
C10ORF71	1	1	0.0417
KCNS2	1	1	0.0417
KIF5A	1	1	0.0417
KIF5C	1	1	0.0417
KIR2DS4	1	1	0.0417
TET3	1	1	0.0417
SLC23A3	1	1	0.0417
KPNA2	1	1	0.0417
KRT14	1	1	0.0417
STXBP5	1	1	0.0417
AFF3	1	1	0.0417
LAMA2	1	1	0.0417
LAMA5	1	1	0.0417
APLF	1	1	0.0417
LIG3	1	1	0.0417
LMNB1	1	1	0.0417
LMX1B	1	1	0.0417
LPA	1	1	0.0417
LRP2	1	1	0.0417
LTBP2	1	1	0.0417
TM4SF1	1	1	0.0417
ACSM2B	1	1	0.0417
MAN2C1	1	1	0.0417
MARS	1	1	0.0417
MATN1	1	1	0.0417
MATN2	1	1	0.0417
CD109	1	1	0.0417
MCC	1	1	0.0417
MDM2	1	1	0.0417
MAP3K5	1	1	0.0417
MMP11	1	1	0.0417
MPP1	1	1	0.0417
ABCC1	1	1	0.0417
BLOC1S2	1	1	0.0417
MDGA1	1	1	0.0417
MX1	1	1	0.0417
MX2	1	1	0.0417
MYBPC2	1	1	0.0417
MYBPC3	1	1	0.0417
SLC16A13	1	1	0.0417
MYO7B	1	1	0.0417
NAP1L2	1	1	0.0417
FXYD5	1	1	0.0417
GPR84	1	1	0.0417
NBN	1	1	0.0417
TRIM65	1	1	0.0417
GIMAP7	1	1	0.0417
NEB	1	1	0.0417
CALHM3	1	1	0.0417
NDUFS2	1	1	0.0417
SPICE1	1	1	0.0417
SLCO1C1	1	1	0.0417
OTOGL	1	1	0.0417
NFE2L1	1	1	0.0417
CD163L1	1	1	0.0417
NID1	1	1	0.0417
TMEM270	1	1	0.0417
BMPER	1	1	0.0417
B4GALNT3	1	1	0.0417
POTEB	1	1	0.0417
NOTCH1	1	1	0.0417
MORN3	1	1	0.0417
BRWD1	1	1	0.0417
NPAS2	1	1	0.0417
NRAP	1	1	0.0417
ROR1	1	1	0.0417
DDR2	1	1	0.0417
PRR21	1	1	0.0417
OAS1	1	1	0.0417
TBC1D25	1	1	0.0417
FAM3B	1	1	0.0417
OGDH	1	1	0.0417
OPA1	1	1	0.0417
OR52J3	1	1	0.0417
DENND6A	1	1	0.0417
P4HB	1	1	0.0417
SNTG1	1	1	0.0417
PAK3	1	1	0.0417
OR4B1	1	1	0.0417
PC	1	1	0.0417
SCFD2	1	1	0.0417
PDE6C	1	1	0.0417
PEG3	1	1	0.0417
PEX1	1	1	0.0417
UNC93A	1	1	0.0417
COL22A1	1	1	0.0417
PGD	1	1	0.0417
PGGT1B	1	1	0.0417
ABCB4	1	1	0.0417
GOLGA8G	1	1	0.0417
GOLGA8IP	1	1	0.0417
DNAJC10	1	1	0.0417
RBM27	1	1	0.0417
ASB10	1	1	0.0417
PKD1	1	1	0.0417
PKD2	1	1	0.0417
FXYD3	1	1	0.0417
PLXNA1	1	1	0.0417
ASNSD1	1	1	0.0417
PMS1	1	1	0.0417
FAM193B	1	1	0.0417
MAGEL2	1	1	0.0417
POLA1	1	1	0.0417
UGT1A10	1	1	0.0417
POLD1	1	1	0.0417
POLR2F	1	1	0.0417
PON3	1	1	0.0417
POU2F1	1	1	0.0417
POU2F2	1	1	0.0417
PPEF1	1	1	0.0417
PPM1B	1	1	0.0417
PPP1R3A	2	1	0.0417
PTPA	1	1	0.0417
PPP3CB	1	1	0.0417
PRCC	1	1	0.0417
RRN3	1	1	0.0417
PREP	1	1	0.0417
CNGB3	1	1	0.0417
MAPK4	1	1	0.0417
CFAP46	1	1	0.0417
RNF111	1	1	0.0417
PROS1	1	1	0.0417
PROX1	1	1	0.0417
BNC2	1	1	0.0417
DCHS2	1	1	0.0417
HAUS6	1	1	0.0417
TRIT1	1	1	0.0417
QPCTL	1	1	0.0417
CLEC18B	1	1	0.0417
PSG7	1	1	0.0417
VPS13C	1	1	0.0417
PSKH1	1	1	0.0417
LAMA1	1	1	0.0417
GON4L	1	1	0.0417
PSMD1	1	1	0.0417
PSMD12	1	1	0.0417
DPP8	1	1	0.0417
BCOR	1	1	0.0417
RETSAT	1	1	0.0417
UHRF1BP1	1	1	0.0417
CASZ1	1	1	0.0417
FOCAD	2	1	0.0417
PTPN7	1	1	0.0417
PTPRE	1	1	0.0417
PTPRZ1	1	1	0.0417
TIPIN	1	1	0.0417
ZNF283	1	1	0.0417
MAMSTR	1	1	0.0417
ABCD4	1	1	0.0417
ALDH18A1	1	1	0.0417
ZNF841	1	1	0.0417
RGL2	1	1	0.0417
MAP4K2	1	1	0.0417
RABGGTA	1	1	0.0417
HEATR3	1	1	0.0417
PLEKHB2	1	1	0.0417
MRPL20	1	1	0.0417
NWD1	1	1	0.0417
PDPR	1	1	0.0417
KIF26B	1	1	0.0417
HKR1	1	1	0.0417
CCDC186	1	1	0.0417
TMEM51	1	1	0.0417
ARHGAP17	1	1	0.0417
RFC1	1	1	0.0417
WRAP53	1	1	0.0417
GRK1	2	1	0.0417
RLF	1	1	0.0417
P3H2	1	1	0.0417
FAM102B	1	1	0.0417
ROBO2	1	1	0.0417
RORC	1	1	0.0417
CLRN2	1	1	0.0417
FBXW7	1	1	0.0417
SLC29A3	1	1	0.0417
ACER3	1	1	0.0417
STRBP	1	1	0.0417
HJURP	1	1	0.0417
FAM47B	1	1	0.0417
RYR1	1	1	0.0417
RYR2	1	1	0.0417
FAM71B	1	1	0.0417
SALL1	1	1	0.0417
SARS	1	1	0.0417
SERPINB3	1	1	0.0417
SCN1A	1	1	0.0417
USP12	1	1	0.0417
TNFRSF19	1	1	0.0417
SAGE1	1	1	0.0417
FAM149B1	1	1	0.0417
SVOP	1	1	0.0417
IL17RB	1	1	0.0417
TRAPPC2	1	1	0.0417
VN1R2	1	1	0.0417
ENOSF1	1	1	0.0417
SFRP1	1	1	0.0417
PHLDA1	1	1	0.0417
SGCD	1	1	0.0417
ZFP30	1	1	0.0417
COBLL1	1	1	0.0417
KIF21A	1	1	0.0417
MYO18A	1	1	0.0417
CPEB3	1	1	0.0417
ADNP2	1	1	0.0417
SHMT2	1	1	0.0417
ZNF407	1	1	0.0417
G2E3	1	1	0.0417
SLITRK3	1	1	0.0417
SYBU	1	1	0.0417
ST3GAL3	1	1	0.0417
SEC31A	1	1	0.0417
SIPA1	1	1	0.0417
DENND3	1	1	0.0417
DENND4C	1	1	0.0417
BTBD3	1	1	0.0417
FAN1	1	1	0.0417
FAM170B	1	1	0.0417
SLC5A5	1	1	0.0417
KANSL3	1	1	0.0417
SLC6A3	1	1	0.0417
LRRC55	1	1	0.0417
VAC14	1	1	0.0417
FAR2	1	1	0.0417
SLC12A4	1	1	0.0417
LGI3	1	1	0.0417
SLC22A2	1	1	0.0417
ENAH	1	1	0.0417
C10ORF120	1	1	0.0417
DIP2C	1	1	0.0417
CDK5RAP2	1	1	0.0417
UGGT2	1	1	0.0417
RIMS1	1	1	0.0417
SAMD3	1	1	0.0417
TBC1D23	1	1	0.0417
CFAP44	1	1	0.0417
SNRPN	1	1	0.0417
DOPEY1	1	1	0.0417
SOS1	1	1	0.0417
ST6GALNAC1	1	1	0.0417
TRERF1	1	1	0.0417
RGPD4	1	1	0.0417
CLUAP1	1	1	0.0417
FAM180B	1	1	0.0417
SETD1B	1	1	0.0417
SPAST	1	1	0.0417
WWC3	1	1	0.0417
MYCBP2	1	1	0.0417
ITFG2	1	1	0.0417
SPP1	1	1	0.0417
PPRC1	1	1	0.0417
ZC3H15	1	1	0.0417
UNC5B	1	1	0.0417
MCF2L2	2	1	0.0417
TBC1D2B	1	1	0.0417
SPART	1	1	0.0417
CUL9	1	1	0.0417
SRP72	1	1	0.0417
SRPK1	1	1	0.0417
ZKSCAN7	1	1	0.0417
NKX2-6	1	1	0.0417
MYNN	1	1	0.0417
CAMTA2	1	1	0.0417
ATG2A	1	1	0.0417
PHF8	1	1	0.0417
KDM6B	1	1	0.0417
EPB41L3	1	1	0.0417
STAT4	1	1	0.0417
STAT6	1	1	0.0417
MAPK8IP3	1	1	0.0417
MYO5C	1	1	0.0417
STAB1	1	1	0.0417
STK4	1	1	0.0417
PASK	1	1	0.0417
DIP2A	1	1	0.0417
CYFIP1	1	1	0.0417
FBXL7	1	1	0.0417
KLHL7	1	1	0.0417
MLC1	1	1	0.0417
JMJD6	1	1	0.0417
PXDNL	1	1	0.0417
SUPT5H	1	1	0.0417
NBEAL2	1	1	0.0417
RRP12	1	1	0.0417
SYNE2	1	1	0.0417
VAMP7	1	1	0.0417
AEBP2	1	1	0.0417
COBL	1	1	0.0417
CFAP206	1	1	0.0417
KAZN	1	1	0.0417
TAF1	1	1	0.0417
OR10S1	1	1	0.0417
DNMBP	1	1	0.0417
SPDYE2B	1	1	0.0417
ADGRL3	1	1	0.0417
TBP	1	1	0.0417
KLHL4	1	1	0.0417
FKBP15	1	1	0.0417
TBX3	1	1	0.0417
DMXL2	1	1	0.0417
ZEB1	1	1	0.0417
NEDD4L	1	1	0.0417
PCDHGB7	1	1	0.0417
TCN2	1	1	0.0417
TCP10	2	1	0.0417
PCDHGA5	1	1	0.0417
SYNE1	2	1	0.0417
SMCHD1	1	1	0.0417
PCDHB14	1	1	0.0417
FNBP4	1	1	0.0417
HGSNAT	1	1	0.0417
SPPL3	1	1	0.0417
PCDHB2	1	1	0.0417
KIAA0895	1	1	0.0417
PCDHA13	1	1	0.0417
OR4D6	1	1	0.0417
UFL1	1	1	0.0417
YIPF7	1	1	0.0417
TECTA	1	1	0.0417
TEX11	1	1	0.0417
KIAA0368	1	1	0.0417
TDRD1	1	1	0.0417
ATP13A2	1	1	0.0417
DNAH7	1	1	0.0417
SIRT5	1	1	0.0417
ZFPM2	1	1	0.0417
TGM4	1	1	0.0417
TGFBR2	1	1	0.0417
THBS1	1	1	0.0417
SH3PXD2B	1	1	0.0417
KIAA0825	1	1	0.0417
PHF3	1	1	0.0417
TLL1	1	1	0.0417
TLL2	1	1	0.0417
TLN1	1	1	0.0417
CTNNBL1	1	1	0.0417
CPXM1	1	1	0.0417
MACF1	1	1	0.0417
DAAM2	1	1	0.0417
RIMBP2	1	1	0.0417
TMEM131	1	1	0.0417
BICRAL	1	1	0.0417
TNFAIP2	1	1	0.0417
MTREX	1	1	0.0417
CABIN1	1	1	0.0417
SRRM2	1	1	0.0417
TNP1	1	1	0.0417
ACAP2	1	1	0.0417
C5ORF60	1	1	0.0417
OR52A1	1	1	0.0417
WBP1	1	1	0.0417
TPSAB1	1	1	0.0417
ASXL1	3	1	0.0417
TRO	1	1	0.0417
MKRN2	1	1	0.0417
ZIM2	1	1	0.0417
NTSR2	1	1	0.0417
SPO11	1	1	0.0417
PLXNB2	1	1	0.0417
TTPA	1	1	0.0417
TULP3	1	1	0.0417
PNPLA1	2	1	0.0417
UCP2	1	1	0.0417
AIPL1	1	1	0.0417
UGT2B15	1	1	0.0417
UCK2	1	1	0.0417
APOL2	1	1	0.0417
USP1	1	1	0.0417
POTEH	1	1	0.0417
VLDLR	1	1	0.0417
BEST1	1	1	0.0417
CYP26B1	1	1	0.0417
CORO2A	1	1	0.0417
TWNK	1	1	0.0417
PANX2	1	1	0.0417
ZIC3	1	1	0.0417
ZNF20	1	1	0.0417
ZKSCAN1	1	1	0.0417
ZSCAN21	1	1	0.0417
C8ORF31	1	1	0.0417
ZNF66	1	1	0.0417
ZNF69	1	1	0.0417
FMN2	1	1	0.0417
ZNF99	1	1	0.0417
ZC3HAV1	1	1	0.0417
IFNK	1	1	0.0417
C16ORF95	1	1	0.0417
RGPD1	1	1	0.0417
ANKS1B	1	1	0.0417
PNO1	1	1	0.0417
C15ORF39	1	1	0.0417
SPIRE1	1	1	0.0417
ZNF214	1	1	0.0417
C1GALT1	1	1	0.0417
ANKRD36C	1	1	0.0417
ZNF230	1	1	0.0417
SLC30A1	1	1	0.0417
MAP3K12	1	1	0.0417
EMSY	1	1	0.0417
CADM2	1	1	0.0417
LUZP1	1	1	0.0417
EVI5	1	1	0.0417
PRDM9	1	1	0.0417
TULP4	1	1	0.0417
C16ORF62	1	1	0.0417
NAV2	1	1	0.0417
SLC17A7	1	1	0.0417
KCNAB1	1	1	0.0417
FAM227A	1	1	0.0417
TBX20	1	1	0.0417
ENTPD7	1	1	0.0417
PLA2G7	1	1	0.0417
PLCZ1	1	1	0.0417
TRPC7	1	1	0.0417
CD248	1	1	0.0417
SLITRK4	2	1	0.0417
SHOC2	1	1	0.0417
ATP10D	1	1	0.0417
VANGL2	1	1	0.0417
USP5	1	1	0.0417
YEATS4	1	1	0.0417
FRMD6	1	1	0.0417
SLC4A10	1	1	0.0417
CCDC120	1	1	0.0417
FAM198A	1	1	0.0417
SYMPK	1	1	0.0417
VWA5B2	1	1	0.0417
MRS2	1	1	0.0417
USP9X	1	1	0.0417
HIPK1	1	1	0.0417
SMC1A	1	1	0.0417
FRMD7	1	1	0.0417
AK9	1	1	0.0417
ARID1A	1	1	0.0417
UBN2	1	1	0.0417
COLQ	1	1	0.0417
DSCAML1	1	1	0.0417
ADGRG4	1	1	0.0417
ZUFSP	1	1	0.0417
ACOX3	1	1	0.0417
FZD1	1	1	0.0417
KIAA1211	1	1	0.0417
ARID1B	1	1	0.0417
AARS2	1	1	0.0417
SLC44A5	1	1	0.0417
XPO5	1	1	0.0417
CASKIN2	1	1	0.0417
HECW2	1	1	0.0417
RPTOR	1	1	0.0417
CASKIN1	1	1	0.0417
PCDH19	1	1	0.0417
OR1D5	1	1	0.0417
TXNDC16	1	1	0.0417
SPATS1	1	1	0.0417
PREX1	1	1	0.0417
NR0B2	1	1	0.0417
ZNF687	1	1	0.0417
GNPAT	1	1	0.0417
BAHCC1	1	1	0.0417
USP36	1	1	0.0417
PLIN4	1	1	0.0417
CILP	1	1	0.0417
HCN3	1	1	0.0417
CALCOCO1	1	1	0.0417
ZDBF2	1	1	0.0417
AMER3	1	1	0.0417
USP37	1	1	0.0417
DDX55	1	1	0.0417
DENND1A	1	1	0.0417
PCDHB16	1	1	0.0417
KHSRP	1	1	0.0417
ZNF705G	1	1	0.0417
PDLIM4	1	1	0.0417
USO1	2	1	0.0417
UNC5C	1	1	0.0417
CCDC74A	1	1	0.0417
PCDHGB4	1	1	0.0417
RBM24	1	1	0.0417
SLAMF7	1	1	0.0417
ZP4	1	1	0.0417
CYP4F11	1	1	0.0417
SLC4A5	1	1	0.0417
KRT38	1	1	0.0417
RNF182	1	1	0.0417
B3GALT2	1	1	0.0417
PAGE1	1	1	0.0417
ADAM23	1	1	0.0417
IQGAP1	1	1	0.0417
DNAAF3	1	1	0.0417
PROM1	1	1	0.0417
HCAR3	1	1	0.0417
FCGBP	1	1	0.0417
CEP95	1	1	0.0417
FUBP1	1	1	0.0417
MTMR2	1	1	0.0417
GYG2	1	1	0.0417
CACNA1I	1	1	0.0417
RGPD2	1	1	0.0417
RPS6KA4	1	1	0.0417
LYG2	1	1	0.0417
LCE2D	1	1	0.0417
USF3	1	1	0.0417
SLC16A5	1	1	0.0417
NBPF10	1	1	0.0417
EXO1	1	1	0.0417
DGKI	1	1	0.0417
OSMR	1	1	0.0417
ZMYM3	1	1	0.0417
L3MBTL4	1	1	0.0417
LARGE1	1	1	0.0417
KIAA1324L	1	1	0.0417
DLGAP1	1	1	0.0417
TSPOAP1	1	1	0.0417
CYTH3	1	1	0.0417
ZNF233	1	1	0.0417
SOCS6	1	1	0.0417
ZNF71	1	1	0.0417
CFAP65	1	1	0.0417
ZNF462	1	1	0.0417
CER1	1	1	0.0417
SLC22A6	1	1	0.0417
KMT2C	1	1	0.0417
PPIG	1	1	0.0417
NRXN1	1	1	0.0417
MUC17	1	1	0.0417
ASB9	1	1	0.0417
SLC22A14	1	1	0.0417
HS6ST1	1	1	0.0417
LPXN	1	1	0.0417
ARHGAP29	1	1	0.0417
PGLS	1	1	0.0417
LMOD1	1	1	0.0417
PLA2G4F	1	1	0.0417
MGAT4C	1	1	0.0417
EIF2AK3	1	1	0.0417
NIPBL	1	1	0.0417
ROCK2	1	1	0.0417
LETMD1	1	1	0.0417
MXRA5	1	1	0.0417
ADAMTS2	1	1	0.0417
INTS7	1	1	0.0417
CNOT10	1	1	0.0417
ACBD5	1	1	0.0417
ZFP28	1	1	0.0417
FAM98A	1	1	0.0417
CHD1L	1	1	0.0417
SIN3A	1	1	0.0417
H6PD	1	1	0.0417
IFITM10	1	1	0.0417
KIF20B	1	1	0.0417
WTAP	1	1	0.0417
AKAP12	1	1	0.0417
DNAH1	1	1	0.0417
REXO2	1	1	0.0417
NOL4L	1	1	0.0417
MROH8	1	1	0.0417
SNCAIP	1	1	0.0417
L3MBTL1	1	1	0.0417
SH3PXD2A	1	1	0.0417
OSBPL3	1	1	0.0417
CNTNAP2	1	1	0.0417
UBE3C	1	1	0.0417
CROCC	1	1	0.0417
TRAM2	1	1	0.0417
TOR1AIP1	1	1	0.0417
RUBCN	1	1	0.0417
NOS1AP	1	1	0.0417
TRPM6	1	1	0.0417
LVRN	1	1	0.0417
DCAF1	1	1	0.0417
CCP110	1	1	0.0417
ZNF536	1	1	0.0417
PCDHA9	1	1	0.0417
ZBTB20	1	1	0.0417
STARD8	1	1	0.0417
FRMPD4	1	1	0.0417
HDAC4	1	1	0.0417
NAT9	1	1	0.0417
ABCA12	1	1	0.0417
PIEZO1	1	1	0.0417
PCDHB5	1	1	0.0417
INTS1	1	1	0.0417
SERTAD2	1	1	0.0417
OR1A2	1	1	0.0417
CUL7	1	1	0.0417
RB1CC1	2	1	0.0417
DNAJC6	1	1	0.0417
ZEB2	1	1	0.0417
ZBTB24	1	1	0.0417
KRTAP10-2	1	1	0.0417
HEPH	1	1	0.0417
TIAM2	1	1	0.0417
MSI2	1	1	0.0417
CEP170	1	1	0.0417
LRIG2	1	1	0.0417
SETDB1	1	1	0.0417
ZC3H11A	1	1	0.0417
ZBTB39	1	1	0.0417
RBM19	1	1	0.0417
AP5Z1	1	1	0.0417
ZBTB40	1	1	0.0417
ENPP5	1	1	0.0417
PUM3	1	1	0.0417
OR5H1	1	1	0.0417
THRAP3	1	1	0.0417
MED12	1	1	0.0417
SLC29A4	1	1	0.0417
NUP153	1	1	0.0417
CCS	1	1	0.0417
DGCR2	1	1	0.0417
HDAC5	1	1	0.0417
OR2T27	1	1	0.0417
TROAP	1	1	0.0417
OR2T35	1	1	0.0417
ABCC5	1	1	0.0417
ABCC9	1	1	0.0417
HUWE1	1	1	0.0417
SEZ6L2	1	1	0.0417
BCL6B	1	1	0.0417
HEYL	1	1	0.0417
OR10H2	1	1	0.0417
LPCAT3	1	1	0.0417
TENM1	1	1	0.0417
RGS17	1	1	0.0417
MYEOV	1	1	0.0417
PAN3	1	1	0.0417
USPL1	1	1	0.0417
SPRY1	1	1	0.0417
AKAP8	1	1	0.0417
KATNB1	1	1	0.0417
DSCR3	1	1	0.0417
DUSP27	1	1	0.0417
COL6A5	1	1	0.0417
BTN3A3	1	1	0.0417
NOD1	1	1	0.0417
KCNU1	1	1	0.0417
PIAS3	1	1	0.0417
NDC80	1	1	0.0417
NAF1	1	1	0.0417
LRRN2	1	1	0.0417
MERTK	1	1	0.0417
PIBF1	1	1	0.0417
FST	1	1	0.0417
SEMA6C	1	1	0.0417
SEMA4D	1	1	0.0417
FBXW10	1	1	0.0417
SLC5A10	1	1	0.0417
FAM210A	1	1	0.0417
CCDC110	1	1	0.0417
SLC19A2	1	1	0.0417
HBP1	1	1	0.0417
ZNF285	1	1	0.0417
PABPC1	1	1	0.0417
ARID3B	1	1	0.0417
TXNIP	1	1	0.0417
KCNV1	1	1	0.0417
POSTN	1	1	0.0417
DMRT2	1	1	0.0417
FARS2	1	1	0.0417
DCTN6	1	1	0.0417
GMEB1	1	1	0.0417
CORIN	1	1	0.0417
DKKL1	1	1	0.0417
MASP2	1	1	0.0417
KCNH5	1	1	0.0417
ZNF234	1	1	0.0417
OR5I1	1	1	0.0417
UTP14A	1	1	0.0417
C5AR2	1	1	0.0417
SRCAP	1	1	0.0417
SLC16A12	1	1	0.0417
CNTN6	1	1	0.0417
FGL2	1	1	0.0417
CFHR4	1	1	0.0417
CPSF4	1	1	0.0417
EDAR	1	1	0.0417
DUPD1	1	1	0.0417
ADAMDEC1	1	1	0.0417
ZNF544	1	1	0.0417
RBMX	1	1	0.0417
POP1	1	1	0.0417
TNRC6A	1	1	0.0417
PCDH11X	1	1	0.0417
P2RY10	1	1	0.0417
KIAA1958	1	1	0.0417
HTATSF1	1	1	0.0417
LUZP2	1	1	0.0417
CCDC84	1	1	0.0417
GLIPR1	1	1	0.0417
LILRB3	1	1	0.0417
ADAM30	1	1	0.0417
ADAMTS5	1	1	0.0417
PRDM7	1	1	0.0417
PRDM4	1	1	0.0417
PKHD1L1	1	1	0.0417
IL1RAPL1	1	1	0.0417
BVES	1	1	0.0417
RTL1	1	1	0.0417
PLPBP	1	1	0.0417
SEC63	1	1	0.0417
HPS5	1	1	0.0417
PACSIN2	1	1	0.0417
HRH3	1	1	0.0417
FRMD3	1	1	0.0417
IGSF8	1	1	0.0417
PNKP	1	1	0.0417
CATSPERE	1	1	0.0417
COPE	1	1	0.0417
MAGEB6	1	1	0.0417
AGBL5	1	1	0.0417
HAUS8	1	1	0.0417
RIC8A	1	1	0.0417
SPDYE4	1	1	0.0417
SHISA6	1	1	0.0417
ARMC6	1	1	0.0417
PAPPA2	1	1	0.0417
FKBP10	1	1	0.0417
ENPP7	1	1	0.0417
ZNF181	1	1	0.0417
RXFP4	1	1	0.0417
PRSS38	2	1	0.0417
ANKS4B	1	1	0.0417
TRUB1	1	1	0.0417
FLG2	1	1	0.0417
RPTN	1	1	0.0417
SHE	1	1	0.0417
IGHV4-31	1	1	0.0417
LRRC4B	1	1	0.0417
C2ORF78	1	1	0.0417
HECTD2	1	1	0.0417
LEKR1	1	1	0.0417
OR2T34	1	1	0.0417
AGO4	1	1	0.0417
FLVCR1	1	1	0.0417
MRPL13	1	1	0.0417
KLHL38	1	1	0.0417
SCG3	1	1	0.0417
ARHGAP42	1	1	0.0417
XKR9	1	1	0.0417
NHSL2	1	1	0.0417
HMGB4	1	1	0.0417
OSCP1	1	1	0.0417
DENND5B	1	1	0.0417
DNHD1	1	1	0.0417
ALG10B	1	1	0.0417
OR51Q1	1	1	0.0417
OR4D10	1	1	0.0417
OR10V1	1	1	0.0417
BEST3	1	1	0.0417
ZDHHC8	1	1	0.0417
C17ORF53	1	1	0.0417
CFAP54	1	1	0.0417
AHNAK	1	1	0.0417
SPATA5L1	1	1	0.0417
NABP2	1	1	0.0417
SNX10	1	1	0.0417
RBM15B	1	1	0.0417
TAS2R31	1	1	0.0417
TAS2R43	1	1	0.0417
HEPHL1	1	1	0.0417
ELOVL6	1	1	0.0417
FASTKD3	1	1	0.0417
IQGAP3	1	1	0.0417
ANAPC4	1	1	0.0417
UBQLN2	1	1	0.0417
DHX58	1	1	0.0417
OR5AU1	1	1	0.0417
PACSIN1	1	1	0.0417
MRPL55	1	1	0.0417
GNPTAB	1	1	0.0417
RBM42	1	1	0.0417
ACSM4	1	1	0.0417
OCSTAMP	1	1	0.0417
ZXDC	1	1	0.0417
TSHZ2	1	1	0.0417
GLB1L	1	1	0.0417
FYCO1	1	1	0.0417
CCDC172	1	1	0.0417
FREM2	1	1	0.0417
NEK5	1	1	0.0417
RNF219	1	1	0.0417
FAT4	1	1	0.0417
FASTKD1	1	1	0.0417
PALB2	1	1	0.0417
KIF7	1	1	0.0417
TXNDC15	1	1	0.0417
PRB2	1	1	0.0417
EHMT1	1	1	0.0417
UNC13C	1	1	0.0417
TCTN2	1	1	0.0417
ALG13	1	1	0.0417
C14ORF37	1	1	0.0417
OR11L1	1	1	0.0417
FAM86B2	1	1	0.0417
PYROXD1	1	1	0.0417
DHDDS	1	1	0.0417
ATP9B	1	1	0.0417
GOLGA6A	1	1	0.0417
CEP76	1	1	0.0417
HUNK	1	1	0.0417
SCD5	1	1	0.0417
ADGRE2	1	1	0.0417
TMC3	1	1	0.0417
SVEP1	1	1	0.0417
GPR179	1	1	0.0417
GREB1L	1	1	0.0417
PHC3	1	1	0.0417
FBXL18	1	1	0.0417
FMN1	1	1	0.0417
RGPD3	1	1	0.0417
CCDC15	1	1	0.0417
BICC1	1	1	0.0417
TRIM46	1	1	0.0417
MROH9	1	1	0.0417
FRAS1	1	1	0.0417
MIA3	1	1	0.0417
TEDC2	1	1	0.0417
GOLGA6D	1	1	0.0417
MAGI3	1	1	0.0417
BCAN	1	1	0.0417
TARS2	1	1	0.0417
PREX2	1	1	0.0417
NUP35	1	1	0.0417
RNF123	1	1	0.0417
THADA	1	1	0.0417
NSUN3	1	1	0.0417
FAM111A	1	1	0.0417
XIRP2	1	1	0.0417
ZNF335	1	1	0.0417
XPNPEP3	1	1	0.0417
PNPLA3	1	1	0.0417
KIF13A	1	1	0.0417
RBM44	1	1	0.0417
SAAL1	1	1	0.0417
RBM26	1	1	0.0417
ERAP2	1	1	0.0417
P3H1	1	1	0.0417
TMEM18	1	1	0.0417
RHBDF1	1	1	0.0417
XPO4	1	1	0.0417
VSTM2B	1	1	0.0417
ACAD10	1	1	0.0417
AZI2	1	1	0.0417
THSD7B	1	1	0.0417
HELQ	1	1	0.0417
THAP7	1	1	0.0417
COL18A1	1	1	0.0417
AKTIP	1	1	0.0417
ZNF716	1	1	0.0417
GALNT17	1	1	0.0417
ATG3	1	1	0.0417
ZNF732	1	1	0.0417
SUDS3	1	1	0.0417
DDHD1	1	1	0.0417
ZFP91	1	1	0.0417
KDM7A	1	1	0.0417
CSMD1	1	1	0.0417
ILKAP	1	1	0.0417
CCDC18	1	1	0.0417
VCX3B	1	1	0.0417
ANKRD18B	1	1	0.0417
FER1L6	1	1	0.0417
ZNF320	1	1	0.0417
MFSD1	1	1	0.0417
FAM160B2	1	1	0.0417
EFCAB6	1	1	0.0417
C17ORF77	1	1	0.0417
DNAH2	1	1	0.0417
RFX7	1	1	0.0417
CDCP1	1	1	0.0417
SYNE4	1	1	0.0417
LPIN3	1	1	0.0417
ZNF100	1	1	0.0417
TRIM9	1	1	0.0417
ZNF540	1	1	0.0417
SLC2A13	1	1	0.0417
KCTD18	1	1	0.0417
MRPL9	1	1	0.0417
ZNF513	1	1	0.0417
CDK15	1	1	0.0417
OR6K2	1	1	0.0417
SYNC	1	1	0.0417
HM13	1	1	0.0417
GDPD5	1	1	0.0417
FAM49A	1	1	0.0417
UNC93B1	1	1	0.0417
C5ORF42	1	1	0.0417
ZNF649	1	1	0.0417
TDRD5	1	1	0.0417
DOCK8	1	1	0.0417
NLRP3	1	1	0.0417
TRIM7	1	1	0.0417
CCDC148	1	1	0.0417
SLC22A9	1	1	0.0417
