# Supplementary material for: Integrative analysis of the inter-tumoral heterogeneity of triple-negative breast cancer
Source: Sci Rep. 2018 Aug 7;8:11807. doi: 10.1038/s41598-018-29992-5 (PMC6081411; doi:10.1038/s41598-018-29992-5)
Supplement: Supplementary file 8 — Table S7 [file 41598_2018_29992_MOESM8_ESM.xlsx]

## Sheet: Elastic_Net_Logistic_Regression
Table S7A: Validation metrics for the elastic net logistic regression classifier used for predictive modeling
A. Metrics by class
	Sensitivity	Specificity	Pos Pred Value	Neg Pred Value	Precision	Recall	F1	Prevalence	Detection Rate	Detection Prevalence	Balanced Accuracy
Class: 1	0.954545	0.823529	0.875	0.933333	0.875	0.954545	0.913043	0.564103	0.538462	0.615385	0.889037
Class: 2	0.9	1	1	0.966667	1	0.9	0.947368	0.25641	0.230769	0.230769	0.95
Class: 3	0.714286	0.96875	0.833333	0.939394	0.833333	0.714286	0.769231	0.179487	0.128205	0.153846	0.841518
B. Overall Metrics
	Score
Accuracy	0.897436
Kappa	0.818815
AccuracyLower	0.75779
AccuracyUpper	0.97134
AccuracyNull	0.564103
AccuracyPValue	6.83355e-06
McnemarPValue	NA

## Sheet: Random_Forest
Table S7B: Validation metrics for the random forest classifier used for predictive modeling
A. Metrics by class
	Sensitivity	Specificity	Pos Pred Value	Neg Pred Value	Precision	Recall	F1	Prevalence	Detection Rate	Detection Prevalence	Balanced Accuracy
Class: 1	0.909091	0.647059	0.769231	0.846154	0.769231	0.909091	0.833333	0.564103	0.512821	0.666667	0.778075
Class: 2	0.9	1	1	0.966667	1	0.9	0.947368	0.25641	0.230769	0.230769	0.95
Class: 3	0.285714	0.9375	0.5	0.857143	0.5	0.285714	0.363636	0.179487	0.0512821	0.102564	0.611607
B. Overall Metrics
	Score
Accuracy	0.794872
Kappa	0.624549
AccuracyLower	0.635356
AccuracyUpper	0.907036
AccuracyNull	0.564103
AccuracyPValue	0.0022577
McnemarPValue	NA

## Sheet: Support_Vector
Table S7C: Validation metrics for the support vector classifier used for predictive modeling
A. Metrics by class
	Sensitivity	Specificity	Pos Pred Value	Neg Pred Value	Precision	Recall	F1	Prevalence	Detection Rate	Detection Prevalence	Balanced Accuracy
Class: 1	0.909091	0.823529	0.869565	0.875	0.869565	0.909091	0.888889	0.564103	0.512821	0.589744	0.86631
Class: 2	0.9	1	1	0.966667	1	0.9	0.947368	0.25641	0.230769	0.230769	0.95
Class: 3	0.714286	0.9375	0.714286	0.9375	0.714286	0.714286	0.714286	0.179487	0.128205	0.179487	0.825893
B. Overall Metrics
	Score
Accuracy	0.871795
Kappa	0.777397
AccuracyLower	0.725701
AccuracyUpper	0.957032
AccuracyNull	0.564103
AccuracyPValue	3.87001e-05
McnemarPValue	NA

## Sheet: genes_and_miRNA
Table S7D: Regression coefficients for gene and miRNA predictors for the elastic net logistic regression classifier
predictors_elastic_net	cluster 1 coefficients	cluster 2 coefficients	cluster 3 coefficients	gene_symbol
ENSG00000255274.7	18.7039	40.5768	0	TMPRSS4-AS1
ENSG00000276331.1	22.8473	39.9322	0	AC092275.1
ENSG00000254051.1	16.2948	37.917	0	RP11-403D15.1
hsa-mir-489	27.2199	25.2746	0	NA
ENSG00000255178.1	6.02747	25.0001	0	RP11-686G23.2
hsa-mir-3152	0	22.1396	0	NA
ENSG00000261294.1	33.5548	21.3414	0	RP11-616M22.3
hsa-mir-4446	2.38932	18.6877	0	NA
ENSG00000234273.1	0	18.387	0	AC073071.1
ENSG00000249514.1	4.27935	18.2056	0	CTD-2266L18.1
ENSG00000279932.1	0	18.1469	0	RP11-349F21.2
ENSG00000107815.6	0	17.0086	0	C10orf2
hsa-mir-424	0	16.444	0	NA
ENSG00000148154.8	0	16.219	0	UGCG
ENSG00000163947.10	0	15.9666	45.2255	ARHGEF3
hsa-mir-93	0	15.8398	0	NA
ENSG00000248505.1	1.19235	15.0888	0	RP11-319E12.1
hsa-mir-376a-2	0	14.583	0	NA
hsa-mir-153-1	25.0062	14.2847	0	NA
ENSG00000139974.14	0	14.2287	0	SLC38A6
hsa-mir-380	4.64589	13.7827	0	NA
ENSG00000204231.9	0	13.5247	0	RXRB
ENSG00000145708.9	3.20469	13.3732	0	CRHBP
ENSG00000176769.9	0	12.7988	0	TCERG1L
ENSG00000254996.4	0.481711	12.1678	0	ANKHD1-EIF4EBP3
ENSG00000156049.6	3.37055	12.0391	0	GNA14
ENSG00000166197.15	15.9374	11.4936	0	NOLC1
ENSG00000119865.7	0	11.3987	0	CNRIP1
ENSG00000225208.1	0	11.0543	0	RP11-107I14.2
ENSG00000128891.14	0	10.8659	0	C15orf57
hsa-mir-20a	0	10.1668	9.72822	NA
ENSG00000080546.12	40.3715	10.1419	0	SESN1
ENSG00000257829.1	21.7404	9.94566	0	RP11-845M18.6
ENSG00000150540.12	0	9.58461	0	HNMT
hsa-mir-17	0	9.37846	17.3926	NA
ENSG00000199059.2	22.0341	9.14626	0	MIR135B
ENSG00000237555.1	0	8.96088	0	RP5-862K6.4
hsa-mir-376c	0	8.76277	0	NA
ENSG00000227392.1	0	8.13586	0	HPN-AS1
ENSG00000164626.8	8.87366	8.02975	0	KCNK5
ENSG00000261468.1	0	7.73959	0	RP11-1024P17.1
ENSG00000279847.2	0.113388	7.50315	0	C8orf87
ENSG00000146281.5	4.94358	7.4235	0	PM20D2
ENSG00000257183.1	0	7.16639	0	RP11-274M17.3
ENSG00000148840.9	13.8145	6.76277	0	PPRC1
ENSG00000166548.14	0	6.68995	0	TK2
ENSG00000138449.9	24.0761	6.34837	0	SLC40A1
ENSG00000275258.1	0	6.29436	0	AC004832.1
hsa-mir-376a-1	12.712	6.07957	0	NA
hsa-mir-487a	0	5.82402	0	NA
ENSG00000065371.16	0	5.82366	0.318065	ROPN1
ENSG00000280527.1	0.596525	5.79403	0	AL031587.1
hsa-mir-92a-1	0	5.50182	0	NA
hsa-mir-1197	6.31324	5.478	0	NA
ENSG00000157514.15	0	5.42912	0	TSC22D3
ENSG00000230229.1	0	5.39716	0	RP11-90J7.4
ENSG00000138801.7	0	5.37037	1.89378	PAPSS1
ENSG00000249238.1	0	5.24905	0	BCL9P1
hsa-mir-92a-2	0	5.21009	0	NA
ENSG00000166035.9	0	5.15203	22.8497	LIPC
hsa-mir-411	0	5.01677	0	NA
ENSG00000200385.1	20.2378	4.7693	0	SNORA42
ENSG00000152953.11	0.925923	4.72455	0	STK32B
ENSG00000260228.4	0	4.65603	0	RP11-483P21.2
hsa-mir-494	0	4.64205	0.610907	NA
ENSG00000106078.16	0	4.51715	0	COBL
ENSG00000072858.9	0	4.20393	0	SIDT1
ENSG00000255471.1	12.3944	4.13885	0	RP11-736K20.5
ENSG00000106003.11	0	4.05736	0	LFNG
hsa-mir-141	0	3.97472	19.2401	NA
ENSG00000259109.1	9.79388	3.95195	0	RP4-687K1.2
ENSG00000179066.7	5.24208	3.92383	0	CTD-2527I21.15
hsa-mir-135b	10.5038	3.88898	0	NA
ENSG00000115507.8	0	3.74035	10.6164	OTX1
ENSG00000133069.13	0	3.69947	8.24988	TMCC2
hsa-mir-770	0	3.56755	0	NA
ENSG00000139679.14	7.32567	3.37189	0	LPAR6
ENSG00000233765.1	0	3.30185	0	RP11-154P18.2
ENSG00000154262.11	0	3.27081	0	ABCA6
hsa-mir-654	0	3.23229	0	NA
ENSG00000114547.8	0	3.12419	0	ROPN1B
ENSG00000258955.1	0	3.0213	20.9182	LINC00519
hsa-mir-495	0	2.96451	0	NA
ENSG00000141639.10	0	2.8746	0	MAPK4
ENSG00000271776.1	0	2.65671	0.366253	RP11-52L5.6
ENSG00000177359.16	8.11253	2.50882	0	RP11-551L14.1
ENSG00000163159.10	0	2.44846	0	VPS72
ENSG00000281406.1	14.968	2.43916	0	BLACAT1
ENSG00000278748.1	0	2.35853	3.77821	AC021037.2
ENSG00000115112.7	1.22849	2.30884	0	TFCP2L1
hsa-mir-376b	1.50995	2.12432	0	NA
ENSG00000115252.17	0	2.10474	0	PDE1A
ENSG00000112238.11	0.353896	1.99255	0	PRDM13
ENSG00000164695.4	24.3016	1.93285	0	CHMP4C
ENSG00000237138.1	8.4935	1.92443	0	HUNK-AS1
ENSG00000253509.1	0	1.9009	0	CTD-3080F16.3
ENSG00000251526.1	11.094	1.82287	0	RP11-381N20.1
ENSG00000204366.3	0	1.66504	4.73182	ZBTB12
ENSG00000115290.8	0	1.62367	0	GRB14
ENSG00000225556.1	0	1.54956	0	C2CD4D
ENSG00000128918.13	0	1.53233	0	ALDH1A2
ENSG00000248105.1	0	1.52999	0	CTD-2218K11.3
ENSG00000258910.2	7.91495	1.51192	0	RP11-19E11.1
ENSG00000236145.1	0	1.43929	0	AC079988.3
ENSG00000225526.4	6.46645	1.43309	0	MKRN2OS
ENSG00000224717.1	7.20487	1.29399	0	RP11-576D8.4
ENSG00000130513.6	0	1.04439	3.36833	GDF15
hsa-mir-134	0	1.01661	8.33336	NA
ENSG00000163637.10	0	0.970892	0	PRICKLE2
ENSG00000165379.12	0	0.923165	0	LRFN5
ENSG00000114861.17	0	0.907392	0	FOXP1
ENSG00000174804.3	0	0.879799	0	FZD4
ENSG00000234008.5	12.8587	0.814918	0	PPP1R2P2
ENSG00000163064.6	7.2019	0.691567	0	EN1
ENSG00000156219.15	1.37874	0.672297	0	ART3
ENSG00000162804.12	0	0.636104	0	SNED1
ENSG00000021300.12	0	0.595466	0	PLEKHB1
ENSG00000136856.16	23.502	0.540571	0	SLC2A8
ENSG00000146013.9	0	0.428614	5.45857	GFRA3
ENSG00000167840.12	0	0.426785	3.7604	ZNF232
ENSG00000079102.15	0	0.419578	0	RUNX1T1
ENSG00000178401.13	0	0.343155	0	DNAJC22
ENSG00000261175.4	0	0.341985	0	CTD-2015G9.2
hsa-mir-944	0	0.326718	0	NA
ENSG00000204338.7	0	0.321679	0	CYP21A1P
ENSG00000128652.10	7.92072	0.269769	0	HOXD3
ENSG00000117472.8	0	0.212748	0	TSPAN1
ENSG00000223723.1	0	0.155766	3.80146	BX842568.2
ENSG00000196800.5	0	0.143505	0	SPINK14
hsa-mir-934	0	0.135376	0	NA
ENSG00000102854.13	8.81285	0.0803006	0	MSLN
ENSG00000213064.8	0	0.069112	0	SFT2D2
hsa-mir-487b	0	0.0421443	3.56723	NA
ENSG00000280339.1	8.46294	0.0108427	0	RP11-736K20.4
ENSG00000072041.15	1.46263	0.00994146	0	SLC6A15
ENSG00000217165.1	0	0.000786046	0	ANKRD18EP
ENSG00000279903.1	51.5694	0	0	RP11-349F21.5
ENSG00000163798.12	45.2176	0	0.754558	SLC4A1AP
ENSG00000147687.15	40.6645	0	0	TATDN1
ENSG00000123240.15	38.234	0	15.5679	OPTN
ENSG00000114993.14	37.7952	0	0	RTKN
ENSG00000141569.9	30.248	0	0	TRIM65
ENSG00000112079.8	30.0145	0	0	STK38
ENSG00000224531.5	29.602	0	0	SMIM13
ENSG00000164933.10	29.1525	0	2.84343	SLC25A32
ENSG00000105176.16	27.6388	0	0	URI1
ENSG00000182952.4	27.5618	0	0	HMGN4
hsa-mir-6744	24.9262	0	0	NA
hsa-mir-6783	24.4984	0	0	NA
ENSG00000145703.14	24.1085	0	2.89169	IQGAP2
ENSG00000204209.9	23.12	0	0	DAXX
hsa-mir-106a	19.9037	0	21.6199	NA
hsa-mir-937	19.8643	0	4.26458	NA
hsa-mir-548ao	18.9829	0	59.2112	NA
ENSG00000144749.12	17.8916	0	0	LRIG1
ENSG00000107554.14	17.8638	0	0	DNMBP
hsa-mir-520e	15.892	0	0	NA
hsa-mir-212	15.1889	0	26.2425	NA
ENSG00000165138.15	15.1077	0	0	ANKS6
hsa-mir-4709	15.0386	0	31.4514	NA
ENSG00000162599.14	14.1375	0	0.0320139	NFIA
hsa-mir-30c-1	13.8645	0	16.4019	NA
ENSG00000120526.9	13.5981	0	0	NUDCD1
ENSG00000139865.15	13.4643	0	0	TTC6
ENSG00000232598.2	12.8898	0	2.66648	RP1-90K10.4
ENSG00000196542.7	11.6351	0	1.78663	SPTSSB
hsa-mir-519a-1	11.0938	0	0	NA
ENSG00000124713.5	10.7686	0	0	GNMT
hsa-mir-19b-2	10.4824	0	22.5669	NA
ENSG00000119866.19	10.3925	0	16.1498	BCL11A
ENSG00000186141.7	10.332	0	0	POLR3C
ENSG00000129514.5	10.1678	0	0	FOXA1
ENSG00000277959.1	10.1462	0	0	RP11-45A17.2
ENSG00000188051.6	9.97941	0	0	TMEM221
ENSG00000171403.8	9.90088	0	0	KRT9
ENSG00000183044.10	9.8455	0	1.8413	ABAT
ENSG00000106069.19	9.70367	0	0	CHN2
ENSG00000227695.4	9.54747	0	0	DNMBP-AS1
ENSG00000198865.8	9.39083	0	0	CCDC152
hsa-mir-1283-1	9.38086	0	0	NA
ENSG00000113356.9	7.92745	0	0	POLR3G
hsa-mir-516a-1	7.59481	0	0	NA
ENSG00000178826.9	7.52534	0	0	TMEM139
ENSG00000120875.7	7.32533	0	0	DUSP4
ENSG00000241358.1	7.25286	0	0	RP11-758I14.3
ENSG00000163491.15	6.70531	0	0	NEK10
ENSG00000117036.10	6.59045	0	0	ETV3
ENSG00000164303.9	6.48802	0	0	ENPP6
ENSG00000003989.15	6.01824	0	0	SLC7A2
ENSG00000164758.6	5.74189	0	0	MED30
ENSG00000147041.10	5.69268	0	0	SYTL5
ENSG00000250722.4	5.50564	0	0	SEPP1
ENSG00000122733.12	5.45985	0	0	KIAA1045
ENSG00000166780.9	5.07036	0	0	C16orf45
ENSG00000185739.12	5.05607	0	0	SRL
ENSG00000204574.11	4.74452	0	0	ABCF1
ENSG00000178935.5	4.42456	0	0	ZNF552
ENSG00000156113.19	4.2803	0	0	KCNMA1
hsa-mir-3664	4.19924	0	7.11171	NA
hsa-mir-19b-1	4.02056	0	20.9011	NA
ENSG00000253348.1	4.00675	0	0	CTC-455F18.1
ENSG00000250786.1	3.91901	0	0	SNHG18
ENSG00000008853.15	3.74864	0	0	RHOBTB2
ENSG00000185634.10	3.46791	0	0	SHC4
ENSG00000274021.1	3.43361	0	0	RP11-823E8.3
ENSG00000211448.10	3.2964	0	13.3956	DIO2
hsa-mir-145	3.26558	0	0	NA
ENSG00000144681.9	3.16149	0	0	STAC
ENSG00000185519.8	3.02072	0	0	FAM131C
ENSG00000082196.19	3.00988	0	0	C1QTNF3
ENSG00000169085.10	2.67767	0	0	C8orf46
ENSG00000154310.15	2.5757	0	0	TNIK
ENSG00000162949.15	2.54638	0	0	CAPN13
ENSG00000144852.15	2.37573	0	0	NR1I2
ENSG00000173237.4	2.1857	0	0	C11orf86
ENSG00000172159.14	2.00055	0	0	FRMD3
ENSG00000111581.8	1.83744	0	0	NUP107
ENSG00000248335.1	1.30373	0	0	RP11-102N12.2
hsa-mir-26a-1	1.1926	0	0	NA
ENSG00000148604.12	1.18725	0	0	RGR
ENSG00000155666.10	1.14723	0	0	KDM8
hsa-mir-19a	0.915897	0	19.4412	NA
ENSG00000188064.8	0.807114	0	10.9819	WNT7B
ENSG00000229960.1	0.799845	0	0	RP11-278H7.4
ENSG00000272841.1	0.494586	0	6.84194	RP3-428L16.2
hsa-mir-1226	0.492663	0	0	NA
ENSG00000159763.3	0.434101	0	0	PIP
ENSG00000276531.1	0.334411	0	0	RP11-205A8.3
ENSG00000267432.4	0.268819	0	0	RP11-559N14.5
hsa-mir-3926-2	0.220086	0	0	NA
ENSG00000256276.1	0.208955	0	0	RP5-916L7.2
ENSG00000169291.8	0.164717	0	0	SHE
ENSG00000188883.4	0.14409	0	0	KLRG2
ENSG00000100302.6	0.135714	0	0	RASD2
ENSG00000112578.8	0.0739842	0	0	BYSL
ENSG00000163145.11	0.0282518	0	0	C1QTNF7
ENSG00000090534.16	0.0087122	0	21.1074	THPO
ENSG00000254607.2	0.00701933	0	7.83602	RP11-115C10.1
ENSG00000011465.15	0	0	3.18601	DCN
ENSG00000173726.9	0	0	12.8976	TOMM20
ENSG00000120149.8	0	0	0.54121	MSX2
ENSG00000116016.12	0	0	2.47069	EPAS1
ENSG00000151136.13	0	0	0.584842	BTBD11
ENSG00000171428.12	0	0	4.92011	NAT1
ENSG00000116729.12	0	0	2.58506	WLS
ENSG00000135828.10	0	0	5.17923	RNASEL
ENSG00000166446.13	0	0	0.336176	CDYL2
ENSG00000175879.8	0	0	2.23955	HOXD8
ENSG00000077238.12	0	0	16.29	IL4R
ENSG00000204103.3	0	0	11.297	MAFB
ENSG00000139197.9	0	0	22.9509	PEX5
ENSG00000023734.9	0	0	13.2825	STRAP
ENSG00000244731.6	0	0	0.421376	C4A
ENSG00000164125.14	0	0	5.2448	FAM198B
ENSG00000179715.11	0	0	14.6158	PCED1B
ENSG00000165621.7	0	0	6.19612	OXGR1
ENSG00000173210.18	0	0	10.701	ABLIM3
ENSG00000135912.9	0	0	3.28991	TTLL4
ENSG00000237222.3	0	0	5.89376	AC090505.6
ENSG00000214376.5	0	0	0.597815	VSTM5
ENSG00000257271.1	0	0	6.66511	KIRREL3-AS1
ENSG00000235623.2	0	0	0.967645	OR7E110P
ENSG00000163686.12	0	0	6.61534	ABHD6
ENSG00000204371.10	0	0	6.73535	EHMT2
ENSG00000232284.6	0	0	13.0215	GNG12-AS1
ENSG00000163364.8	0	0	9.1757	LINC01116
ENSG00000139146.12	0	0	11.2694	FAM60A
ENSG00000196954.11	0	0	8.70721	CASP4
ENSG00000204576.10	0	0	9.63944	PRR3
ENSG00000277954.1	0	0	4.10121	RP11-679B19.1
ENSG00000178573.6	0	0	12.4742	MAF
ENSG00000099337.4	0	0	2.30998	KCNK6
ENSG00000171604.10	0	0	20.779	CXXC5
hsa-mir-127	0	0	6.53702	NA
hsa-mir-10a	0	0	6.31408	NA
hsa-mir-382	0	0	3.27978	NA
hsa-mir-370	0	0	2.37851	NA
hsa-mir-758	0	0	8.84524	NA
hsa-mir-496	0	0	0.734669	NA
hsa-mir-337	0	0	4.92881	NA
hsa-mir-505	0	0	3.88444	NA
hsa-mir-432	0	0	22.3506	NA
hsa-mir-379	0	0	4.26228	NA
hsa-mir-381	0	0	0.54598	NA
hsa-mir-483	0	0	2.80068	NA
hsa-mir-450a-2	0	0	11.3116	NA
hsa-mir-199a-1	0	0	13.676	NA
hsa-mir-30c-2	0	0	0.219024	NA
hsa-mir-1247	0	0	6.30501	NA
hsa-mir-136	0	0	7.59774	NA
hsa-mir-365a	0	0	9.23281	NA
hsa-mir-365b	0	0	9.27937	NA
hsa-mir-3200	0	0	0.800466	NA
hsa-mir-199a-2	0	0	13.2134	NA
hsa-mir-543	0	0	5.07514	NA
hsa-mir-193b	0	0	12.8443	NA
hsa-mir-301b	0	0	0.490398	NA
hsa-mir-548b	0	0	3.32832	NA
hsa-mir-199b	0	0	14.5984	NA

## Sheet: CNV
Table S7E: Regression coefficients for CNV predictors for the elastic net logistic regression classifier
CNV_predictors_elastic_net	gene_symbol	cluster 1 coefficients	cluster 2 coefficients	cluster 3 coefficients
chr15|42236479|42236579	EHD4	0	25.4594	0
chr15|42236326|42236478	EHD4	0	25.457	0
chr15|42235021|42236325	EHD4	0	25.454	0
chr1|145698013|145707382	NBPF10 NBPF20 CD160	27.8237	24.7981	0
chr1|145687140|145694475	NBPF10 NBPF20 RNF115	29.4934	23.8125	0
chr1|145694476|145698012	NBPF10 NBPF20 CD160	29.5463	23.8076	0
chr1|151449308|151449329	NA	0	15.393	0
chr1|151449330|151451456	NA	0	15.2435	0
chr1|151451457|151456129	NA	0	15.2235	0
chr15|44344503|44348395	FRMD5	0	13.4551	0
chr15|44348396|44371757	FRMD5	0	13.4533	0
chr15|44371758|44375909	FRMD5	0	13.4521	0
chr1|145827121|145907747	NBPF10 NBPF20	0	11.6858	0
chr14|58716856|58717818	C14orf37 PSMA3	0	11.5599	0
chr14|58717819|58718338	C14orf37 PSMA3	0	11.5386	0
chr14|58718339|58718425	C14orf37 PSMA3	0	11.5205	0
chr6|29868965|29869295	NA	0	9.85924	0
chr1|145809380|145827120	NBPF10 NBPF20 GPR89A	0	7.85283	0
chr1|145907748|145912795	NBPF10 NBPF20	2.28535	6.9541	0
chr1|145912796|145988787	NBPF10 NBPF20	2.28189	6.95334	0
chr1|145988788|145988870	NBPF10 NBPF20	0	6.14866	0
chr1|146002099|146004019	NBPF10 NBPF20	0	4.65519	0
chr14|78671249|78672508	NRXN3	0	3.19222	14.2399
chr14|78670922|78671248	NRXN3	0	3.17578	14.2483
chr14|78669592|78670921	NRXN3	0	3.15585	14.2588
chr1|146042473|146044826	NBPF10 NBPF20	0	2.1911	0
chr1|146000129|146002098	NBPF10 NBPF20	0	1.57751	0
chr1|145999118|146000128	NBPF10 NBPF20	0	1.57721	0
chr1|145998403|145999117	NBPF10 NBPF20	0	1.57674	0
chr14|45581828|45582247	PRPF39	0	1.23165	0
chr14|45582248|45582437	PRPF39	0	1.22238	0
chr14|45582438|45584794	PRPF39	0	1.21364	0
chr1|145994094|145998402	NBPF10 NBPF20	0	1.16503	0
chr1|145988871|145994093	NBPF10 NBPF20	0	1.16405	0
chr15|40556153|40557499	PAK6	0	0.92664	0
chr15|40557500|40557629	PAK6	0	0.922024	0
chr15|40557630|40559556	PAK6	0	0.917825	0
chr1|146044827|146044882	NBPF10 NBPF20	0	0.478647	0
chr1|146044883|146052879	NBPF10 NBPF20	0	0.47824	0
chr1|151020218|151031124	C1orf56 CDC42SE1	0	0.0216017	0
chr5|59252406|59259078	PDE4D	0	0	26.005
chr5|59259079|59264001	PDE4D	0	0	26.0592
chr5|59264002|59269170	PDE4D	0	0	26.0972
chr5|63634106|63639353	RNF180	0	0	8.72174
chr5|63639354|63640055	RNF180	0	0	8.73135
chr5|63822440|63822556	RGS7BP	0	0	7.84729
chr5|63822557|63835197	RGS7BP	0	0	7.8548
chr5|63835198|63835435	RGS7BP	0	0	7.8618
chr5|63835436|63836076	RGS7BP	0	0	7.86821
chr5|63836077|63840626	RGS7BP	0	0	7.87401
chr5|63858998|63860646	RGS7BP	0	0	11.2159
chr5|63860647|63884019	RGS7BP	0	0	11.2112
chr5|63884020|63885700	RGS7BP	0	0	11.2121
chr16|70821300|70821576	VAC14	0.583768	0	0
chr5|110181968|110182850	NA	0	0	5.73766
chr5|110182851|110185432	NA	0	0	5.7507
chr5|110426383|110428203	WDR36	0	0	6.49428
chr5|110428204|110434009	WDR36	0	0	6.48918
chr5|110434010|110435468	WDR36	0	0	6.48414
chr5|110177605|110177641	NA	0	0	2.37118
chr5|110177642|110181840	NA	0	0	2.34761
chr5|110181841|110181967	NA	0	0	2.33029
chr1|147122965|147132940	ACP6	10.3708	0	0
chr1|147253444|147256731	NA	6.21402	0	0
chr1|147256732|147294814	NA	6.28338	0	0
chr1|147294815|147295231	NA	6.35196	0	0
chr1|147132941|147133604	ACP6	19.398	0	0
chr1|147133605|147136548	ACP6	19.4325	0	0
chr1|147136549|147142104	ACP6	19.9674	0	0
chr1|147142105|147144809	ACP6	19.9799	0	0
chr1|147144810|147151890	NA	11.4398	0	0
chr1|147151891|147152818	NA	14.0592	0	0
chr1|147152819|147159337	NA	14.0604	0	0
chr1|147159338|147164558	NA	14.0568	0	0
chr1|147732311|147733603	NA	9.96121	0	0
chr1|147733604|147733635	NA	9.96811	0	0
chr1|147733636|147735678	NA	9.97332	0	0
chr5|120273182|120280040	NA	0	0	4.88026
chr5|120280041|120285792	NA	0	0	4.86146
chr5|120285793|120287470	NA	0	0	4.84768
chr1|147109143|147109255	NA	3.70739	0	0
chr1|147109256|147117186	NA	3.68518	0	0
chr1|147117187|147121137	ACP6	3.66401	0	0
chr1|147121138|147121537	ACP6	6.25377	0	0
chr1|147121538|147122964	ACP6	6.25486	0	0
chr1|147846773|147892908	LINC01138	0.936399	0	0
chr1|147892909|147896752	LINC01138	0.944926	0	0
chr14|77172018|77176229	NA	0	0	10.7233
chr14|77176230|77176304	NA	0	0	10.7455
chr14|77176305|77182834	NA	0	0	10.7528
chr5|112894018|112903282	YTHDC2	0	0	1.90164
chr5|112903283|112906106	YTHDC2	0	0	1.92143
chr5|59045039|59046488	PDE4D	0	0	6.17512
chr5|59046489|59053062	PDE4D	0	0	6.1855
chr5|59053063|59053085	PDE4D	0	0	6.18562
chr5|59053086|59088295	PDE4D	0	0	6.17904
chr15|45445240|45445707	DUOX1	0	0	1.92793
chr15|45445708|45445956	DUOX1	0	0	1.92374
chr15|45445957|45450080	DUOX1	0	0	1.91749
chr1|147295232|147363042	NA	6.63343	0	0
chr1|147372378|147419234	GJA8 GPR89B	6.45202	0	0
chr5|58930000|58932240	PDE4D	0	0	19.4808
chr5|58932241|58933613	PDE4D	0	0	19.4844
chr5|58933614|58933815	PDE4D	0	0	19.4837
chr14|76598375|76601202	NA	10.1342	0	0
chr14|76601203|76601285	NA	10.0254	0	0
chr16|70820479|70821299	VAC14	8.67659	0	0
chr5|111106439|111107582	NREP	0	0	9.21902
chr5|111107583|111119258	NREP	0	0	9.20591
chr1|147774889|147842866	MIR5087 LINC01138	0.439339	0	0
chr1|147842867|147846772	LINC01138	0.399786	0	0
chr14|55888217|55894174	TBPL2	0	0	8.69276
chr14|78612482|78612833	NA	0	0	17.9858
chr14|78612834|78612956	NA	0	0	17.9721
chr14|78612957|78613616	NA	0	0	17.9574
chr14|78675071|78677887	NRXN3	0	0	21.9094
chr14|78677888|78679269	NRXN3	0	0	21.8977
chr14|78679270|78681073	NRXN3	0	0	21.8836
chr5|166412658|166412719	NA	0	0	40.5563
chr5|166412720|166412981	NA	0	0	40.5558
chr5|166412982|166413162	NA	0	0	49.453
chr5|166413163|166422950	NA	0	0	49.4658
chr5|166422951|166423045	NA	0	0	49.4718
chr5|112831469|112831518	NA	0	0	2.50747
chr5|112831519|112831531	NA	0	0	2.50297
chr5|112831532|112831577	NA	0	0	2.49172
chr5|118178279|118184479	DTWD2	0	0	20.2783
chr5|118184480|118194948	DTWD2	0	0	20.2601
chr5|118194949|118195528	DTWD2	0	0	20.2428
chr5|118535379|118546925	DMXL1	0	0	17.1991
chr5|118546926|118550488	DMXL1	0	0	17.1978
chr5|118550489|118553217	DMXL1	0	0	17.1962
chr5|120999360|121001933	NA	0	0	14.5991
chr5|121001934|121009427	NA	0	0	14.6036
chr5|121009428|121009635	NA	0	0	14.6088
chr1|147688919|147695772	NA	4.26033	0	0
chr1|147695773|147697136	NA	4.24395	0	0
chr14|64383156|64386187	SYNE2	0	0	11.5334
chr14|64386188|64508121	SYNE2	0	0	11.5438
chr14|64508122|64508907	SYNE2	0	0	11.5529
chr15|35422228|35442479	NA	0	0	2.66719
chr15|35442480|35443103	NA	0	0	2.65597
chr5|75720698|75721022	IQGAP2	0	0	99.9812
chr5|75721023|75721118	IQGAP2	0	0	100
chr5|75721119|75724198	IQGAP2	0	0	99.9975
chr1|148262232|148263512	NBPF14	4.95424	0	0
chr1|148263513|148294460	NBPF14	4.97878	0	0
chr1|148294461|148294946	NBPF14	1.68424	0	0
chr1|148294947|148295357	NBPF14	1.69182	0	0
chr1|148295358|148298303	NBPF14	0.436983	0	0
chr14|45943666|45943808	NA	0	0	9.37453
chr14|45943809|45958880	NA	0	0	9.38073
chr14|45958881|45961153	NA	0	0	9.37554
chr14|45961154|45967212	NA	0	0	10.0831
chr14|45967213|45969698	NA	0	0	10.0801
chr15|37815208|37816448	NA	0	0	20.5818
chr15|37816449|37817575	NA	0	0	20.5727
chr15|37817576|37819527	NA	0	0	20.5634
chr15|38944047|38944169	NA	0	0	52.3961
chr15|38944170|38944967	NA	0	0	52.3981
chr15|38944968|38946618	NA	0	0	52.3819
chr5|58979774|58980363	PDE4D	0	0	8.89111
chr5|58980364|58980627	PDE4D	0	0	8.90068
chr5|58980628|58982165	PDE4D	0	0	8.90513
chr5|111101796|111101939	NREP	0	0	8.30985
chr5|111101940|111105740	NREP	0	0	8.29451
chr5|111105741|111106438	NREP	0	0	8.28173
chr14|73754645|73755783	NUMB	0	0	15.4574
chr14|73755784|73756409	NUMB	0	0	15.4569
chr14|73756410|73757773	NUMB	0	0	15.4532
chr1|147482479|147482924	NA	4.98109	0	0
chr1|147482925|147512809	NA	4.94891	0	0
chr1|147512810|147514797	NA	4.92088	0	0
chr12|11351009|11351041	PRB4	0	0	49.2362
chr12|11351042|11351157	PRB4	0	0	49.2251
chr14|63990110|64035829	PPP2R5E	0	0	11.8136
chr14|64035830|64041522	NA	0	0	11.8044
chr14|64041523|64105766	WDR89	0	0	6.31158
chr14|64105767|64106856	WDR89	0	0	6.30557
chr14|64199347|64201257	NA	0	0	11.8364
chr14|64201258|64235738	NA	0	0	11.8351
chr14|64235739|64235899	NA	0	0	11.8337
chr14|64375741|64375852	SYNE2	0	0	15.1286
chr14|64375853|64383155	SYNE2	0	0	15.1254
chr14|64508908|64615709	SYNE2	0	0	15.4228
chr14|64615710|64616624	SYNE2	0	0	15.4186
chr14|64616625|64634607	SYNE2	0	0	15.412
chr14|64634608|64638559	SYNE2	0	0	15.4036
chr14|64638560|64721070	ESR2 SYNE2	0	0	15.1856
chr5|167947544|167988329	MIR103B1 FBLL1 MIR103A1 PANK3	0	0	8.03981
chr5|167988330|167990240	PANK3	0	0	8.05995
chr5|121355216|121356072	SRFBP1	0	0	5.77336
chr5|121356073|121361740	SRFBP1	0	0	5.78445
chr5|121361741|121364974	SRFBP1	0	0	5.79595
chr5|166411870|166412657	NA	0	0	40.5878
chr1|148006215|148170795	NBPF14 LINC01138	0.0273485	0	0
chr1|148170796|148252464	NBPF14 LINC01138 PPIAL4D	0.0241727	0	0
chr1|148252465|148252991	NBPF14	0.00292818	0	0
chr1|148298304|148306539	NBPF14	0.384665	0	0
chr1|148306540|148330152	NBPF14	0.386627	0	0
chr14|55646023|55648148	DLGAP5	0	0	5.73862
chr14|55648149|55720925	DLGAP5	0	0	5.74411
chr14|64168446|64169845	SGPP1	0	0	26.3399
chr14|64169846|64199346	SGPP1	0	0	26.3652
chr15|38582812|38591619	SPRED1	0	0	25.2845
chr15|38591620|38703290	SPRED1	0	0	25.2925
chr15|38703291|38706847	NA	0	0	25.2972
chr4|3471913|3481310	DOK7	3.48777	0	0
chr4|3481311|3485595	DOK7	3.4273	0	0
chr4|3485596|3502209	DOK7	3.37781	0	0
