# Supplementary material for: Integrative analysis of the inter-tumoral heterogeneity of triple-negative breast cancer
Source: Sci Rep. 2018 Aug 7;8:11807. doi: 10.1038/s41598-018-29992-5 (PMC6081411; doi:10.1038/s41598-018-29992-5)
Supplement: Supplementary file 9 — Table S8 [file 41598_2018_29992_MOESM9_ESM.xlsx]

## Sheet: Sheet1
Table S8: List of software packages used for this study
Software	version number	Purpose	URL
TCGAbiolinks	2.8.2	Downloading TCGA data	http://bioconductor.org/packages/release/bioc/html/TCGAbiolinks.html
DESeq2	1.18.1	Normalization of counts and differential expression analysis	https://bioconductor.org/packages/release/bioc/html/DESeq2.html
NMF	0.20.6	Non-negative matrix factorization consensus clustering	https://cran.r-project.org/web/packages/NMF/index.html
Similarity Network Fusion (SNF)	2.2	Graph-based integrative clustering	https://cran.r-project.org/web/packages/SNFtool/index.html
Cytoscape	3.5.1	Visualization of SNF results	http://www.cytoscape.org/
Stratomex	3.1.5	Visualization of comparisons of cluster assignments	http://caleydo.org/tools/stratomex/
caret	6.0-77	Creation of classifier	http://topepo.github.io/caret/index.html
glmnet	2.0-13	Backbone for elastic net logistic regression	https://cran.r-project.org/web/packages/glmnet/index.html
randomForest	4.6-12	Backbone for random forest classifier	https://www.stat.berkeley.edu/~breiman/RandomForests/
kernLab	0.9-26	Backbone for linear kernel support vector machine	https://cran.r-project.org/web/packages/kernlab/index.html
CNTools	1.34.0	Combining CNV data (TCGA) from patients to a matrix for downstream analysis	http://bioconductor.org/packages/release/bioc/html/CNTools.html
GenomicRanges	1.30.3	Manipulation of genomic intervals	http://bioconductor.org/packages/release/bioc/html/GenomicRanges.html
Prism	6	Preparing graphs and statistical analysis	https://www.graphpad.com/scientific-software/prism/
pheatmap	1.0.8	Generation of heatmaps	https://cran.r-project.org/web/packages/pheatmap/index.html
PhenoGram	accessed Jan 2018	Plot CNV locations across the genome	http://visualization.ritchielab.psu.edu/phenograms/document
